# Supplementary material for: Analysis of transcriptional modules during human fibroblast ageing
Source: Sci Rep. 2020 Nov 5;10:19086. doi: 10.1038/s41598-020-76117-y (PMC7645754; doi:10.1038/s41598-020-76117-y)
Supplement: Supplementary file 1 — Supplementary Information 1. [file 41598_2020_76117_MOESM1_ESM.xlsx]

## Sheet: Blue
#term ID	term description	observed gene count	background gene count	false discovery rate	matching proteins in your network (IDs)	matching proteins in your network (labels)
GO:0007049	cell cycle	265	1263	1.82e-106	ENSP00000055077,ENSP00000160827,ENSP00000166345,ENSP00000200135,ENSP00000209728,ENSP00000216122,ENSP00000216367,ENSP00000216639,ENSP00000216756,ENSP00000216911,ENSP00000217026,ENSP00000219097,ENSP00000220514,ENSP00000223129,ENSP00000229340,ENSP00000229758,ENSP00000230056,ENSP00000230859,ENSP00000235310,ENSP00000240423,ENSP00000240488,ENSP00000242285,ENSP00000245960,ENSP00000247191,ENSP00000249776…	ACTR1A,ANAPC15,ANAPC7,ANLN,APEX2,APITD1,ASPM,AURKA,AURKB,BABAM1,BANF1,BARD1,BIRC5,BLM,BORA,BRCA1,BUB1,BUB1B,BUB3,CASC5,CASP2,CCAR2,CCNA2,CCNB1,CCNB2,CCNF,CDC20,CDC25A,CDC25B,CDC25C,CDC45,CDC6,CDC7,CDCA2,CDCA3,CDCA5,CDCA8,CDK1,CDK11B,CDK2,CDKN2D,CDKN3,CDT1,CENPA,CENPE,CENPF,CENPJ,CENPW,CEP164,CEP55,CEP78,CFL1,CHAF1A,CHAF1B,CHEK1,CHTF18,CHTF8,CINP,CIT,CKAP2,CKAP5,CKS1B,CKS2,CLSPN,CLTA,CNTRL,CNTROB,…
GO:0000278	mitotic cell cycle	186	628	2.39e-92	ENSP00000160827,ENSP00000166345,ENSP00000200135,ENSP00000209728,ENSP00000216122,ENSP00000216367,ENSP00000216639,ENSP00000216911,ENSP00000217026,ENSP00000219097,ENSP00000223129,ENSP00000229340,ENSP00000229758,ENSP00000230056,ENSP00000230859,ENSP00000235310,ENSP00000240423,ENSP00000245960,ENSP00000247191,ENSP00000249776,ENSP00000251413,ENSP00000251496,ENSP00000253462,ENSP00000253669,ENSP00000254719…	ACTR1A,ANLN,AURKA,AURKB,BANF1,BIRC5,BLM,BORA,BRCA1,BUB1,BUB1B,BUB3,CASP2,CCNA2,CCNB1,CCNB2,CDC20,CDC25A,CDC25B,CDC25C,CDC45,CDC6,CDC7,CDCA5,CDCA8,CDK1,CDK11B,CDK2,CDKN2D,CDKN3,CDT1,CENPA,CENPE,CENPF,CENPJ,CENPW,CEP164,CEP55,CEP78,CFL1,CHTF8,CIT,CKAP2,CKAP5,CKS2,CLSPN,CNTRL,CNTROB,DBF4,DCLRE1B,DCTN3,DHFR,DLGAP5,DONSON,DSN1,E2F1,ECT2,EMD,EME1,ENSA,ENSG00000258947,ESPL1,FANCI,FBXO5,FOXM1,GINS1,GINS2…
GO:0022402	cell cycle process	210	890	7.64e-90	ENSP00000055077,ENSP00000160827,ENSP00000166345,ENSP00000200135,ENSP00000209728,ENSP00000216122,ENSP00000216367,ENSP00000216639,ENSP00000216911,ENSP00000217026,ENSP00000219097,ENSP00000223129,ENSP00000229340,ENSP00000229758,ENSP00000230056,ENSP00000230859,ENSP00000235310,ENSP00000240423,ENSP00000240488,ENSP00000245960,ENSP00000247191,ENSP00000249776,ENSP00000251413,ENSP00000251496,ENSP00000253462…	ACTR1A,ANLN,APITD1,ASPM,AURKA,AURKB,BANF1,BARD1,BIRC5,BLM,BORA,BRCA1,BUB1,BUB1B,BUB3,CASC5,CASP2,CCNA2,CCNB1,CCNB2,CCNF,CDC20,CDC25A,CDC25B,CDC25C,CDC45,CDC6,CDC7,CDCA5,CDCA8,CDK1,CDK2,CDKN2D,CDKN3,CDT1,CENPA,CENPE,CENPF,CENPJ,CEP164,CEP55,CEP78,CFL1,CHTF8,CIT,CKAP2,CKAP5,CKS2,CLSPN,CNTRL,CNTROB,DBF4,DCLRE1B,DCTN3,DDIAS,DHFR,DLGAP5,DONSON,DSN1,E2F1,ECT2,EMD,EME1,ENSA,ESPL1,EZH2,FAM83D,FANCA,FANCD…
GO:1903047	mitotic cell cycle process	175	564	2.45e-89	ENSP00000160827,ENSP00000166345,ENSP00000200135,ENSP00000209728,ENSP00000216122,ENSP00000216367,ENSP00000216639,ENSP00000216911,ENSP00000217026,ENSP00000219097,ENSP00000223129,ENSP00000229340,ENSP00000229758,ENSP00000230056,ENSP00000230859,ENSP00000235310,ENSP00000240423,ENSP00000245960,ENSP00000247191,ENSP00000249776,ENSP00000251413,ENSP00000251496,ENSP00000253462,ENSP00000253669,ENSP00000254719…	ACTR1A,ANLN,AURKA,AURKB,BANF1,BIRC5,BLM,BORA,BRCA1,BUB1,BUB1B,BUB3,CASP2,CCNA2,CCNB1,CCNB2,CDC20,CDC25A,CDC25B,CDC25C,CDC45,CDC6,CDC7,CDCA5,CDCA8,CDK1,CDK2,CDKN2D,CDKN3,CDT1,CENPA,CENPE,CENPF,CENPJ,CEP164,CEP55,CEP78,CFL1,CHTF8,CIT,CKAP2,CKAP5,CKS2,CLSPN,CNTRL,CNTROB,DBF4,DCLRE1B,DCTN3,DHFR,DLGAP5,DONSON,DSN1,E2F1,ECT2,EMD,EME1,ENSA,ESPL1,FANCI,FBXO5,FOXM1,GINS1,GINS2,GMNN,GSG2,GTSE1,HAUS1,HAUS5,…
GO:0006259	DNA metabolic process	168	773	1.55e-65	ENSP00000055077,ENSP00000160827,ENSP00000166345,ENSP00000209728,ENSP00000216122,ENSP00000216297,ENSP00000216367,ENSP00000216756,ENSP00000219097,ENSP00000221233,ENSP00000221486,ENSP00000223129,ENSP00000227524,ENSP00000228843,ENSP00000229769,ENSP00000230056,ENSP00000230859,ENSP00000235310,ENSP00000240488,ENSP00000250416,ENSP00000253237,ENSP00000253462,ENSP00000254719,ENSP00000255120,ENSP00000259895…	ACTL6A,ALYREF,APEX2,APITD1,ASCC2,ATRIP,BABAM1,BARD1,BLM,BRCA1,CDC45,CDC6,CDC7,CDCA5,CDK1,CDK2,CDKN2D,CDT1,CENPF,CEP164,CHAF1A,CHAF1B,CHEK1,CHTF18,CHTF8,CINP,CLSPN,COPS3,DBF4,DCLRE1B,DCTPP1,DHX9,DKC1,DMAP1,DNAJA3,DNMT1,DONSON,DTD1,DTL,EME1,ENDOG,ESCO2,EXO1,EXOSC3,EXOSC5,EZH2,FANCA,FANCD2,FANCE,FANCG,FANCI,FEN1,FOXM1,GINS1,GINS2,GINS3,GINS4,GMNN,GRWD1,GTF2H4,H2AFX,HELLS,HMGA1,HMGB2,HMGB3,HSPD1,KAT5…
GO:0051301	cell division	136	483	1.32e-63	ENSP00000200135,ENSP00000209728,ENSP00000216639,ENSP00000216756,ENSP00000216911,ENSP00000220514,ENSP00000229340,ENSP00000229758,ENSP00000235310,ENSP00000240423,ENSP00000242285,ENSP00000245960,ENSP00000249776,ENSP00000250056,ENSP00000251496,ENSP00000253669,ENSP00000254950,ENSP00000256442,ENSP00000257934,ENSP00000259632,ENSP00000260363,ENSP00000260731,ENSP00000261597,ENSP00000261881,ENSP00000263274…	AATF,ANAPC15,ANAPC7,ANLN,APITD1,ASPM,AURKA,AURKB,BABAM1,BIRC5,BORA,BUB1,BUB1B,BUB3,CASC5,CCNA2,CCNB1,CCNB2,CCNF,CDC20,CDC25A,CDC25B,CDC25C,CDC6,CDC7,CDCA2,CDCA3,CDCA5,CDCA8,CDK1,CDK2,CDT1,CENPA,CENPE,CENPF,CENPJ,CENPW,CEP164,CEP55,CFL1,CINP,CIT,CKAP2,CKAP5,CKS1B,CKS2,CLTA,CNTRL,CNTROB,DCTN3,DSN1,ECT2,ENSA,ERCC6L,ESPL1,FAM64A,FAM83D,FBXO5,HAUS1,HAUS5,HAUS8,HELLS,INCENP,KIF11,KIF14,KIF18B,KIF20A,KI…
GO:0051276	chromosome organization	182	999	2.99e-61	ENSP00000055077,ENSP00000160827,ENSP00000166345,ENSP00000200135,ENSP00000215980,ENSP00000216297,ENSP00000216639,ENSP00000216911,ENSP00000220514,ENSP00000221265,ENSP00000221801,ENSP00000223129,ENSP00000229179,ENSP00000230859,ENSP00000231498,ENSP00000240423,ENSP00000247191,ENSP00000249776,ENSP00000251496,ENSP00000253237,ENSP00000253462,ENSP00000254719,ENSP00000254950,ENSP00000255120,ENSP00000256442…	ACTL6A,AIFM1,APITD1,ARID1A,ASF1B,ASH2L,ATAD2,AURKA,AURKB,BABAM1,BAP1,BLM,BRD9,BRMS1,BUB1,BUB1B,BUB3,CASC5,CCNA2,CCNB1,CDC20,CDC45,CDCA5,CDCA8,CDK1,CDK2,CDT1,CENPA,CENPE,CENPF,CENPH,CENPI,CENPK,CENPL,CENPM,CENPN,CENPO,CENPU,CENPW,CHAF1A,CHAF1B,CHEK1,CHTF8,COPS3,DCLRE1B,DHX9,DKC1,DLGAP5,DMAP1,DNMT1,DSN1,ESPL1,EXO1,EZH2,FANCD2,FBL,FEN1,GINS1,GINS2,GINS4,GRWD1,GSG2,GTF2H4,H2AFV,H2AFX,H2AFY,H2AFZ,HAT1…
GO:0006260	DNA replication	86	203	1.63e-50	ENSP00000055077,ENSP00000209728,ENSP00000216122,ENSP00000216297,ENSP00000216367,ENSP00000216756,ENSP00000219097,ENSP00000221486,ENSP00000223129,ENSP00000230056,ENSP00000250416,ENSP00000253237,ENSP00000253462,ENSP00000254719,ENSP00000255120,ENSP00000260810,ENSP00000260947,ENSP00000261881,ENSP00000262105,ENSP00000262315,ENSP00000262375,ENSP00000262460,ENSP00000263274,ENSP00000263681,ENSP00000264156…	ALYREF,APITD1,ATRIP,BARD1,BLM,BRCA1,CDC45,CDC6,CDC7,CDK1,CDK2,CDT1,CHAF1A,CHAF1B,CHEK1,CHTF18,CHTF8,CINP,CLSPN,DBF4,DHX9,DNAJA3,DONSON,DTD1,DTL,EME1,EXO1,FEN1,GINS1,GINS2,GINS3,GINS4,GMNN,GRWD1,HMGA1,KAT5,KIAA0101,LIG1,LIG3,MCM10,MCM2,MCM3,MCM4,MCM5,MCM6,MCM7,MCM8,MGME1,NASP,ORC1,ORC6,PARP1,PARP2,PCNA,PIF1,POLA1,POLA2,POLD1,POLD2,POLD3,POLE,POLE2,POLE3,POLG,POLQ,PRIM1,RAD51,RBBP7,RBM14,RECQL4,RFC…
GO:0006996	organelle organization	303	3131	3.55e-50	ENSP00000055077,ENSP00000160827,ENSP00000166345,ENSP00000169551,ENSP00000200135,ENSP00000215904,ENSP00000215980,ENSP00000216297,ENSP00000216639,ENSP00000216911,ENSP00000217026,ENSP00000220514,ENSP00000221265,ENSP00000221801,ENSP00000223129,ENSP00000225655,ENSP00000225698,ENSP00000229179,ENSP00000229758,ENSP00000230859,ENSP00000231498,ENSP00000235310,ENSP00000235329,ENSP00000240423,ENSP00000240488…	ACAD9,ACTL6A,ACTR1A,AIFM1,ANLN,APITD1,ARID1A,ARL6IP1,ARPC1A,ASF1B,ASH2L,ASPM,ATAD2,ATP5B,ATP5SL,AURKA,AURKB,BABAM1,BANF1,BAP1,BCS1L,BIRC5,BLM,BRCA1,BRD9,BRMS1,BUB1,BUB1B,BUB3,C1QBP,CASC5,CCAR2,CCNA2,CCNB1,CCNB2,CDC20,CDC25B,CDC45,CDCA5,CDCA8,CDK1,CDK2,CDT1,CENPA,CENPE,CENPF,CENPH,CENPI,CENPJ,CENPK,CENPL,CENPM,CENPN,CENPO,CENPU,CENPW,CEP164,CEP78,CFL1,CHAF1A,CHAF1B,CHCHD3,CHEK1,CHTF8,CIT,CKAP5,CKS…
GO:0071840	cellular component organization or biogenesis	405	5342	3.27e-46	ENSP00000055077,ENSP00000160827,ENSP00000166345,ENSP00000169551,ENSP00000200135,ENSP00000210060,ENSP00000215829,ENSP00000215904,ENSP00000215980,ENSP00000216297,ENSP00000216639,ENSP00000216911,ENSP00000217026,ENSP00000218224,ENSP00000220514,ENSP00000221233,ENSP00000221265,ENSP00000221801,ENSP00000223129,ENSP00000225655,ENSP00000225698,ENSP00000225969,ENSP00000227524,ENSP00000229179,ENSP00000229340…	AATF,ACAD9,ACTL6A,ACTR1A,ADSL,AIFM1,ANLN,APITD1,ARID1A,ARL6IP1,ARPC1A,ASF1B,ASH2L,ASPM,ATAD2,ATP5B,ATP5SL,AURKA,AURKB,BABAM1,BANF1,BAP1,BCS1L,BIRC5,BLM,BRCA1,BRD9,BRMS1,BUB1,BUB1B,BUB3,BYSL,C1QBP,CASC5,CCAR2,CCNA2,CCNB1,CCNB2,CCT2,CCT3,CDC20,CDC25B,CDC45,CDCA5,CDCA8,CDK1,CDK2,CDT1,CENPA,CENPE,CENPF,CENPH,CENPI,CENPJ,CENPK,CENPL,CENPM,CENPN,CENPO,CENPU,CENPW,CEP164,CEP78,CFL1,CHAF1A,CHAF1B,CHCHD3,…
GO:0006974	cellular response to DNA damage stimulus	138	749	1.24e-45	ENSP00000055077,ENSP00000160827,ENSP00000166345,ENSP00000216297,ENSP00000216367,ENSP00000216756,ENSP00000216911,ENSP00000221486,ENSP00000223129,ENSP00000227524,ENSP00000228843,ENSP00000229769,ENSP00000230859,ENSP00000235310,ENSP00000240488,ENSP00000242776,ENSP00000250416,ENSP00000253462,ENSP00000254719,ENSP00000256442,ENSP00000259895,ENSP00000260810,ENSP00000260947,ENSP00000261881,ENSP00000262887…	AATF,ACTL6A,APEX2,APITD1,ASCC2,ASH2L,ATRIP,AURKA,BABAM1,BARD1,BLM,BRCA1,CASP2,CCAR2,CCNB1,CDC25C,CDC45,CDC7,CDCA5,CDK1,CDK2,CDKN2D,CEP164,CHAF1A,CHAF1B,CHEK1,CINP,CLSPN,COPS3,DCLRE1B,DDX39A,DMAP1,DONSON,DTL,E2F1,EME1,ESCO2,EXO1,FANCA,FANCD2,FANCE,FANCG,FANCI,FEN1,FOXM1,GINS2,GINS4,GTF2H4,GTSE1,H2AFX,HMGA1,HMGB2,KAT5,KIAA0101,KIF22,LIG1,LIG3,MAD2L2,MASTL,MCM10,MCM7,MCM8,MCRS1,MDC1,METTL3,MGME1,MND…
GO:0051726	regulation of cell cycle	168	1129	2.38e-45	ENSP00000166345,ENSP00000200135,ENSP00000209728,ENSP00000215904,ENSP00000216911,ENSP00000217026,ENSP00000221265,ENSP00000223129,ENSP00000227524,ENSP00000229758,ENSP00000230056,ENSP00000235310,ENSP00000245960,ENSP00000247191,ENSP00000249776,ENSP00000251413,ENSP00000252992,ENSP00000253669,ENSP00000254950,ENSP00000256442,ENSP00000257934,ENSP00000259632,ENSP00000260363,ENSP00000260731,ENSP00000260810…	AATF,ACTR1A,ANAPC15,ANLN,ASPM,ATRIP,AURKA,AURKB,BABAM1,BAP1,BARD1,BIRC5,BLM,BORA,BRCA1,BUB1,BUB1B,BUB3,CASP2,CCAR2,CCNA2,CCNB1,CCNB2,CCNF,CDC20,CDC25A,CDC25B,CDC25C,CDC45,CDC6,CDC7,CDCA5,CDK1,CDK11B,CDK2,CDKN2D,CDKN3,CDT1,CENPE,CENPF,CENPJ,CEP164,CEP78,CEP85,CHEK1,CIT,CKAP5,CKS1B,CKS2,CLIC1,CLSPN,CNTRL,DBF4B,DCLRE1B,DCTN3,DDIAS,DLGAP5,DONSON,DTL,E2F1,ECT2,EIF4G1,EME1,ESPL1,EZH2,FAM83D,FANCI,FBXO5…
GO:0006281	DNA repair	113	491	7.11e-45	ENSP00000055077,ENSP00000160827,ENSP00000166345,ENSP00000216297,ENSP00000216367,ENSP00000216756,ENSP00000221486,ENSP00000223129,ENSP00000227524,ENSP00000228843,ENSP00000229769,ENSP00000230859,ENSP00000235310,ENSP00000240488,ENSP00000250416,ENSP00000253462,ENSP00000254719,ENSP00000259895,ENSP00000260810,ENSP00000260947,ENSP00000262887,ENSP00000263202,ENSP00000263274,ENSP00000263681,ENSP00000264233…	ACTL6A,APEX2,APITD1,ASCC2,ATRIP,BABAM1,BARD1,BLM,BRCA1,CDC45,CDC7,CDCA5,CDK1,CDK2,CDKN2D,CEP164,CHAF1A,CHAF1B,CHEK1,CINP,CLSPN,COPS3,DCLRE1B,DMAP1,DTL,EME1,ESCO2,EXO1,FANCA,FANCD2,FANCE,FANCG,FANCI,FEN1,FOXM1,GINS2,GINS4,GTF2H4,H2AFX,HMGA1,HMGB2,KAT5,KIAA0101,KIF22,LIG1,LIG3,MAD2L2,MCM8,MCRS1,MDC1,MGME1,MND1,NABP2,NEIL3,NONO,NSMCE4A,NUDT1,PA1,PAPD7,PARP1,PARP2,PCNA,PIF1,POLA1,POLD1,POLD2,POLD3,PO…
GO:0090304	nucleic acid metabolic process	333	3941	3.44e-44	ENSP00000055077,ENSP00000160827,ENSP00000166345,ENSP00000209728,ENSP00000215829,ENSP00000216122,ENSP00000216252,ENSP00000216297,ENSP00000216367,ENSP00000216756,ENSP00000217026,ENSP00000218224,ENSP00000219097,ENSP00000220496,ENSP00000221233,ENSP00000221265,ENSP00000221419,ENSP00000221486,ENSP00000221801,ENSP00000223129,ENSP00000225698,ENSP00000227524,ENSP00000228843,ENSP00000229769,ENSP00000230056…	ACTL6A,ALYREF,APEX2,APITD1,ARID1A,ASCC2,ASF1B,ASH2L,ATAD2,ATRIP,BABAM1,BARD1,BIRC5,BLM,BRCA1,BRD9,BRMS1,BUD13,BYSL,C1QBP,CCAR2,CDC45,CDC6,CDC7,CDCA5,CDK1,CDK2,CDKN2D,CDT1,CENPF,CENPU,CEP164,CHAF1A,CHAF1B,CHCHD3,CHEK1,CHTF18,CHTF8,CHTOP,CINP,CLSPN,COMMD4,COPS3,CPSF3,CPSF4,CSTF2,DARS2,DBF4,DCLRE1B,DCPS,DCTPP1,DDX23,DDX27,DDX39A,DDX46,DDX56,DEPDC1,DHX16,DHX30,DHX38,DHX9,DKC1,DMAP1,DNAJA3,DNAJC17,DNM…
GO:0034641	cellular nitrogen compound metabolic process	384	5126	1.96e-41	ENSP00000055077,ENSP00000160827,ENSP00000166345,ENSP00000203407,ENSP00000209728,ENSP00000210060,ENSP00000215829,ENSP00000215904,ENSP00000216122,ENSP00000216252,ENSP00000216264,ENSP00000216297,ENSP00000216367,ENSP00000216605,ENSP00000216756,ENSP00000217026,ENSP00000218224,ENSP00000219097,ENSP00000220496,ENSP00000221233,ENSP00000221265,ENSP00000221419,ENSP00000221486,ENSP00000221801,ENSP00000223129…	ABCF1,ACTL6A,ADSL,ALYREF,APEX2,APITD1,ARID1A,ASCC2,ASF1B,ASH2L,ATAD2,ATP5B,ATRIP,BABAM1,BARD1,BIRC5,BLM,BRCA1,BRD9,BRMS1,BUD13,BYSL,C1QBP,CAD,CCAR2,CDC45,CDC6,CDC7,CDCA5,CDK1,CDK2,CDKN2D,CDT1,CENPF,CENPU,CEP164,CERK,CHAF1A,CHAF1B,CHCHD3,CHEK1,CHTF18,CHTF8,CHTOP,CINP,CLN6,CLSPN,COMMD4,COPS3,COX5A,CPSF3,CPSF4,CSTF2,DARS2,DBF4,DCLRE1B,DCPS,DCTPP1,DDX23,DDX27,DDX39A,DDX46,DDX56,DEPDC1,DHFR,DHPS,DHX16…
GO:0010564	regulation of cell cycle process	125	684	9.15e-41	ENSP00000166345,ENSP00000200135,ENSP00000209728,ENSP00000215904,ENSP00000216911,ENSP00000221265,ENSP00000229758,ENSP00000235310,ENSP00000245960,ENSP00000247191,ENSP00000249776,ENSP00000251413,ENSP00000252992,ENSP00000253669,ENSP00000254950,ENSP00000256442,ENSP00000257934,ENSP00000259632,ENSP00000260363,ENSP00000260731,ENSP00000260810,ENSP00000261597,ENSP00000261881,ENSP00000262300,ENSP00000265148…	ACTR1A,ANAPC15,ANLN,AURKA,AURKB,BABAM1,BIRC5,BLM,BORA,BRCA1,BUB1,BUB1B,BUB3,CASP2,CCNB1,CCNF,CDC20,CDC25A,CDC25B,CDC25C,CDC45,CDC6,CDC7,CDCA5,CDK1,CDK2,CDKN2D,CDT1,CENPE,CENPF,CENPJ,CEP164,CEP78,CEP85,CHEK1,CIT,CKAP5,CLSPN,CNTRL,DBF4B,DCTN3,DLGAP5,DONSON,DTL,E2F1,ECT2,EIF4G1,ESPL1,EZH2,FAM83D,FANCI,FBXO5,FEN1,FOXM1,GTSE1,H2AFY,HAUS1,HAUS5,HAUS8,HMMR,KIF11,KIF14,KIF20A,KIF20B,KIF23,KNSTRN,KNTC1,MA…
GO:0007059	chromosome segregation	81	253	2.7e-40	ENSP00000160827,ENSP00000166345,ENSP00000200135,ENSP00000220514,ENSP00000230859,ENSP00000240423,ENSP00000247191,ENSP00000249776,ENSP00000251496,ENSP00000252992,ENSP00000254950,ENSP00000256442,ENSP00000257934,ENSP00000260363,ENSP00000260731,ENSP00000261597,ENSP00000263181,ENSP00000263753,ENSP00000265148,ENSP00000271452,ENSP00000275517,ENSP00000282074,ENSP00000285116,ENSP00000286398,ENSP00000287598…	APITD1,AURKB,BIRC5,BRCA1,BUB1,BUB1B,BUB3,CASC5,CCNB1,CDC20,CDCA5,CDCA8,CDT1,CENPE,CENPF,CENPN,CENPW,CEP85,CHTF8,DLGAP5,DSN1,EME1,ESCO2,ESPL1,FAM83D,FANCD2,GSG2,HJURP,INCENP,KIF11,KIF14,KIF18A,KIF18B,KIF22,KIF23,KIF2C,KIF4A,KIFC1,KNSTRN,KPNB1,MAD2L1,MIS18A,NCAPD2,NCAPD3,NCAPG,NCAPH,NDC1,NDC80,NEK2,NSL1,NUF2,NUP62,NUSAP1,OIP5,PAPD7,PHB2,PINX1,PLK1,PRC1,PSRC1,PTTG1,RACGAP1,RAN,RCC1,SGOL1,SGOL2,SKA1,…
GO:0006139	nucleobase-containing compound metabolic process	349	4551	4.38e-38	ENSP00000055077,ENSP00000160827,ENSP00000166345,ENSP00000203407,ENSP00000209728,ENSP00000215829,ENSP00000216122,ENSP00000216252,ENSP00000216297,ENSP00000216367,ENSP00000216605,ENSP00000216756,ENSP00000217026,ENSP00000218224,ENSP00000219097,ENSP00000220496,ENSP00000221233,ENSP00000221265,ENSP00000221419,ENSP00000221486,ENSP00000221801,ENSP00000223129,ENSP00000225698,ENSP00000227524,ENSP00000228843…	ACTL6A,ADSL,ALYREF,APEX2,APITD1,ARID1A,ASCC2,ASF1B,ASH2L,ATAD2,ATP5B,ATRIP,BABAM1,BARD1,BIRC5,BLM,BRCA1,BRD9,BRMS1,BUD13,BYSL,C1QBP,CAD,CCAR2,CDC45,CDC6,CDC7,CDCA5,CDK1,CDK2,CDKN2D,CDT1,CENPF,CENPU,CEP164,CHAF1A,CHAF1B,CHCHD3,CHEK1,CHTF18,CHTF8,CHTOP,CINP,CLSPN,COMMD4,COPS3,COX5A,CPSF3,CPSF4,CSTF2,DARS2,DBF4,DCLRE1B,DCPS,DCTPP1,DDX23,DDX27,DDX39A,DDX46,DDX56,DEPDC1,DHX16,DHX30,DHX38,DHX9,DKC1,DMA…
GO:0000280	nuclear division	80	268	5.68e-38	ENSP00000160827,ENSP00000166345,ENSP00000200135,ENSP00000216911,ENSP00000217026,ENSP00000229758,ENSP00000230859,ENSP00000240423,ENSP00000240488,ENSP00000245960,ENSP00000247191,ENSP00000249776,ENSP00000251496,ENSP00000254950,ENSP00000256442,ENSP00000257934,ENSP00000260363,ENSP00000260731,ENSP00000261597,ENSP00000261965,ENSP00000263181,ENSP00000263753,ENSP00000265148,ENSP00000275517,ENSP00000286398…	APITD1,ASPM,AURKA,AURKB,BIRC5,BUB1,BUB1B,BUB3,CCNB1,CDC20,CDC25B,CDCA5,CDCA8,CDT1,CENPE,CHTF8,CKS2,DLGAP5,DSN1,EME1,ESPL1,FANCA,FANCD2,FBXO5,GSG2,KIF11,KIF14,KIF18A,KIF18B,KIF22,KIF23,KIF2C,KIF4A,KIFC1,KNSTRN,KPNB1,MAD2L1,MASTL,MND1,MYBL2,NCAPD2,NCAPD3,NCAPG,NCAPH,NDC1,NDC80,NEK2,NSL1,NUP62,NUSAP1,PAPD7,PINX1,PLK1,PRC1,PSMC3IP,PSRC1,PTTG1,RACGAP1,RAD51,RAD51D,RAD54B,RAN,SGOL1,SGOL2,SMC1A,SMC2,SMC…
GO:0044770	cell cycle phase transition	79	263	1.17e-37	ENSP00000209728,ENSP00000216122,ENSP00000216367,ENSP00000216911,ENSP00000219097,ENSP00000223129,ENSP00000229758,ENSP00000230056,ENSP00000245960,ENSP00000251413,ENSP00000253669,ENSP00000254719,ENSP00000255120,ENSP00000256442,ENSP00000259632,ENSP00000261881,ENSP00000262105,ENSP00000262300,ENSP00000264156,ENSP00000265056,ENSP00000265465,ENSP00000265728,ENSP00000266970,ENSP00000270861,ENSP00000274026…	ACTR1A,AURKA,BIRC5,BORA,BUB1B,CCNA2,CCNB1,CCNB2,CDC25A,CDC25B,CDC25C,CDC45,CDC6,CDC7,CDK1,CDK2,CDKN2D,CDKN3,CDT1,CENPJ,CEP164,CEP78,CIT,CKAP5,CKS2,CNTRL,DBF4,DCTN3,DHFR,E2F1,ENSA,FBXO5,FOXM1,GMNN,HAUS1,HAUS5,HAUS8,IQGAP3,MAPRE1,MASTL,MCM10,MCM2,MCM3,MCM4,MCM5,MCM6,MCM7,MCM8,MELK,NASP,NEK2,ODF2,ORC1,ORC6,PCNA,PCNT,PKMYT1,PLK1,PLK4,POLA1,POLA2,POLE,POLE2,POLE3,PRIM1,RANBP1,RCC1,RPA1,RPA3,RRM2,TACC3…
GO:0046483	heterocycle metabolic process	354	4716	5.91e-37	ENSP00000055077,ENSP00000160827,ENSP00000166345,ENSP00000203407,ENSP00000209728,ENSP00000215829,ENSP00000215904,ENSP00000216122,ENSP00000216252,ENSP00000216297,ENSP00000216367,ENSP00000216605,ENSP00000216756,ENSP00000217026,ENSP00000218224,ENSP00000219097,ENSP00000220496,ENSP00000221233,ENSP00000221265,ENSP00000221419,ENSP00000221486,ENSP00000221801,ENSP00000223129,ENSP00000225698,ENSP00000227524…	ACTL6A,ADSL,ALYREF,APEX2,APITD1,ARID1A,ASCC2,ASF1B,ASH2L,ATAD2,ATP5B,ATRIP,BABAM1,BARD1,BIRC5,BLM,BRCA1,BRD9,BRMS1,BUD13,BYSL,C1QBP,CAD,CCAR2,CDC45,CDC6,CDC7,CDCA5,CDK1,CDK2,CDKN2D,CDT1,CENPF,CENPU,CEP164,CHAF1A,CHAF1B,CHCHD3,CHEK1,CHTF18,CHTF8,CHTOP,CINP,CLSPN,COMMD4,COPS3,COX5A,CPSF3,CPSF4,CSTF2,DARS2,DBF4,DCLRE1B,DCPS,DCTPP1,DDX23,DDX27,DDX39A,DDX46,DDX56,DEPDC1,DHFR,DHX16,DHX30,DHX38,DHX9,DKC…
GO:0044772	mitotic cell cycle phase transition	77	254	6.3e-37	ENSP00000209728,ENSP00000216122,ENSP00000216367,ENSP00000216911,ENSP00000219097,ENSP00000223129,ENSP00000229758,ENSP00000230056,ENSP00000245960,ENSP00000251413,ENSP00000253669,ENSP00000254719,ENSP00000255120,ENSP00000256442,ENSP00000259632,ENSP00000262105,ENSP00000262300,ENSP00000264156,ENSP00000265056,ENSP00000265465,ENSP00000265728,ENSP00000266970,ENSP00000270861,ENSP00000274026,ENSP00000278935…	ACTR1A,AURKA,BIRC5,BORA,BUB1B,CCNA2,CCNB1,CCNB2,CDC25A,CDC25B,CDC25C,CDC45,CDC6,CDC7,CDK1,CDK2,CDKN2D,CDKN3,CDT1,CENPJ,CEP164,CEP78,CIT,CKAP5,CKS2,CNTRL,DBF4,DCTN3,DHFR,E2F1,ENSA,FBXO5,FOXM1,GMNN,HAUS1,HAUS5,HAUS8,IQGAP3,MAPRE1,MASTL,MCM10,MCM2,MCM3,MCM4,MCM5,MCM6,MCM7,MCM8,MELK,NASP,NEK2,ODF2,ORC1,ORC6,PCNA,PCNT,PKMYT1,PLK1,PLK4,POLA1,POLA2,POLE,POLE2,POLE3,PRIM1,RANBP1,RCC1,RPA1,RPA3,RRM2,TACC3…
GO:0006725	cellular aromatic compound metabolic process	355	4754	1.15e-36	ENSP00000055077,ENSP00000160827,ENSP00000166345,ENSP00000203407,ENSP00000209728,ENSP00000215829,ENSP00000215904,ENSP00000216122,ENSP00000216252,ENSP00000216297,ENSP00000216367,ENSP00000216605,ENSP00000216756,ENSP00000217026,ENSP00000218224,ENSP00000219097,ENSP00000220496,ENSP00000221233,ENSP00000221265,ENSP00000221419,ENSP00000221486,ENSP00000221801,ENSP00000223129,ENSP00000225698,ENSP00000227524…	ACTL6A,ADSL,ALYREF,APEX2,APITD1,ARID1A,ASCC2,ASF1B,ASH2L,ATAD2,ATP5B,ATRIP,BABAM1,BARD1,BIRC5,BLM,BRCA1,BRD9,BRMS1,BUD13,BYSL,C1QBP,CAD,CCAR2,CDC45,CDC6,CDC7,CDCA5,CDK1,CDK2,CDKN2D,CDT1,CENPF,CENPU,CEP164,CHAF1A,CHAF1B,CHCHD3,CHEK1,CHTF18,CHTF8,CHTOP,CINP,CLSPN,COMMD4,COPS3,COX5A,CPSF3,CPSF4,CSTF2,DARS2,DBF4,DCLRE1B,DCPS,DCTPP1,DDX23,DDX27,DDX39A,DDX46,DDX56,DEPDC1,DHFR,DHX16,DHX30,DHX38,DHX9,DKC…
GO:0048285	organelle fission	81	294	1.95e-36	ENSP00000160827,ENSP00000166345,ENSP00000200135,ENSP00000216911,ENSP00000217026,ENSP00000229758,ENSP00000230859,ENSP00000240423,ENSP00000240488,ENSP00000245960,ENSP00000247191,ENSP00000249776,ENSP00000251496,ENSP00000254950,ENSP00000256442,ENSP00000257934,ENSP00000260363,ENSP00000260731,ENSP00000261597,ENSP00000261965,ENSP00000263181,ENSP00000263753,ENSP00000265148,ENSP00000275517,ENSP00000286398…	APITD1,ASPM,AURKA,AURKB,BIRC5,BUB1,BUB1B,BUB3,CCNB1,CDC20,CDC25B,CDCA5,CDCA8,CDT1,CENPE,CHTF8,CKS2,DLGAP5,DSN1,EME1,ESPL1,FANCA,FANCD2,FBXO5,GSG2,KIF11,KIF14,KIF18A,KIF18B,KIF22,KIF23,KIF2C,KIF4A,KIFC1,KNSTRN,KPNB1,MAD2L1,MASTL,MND1,MTFR2,MYBL2,NCAPD2,NCAPD3,NCAPG,NCAPH,NDC1,NDC80,NEK2,NSL1,NUP62,NUSAP1,PAPD7,PINX1,PLK1,PRC1,PSMC3IP,PSRC1,PTTG1,RACGAP1,RAD51,RAD51D,RAD54B,RAN,SGOL1,SGOL2,SMC1A,SM…
GO:0007346	regulation of mitotic cell cycle	111	608	5.62e-36	ENSP00000166345,ENSP00000200135,ENSP00000209728,ENSP00000215904,ENSP00000216911,ENSP00000223129,ENSP00000229758,ENSP00000235310,ENSP00000245960,ENSP00000247191,ENSP00000251413,ENSP00000252992,ENSP00000253669,ENSP00000254950,ENSP00000256442,ENSP00000257934,ENSP00000259632,ENSP00000260731,ENSP00000260810,ENSP00000261597,ENSP00000261881,ENSP00000262300,ENSP00000265148,ENSP00000265748,ENSP00000266970…	AATF,ACTR1A,ANAPC15,ANLN,AURKA,AURKB,BIRC5,BLM,BORA,BRCA1,BUB1,BUB1B,BUB3,CASP2,CCNB1,CDC25B,CDC25C,CDC45,CDC6,CDC7,CDCA5,CDK1,CDK11B,CDK2,CDKN2D,CDT1,CENPE,CENPF,CENPJ,CEP164,CEP78,CEP85,CHEK1,CKAP5,CKS1B,CKS2,CLSPN,CNTRL,DBF4B,DCLRE1B,DCTN3,DLGAP5,DONSON,DTL,E2F1,EIF4G1,EME1,ESPL1,EZH2,FANCI,FBXO5,GTSE1,H2AFY,HAUS1,HAUS5,HAUS8,HMMR,KIF11,KIF14,KIF20B,KNTC1,MAD2L1,MAD2L2,MAPRE1,MDC1,MKI67,NABP2,…
GO:0016043	cellular component organization	372	5163	6.78e-36	ENSP00000055077,ENSP00000160827,ENSP00000166345,ENSP00000169551,ENSP00000200135,ENSP00000210060,ENSP00000215829,ENSP00000215904,ENSP00000215980,ENSP00000216297,ENSP00000216639,ENSP00000216911,ENSP00000217026,ENSP00000218224,ENSP00000220514,ENSP00000221265,ENSP00000221801,ENSP00000223129,ENSP00000225655,ENSP00000225698,ENSP00000225969,ENSP00000227524,ENSP00000229179,ENSP00000229340,ENSP00000229758…	ACAD9,ACTL6A,ACTR1A,ADSL,AIFM1,ANLN,APITD1,ARID1A,ARL6IP1,ARPC1A,ASF1B,ASH2L,ASPM,ATAD2,ATP5B,ATP5SL,AURKA,AURKB,BABAM1,BANF1,BAP1,BCS1L,BIRC5,BLM,BRCA1,BRD9,BRMS1,BUB1,BUB1B,BUB3,C1QBP,CASC5,CCAR2,CCNA2,CCNB1,CCNB2,CCT2,CCT3,CDC20,CDC25B,CDC45,CDCA5,CDCA8,CDK1,CDK2,CDT1,CENPA,CENPE,CENPF,CENPH,CENPI,CENPJ,CENPK,CENPL,CENPM,CENPN,CENPO,CENPU,CENPW,CEP164,CEP78,CFL1,CHAF1A,CHAF1B,CHCHD3,CHEK1,CHTF…
GO:0043170	macromolecule metabolic process	470	7453	1.07e-35	ENSP00000013070,ENSP00000055077,ENSP00000157812,ENSP00000160827,ENSP00000166345,ENSP00000203407,ENSP00000209728,ENSP00000209873,ENSP00000210060,ENSP00000215829,ENSP00000215904,ENSP00000216122,ENSP00000216129,ENSP00000216252,ENSP00000216297,ENSP00000216367,ENSP00000216639,ENSP00000216756,ENSP00000216911,ENSP00000217026,ENSP00000217446,ENSP00000218224,ENSP00000219097,ENSP00000219313,ENSP00000220496…	AAAS,ABCF1,ACTL6A,ALYREF,ANAPC15,ANAPC7,APEX2,APITD1,ARID1A,ASCC2,ASF1B,ASH2L,ATAD2,ATRIP,AURKA,AURKB,BABAM1,BAP1,BARD1,BIRC5,BLM,BRCA1,BRD9,BRMS1,BUB1,BUB1B,BUB3,BUD13,BYSL,C1QBP,CAD,CANT1,CASP2,CCAR2,CCNA2,CCNB1,CCNB2,CCNF,CDC20,CDC25A,CDC25B,CDC25C,CDC45,CDC6,CDC7,CDCA3,CDCA5,CDK1,CDK11B,CDK2,CDKN2D,CDKN3,CDT1,CENPF,CENPU,CEP164,CFL1,CHAF1A,CHAF1B,CHCHD3,CHEK1,CHTF18,CHTF8,CHTOP,CINP,CIT,CLN6,…
GO:0006261	DNA-dependent DNA replication	55	114	2.27e-34	ENSP00000055077,ENSP00000209728,ENSP00000216122,ENSP00000216367,ENSP00000219097,ENSP00000221486,ENSP00000223129,ENSP00000230056,ENSP00000250416,ENSP00000253462,ENSP00000254719,ENSP00000260810,ENSP00000261881,ENSP00000262105,ENSP00000262375,ENSP00000262460,ENSP00000263274,ENSP00000263681,ENSP00000264156,ENSP00000264233,ENSP00000265056,ENSP00000265465,ENSP00000268124,ENSP00000276533,ENSP00000301019…	ALYREF,APITD1,BLM,CDC45,CDC6,CDC7,CDT1,DNAJA3,DONSON,EME1,FEN1,GINS1,GINS2,GINS3,GINS4,GMNN,HMGA1,LIG1,MCM10,MCM2,MCM3,MCM4,MCM5,MCM6,MCM7,MCM8,MGME1,ORC1,ORC6,PARP1,PARP2,PCNA,POLA1,POLA2,POLD1,POLD2,POLD3,POLE,POLE2,POLG,POLQ,PRIM1,RAD51,RFC2,RFC3,RFC4,RFC5,RFWD3,RNASEH2A,RPA1,RPA3,STRA13,TIPIN,TONSL,TOPBP1
GO:1901360	organic cyclic compound metabolic process	357	4963	1.28e-33	ENSP00000055077,ENSP00000160827,ENSP00000166345,ENSP00000203407,ENSP00000209728,ENSP00000215829,ENSP00000215904,ENSP00000216122,ENSP00000216252,ENSP00000216297,ENSP00000216367,ENSP00000216605,ENSP00000216756,ENSP00000217026,ENSP00000218224,ENSP00000219097,ENSP00000220496,ENSP00000221233,ENSP00000221265,ENSP00000221419,ENSP00000221486,ENSP00000221801,ENSP00000223129,ENSP00000225698,ENSP00000227524…	ACTL6A,ADSL,ALYREF,APEX2,APITD1,ARID1A,ASCC2,ASF1B,ASH2L,ATAD2,ATP5B,ATRIP,BABAM1,BARD1,BIRC5,BLM,BRCA1,BRD9,BRMS1,BUD13,BYSL,C1QBP,CAD,CCAR2,CDC45,CDC6,CDC7,CDCA5,CDK1,CDK2,CDKN2D,CDT1,CENPF,CENPU,CEP164,CHAF1A,CHAF1B,CHCHD3,CHEK1,CHTF18,CHTF8,CHTOP,CINP,CLN6,CLSPN,COMMD4,COPS3,COX5A,CPSF3,CPSF4,CSTF2,DARS2,DBF4,DCLRE1B,DCPS,DCTPP1,DDX23,DDX27,DDX39A,DDX46,DDX56,DEPDC1,DHFR,DHX16,DHX30,DHX38,DHX…
GO:0140014	mitotic nuclear division	56	136	3.56e-32	ENSP00000160827,ENSP00000200135,ENSP00000216911,ENSP00000217026,ENSP00000230859,ENSP00000240423,ENSP00000247191,ENSP00000249776,ENSP00000251496,ENSP00000254950,ENSP00000256442,ENSP00000257934,ENSP00000260363,ENSP00000260731,ENSP00000261597,ENSP00000261965,ENSP00000263181,ENSP00000263753,ENSP00000265148,ENSP00000275517,ENSP00000286398,ENSP00000290158,ENSP00000296509,ENSP00000300093,ENSP00000300403…	AURKA,AURKB,BIRC5,BUB3,CCNB1,CDC20,CDCA5,CDCA8,CDT1,CENPE,CHTF8,DLGAP5,DSN1,ESPL1,GSG2,KIF11,KIF14,KIF18A,KIF18B,KIF22,KIF23,KIF2C,KIF4A,KIFC1,KNSTRN,KPNB1,MAD2L1,MYBL2,NCAPD2,NCAPD3,NCAPG,NCAPH,NDC80,NEK2,NSL1,NUP62,NUSAP1,PAPD7,PINX1,PLK1,PRC1,PSRC1,RACGAP1,RAN,SGOL1,SMC1A,SMC2,SMC4,SPAG5,TPX2,TUBGCP2,TUBGCP3,UBE2C,VPS4A,ZW10,ZWINT
GO:0098813	nuclear chromosome segregation	64	196	4.08e-32	ENSP00000160827,ENSP00000166345,ENSP00000200135,ENSP00000230859,ENSP00000240423,ENSP00000247191,ENSP00000249776,ENSP00000251496,ENSP00000254950,ENSP00000256442,ENSP00000257934,ENSP00000260363,ENSP00000261597,ENSP00000263181,ENSP00000263753,ENSP00000265148,ENSP00000275517,ENSP00000286398,ENSP00000287598,ENSP00000287647,ENSP00000290158,ENSP00000296509,ENSP00000300093,ENSP00000301019,ENSP00000302530…	APITD1,AURKB,BUB1,BUB1B,BUB3,CASC5,CCNB1,CDC20,CDCA5,CDCA8,CDT1,CENPE,CENPF,CHTF8,DLGAP5,DSN1,EME1,ESPL1,FAM83D,FANCD2,GSG2,KIF14,KIF18A,KIF18B,KIF22,KIF23,KIF2C,KIF4A,KIFC1,KNSTRN,KPNB1,MAD2L1,NCAPD2,NCAPD3,NCAPG,NCAPH,NDC1,NDC80,NEK2,NSL1,NUP62,NUSAP1,PAPD7,PHB2,PINX1,PLK1,PRC1,PSRC1,PTTG1,RACGAP1,RAN,SGOL1,SGOL2,SMC1A,SMC2,SMC4,SPAG5,STRA13,TOP2A,TRIP13,TTK,VPS4A,ZW10,ZWINT
GO:0000819	sister chromatid segregation	53	123	3.39e-31	ENSP00000160827,ENSP00000200135,ENSP00000230859,ENSP00000240423,ENSP00000247191,ENSP00000249776,ENSP00000251496,ENSP00000254950,ENSP00000256442,ENSP00000257934,ENSP00000260363,ENSP00000261597,ENSP00000263181,ENSP00000263753,ENSP00000265148,ENSP00000275517,ENSP00000286398,ENSP00000287598,ENSP00000290158,ENSP00000296509,ENSP00000300093,ENSP00000301019,ENSP00000302530,ENSP00000313950,ENSP00000318966…	AURKB,BUB1,BUB1B,BUB3,CCNB1,CDC20,CDCA5,CDCA8,CDT1,CENPE,CHTF8,DLGAP5,DSN1,ESPL1,GSG2,KIF14,KIF18A,KIF18B,KIF22,KIF23,KIF2C,KIF4A,KIFC1,KNSTRN,KPNB1,MAD2L1,NCAPD2,NCAPD3,NCAPG,NCAPH,NDC80,NEK2,NSL1,NUP62,NUSAP1,PAPD7,PHB2,PINX1,PLK1,PRC1,PSRC1,RACGAP1,RAN,SGOL1,SGOL2,SMC1A,SMC2,SMC4,SPAG5,TOP2A,VPS4A,ZW10,ZWINT
GO:1901987	regulation of cell cycle phase transition	83	385	7.19e-31	ENSP00000166345,ENSP00000200135,ENSP00000209728,ENSP00000216911,ENSP00000221265,ENSP00000235310,ENSP00000245960,ENSP00000247191,ENSP00000251413,ENSP00000253669,ENSP00000254950,ENSP00000256442,ENSP00000257934,ENSP00000259632,ENSP00000260810,ENSP00000261597,ENSP00000265148,ENSP00000265748,ENSP00000266970,ENSP00000270861,ENSP00000273064,ENSP00000275517,ENSP00000278935,ENSP00000282058,ENSP00000287598…	ACTR1A,ANAPC15,ANLN,AURKA,AURKB,BABAM1,BIRC5,BLM,BRCA1,BUB1,BUB1B,BUB3,CASP2,CCNB1,CDC25A,CDC25B,CDC25C,CDC45,CDC6,CDC7,CDCA5,CDK1,CDK2,CDKN2D,CDT1,CENPE,CENPF,CENPJ,CEP164,CEP78,CHEK1,CKAP5,CLSPN,CNTRL,DBF4B,DCTN3,DLGAP5,DONSON,DTL,E2F1,EIF4G1,ESPL1,EZH2,FAM83D,FANCI,GTSE1,H2AFY,HAUS1,HAUS5,HAUS8,HMMR,KIF14,KNTC1,MAD2L1,MAD2L2,MAPRE1,NDC80,NEK2,ODF2,PA1,PAF1,PCNA,PCNT,PHB2,PINX1,PLK1,PLK4,PRMT1,…
GO:0000070	mitotic sister chromatid segregation	48	101	1.08e-29	ENSP00000160827,ENSP00000200135,ENSP00000230859,ENSP00000240423,ENSP00000247191,ENSP00000249776,ENSP00000251496,ENSP00000254950,ENSP00000256442,ENSP00000257934,ENSP00000260363,ENSP00000261597,ENSP00000263181,ENSP00000263753,ENSP00000265148,ENSP00000275517,ENSP00000286398,ENSP00000290158,ENSP00000296509,ENSP00000300093,ENSP00000301019,ENSP00000313950,ENSP00000318966,ENSP00000323300,ENSP00000323421…	AURKB,BUB3,CCNB1,CDC20,CDCA5,CDCA8,CDT1,CENPE,CHTF8,DLGAP5,DSN1,ESPL1,GSG2,KIF14,KIF18A,KIF18B,KIF22,KIF23,KIF2C,KIF4A,KIFC1,KNSTRN,KPNB1,MAD2L1,NCAPD2,NCAPD3,NCAPG,NCAPH,NDC80,NEK2,NSL1,NUP62,NUSAP1,PAPD7,PINX1,PLK1,PRC1,PSRC1,RACGAP1,RAN,SGOL1,SMC1A,SMC2,SMC4,SPAG5,VPS4A,ZW10,ZWINT
GO:0006396	RNA processing	118	825	1.39e-29	ENSP00000215829,ENSP00000216252,ENSP00000218224,ENSP00000221233,ENSP00000221265,ENSP00000221419,ENSP00000221801,ENSP00000225698,ENSP00000227524,ENSP00000230340,ENSP00000230859,ENSP00000232888,ENSP00000238112,ENSP00000242257,ENSP00000242776,ENSP00000243563,ENSP00000244496,ENSP00000244520,ENSP00000254108,ENSP00000258772,ENSP00000259239,ENSP00000259895,ENSP00000260210,ENSP00000261167,ENSP00000263579…	ALYREF,BUD13,BYSL,C1QBP,CCAR2,CHTOP,CPSF3,CPSF4,CSTF2,DCPS,DDX23,DDX27,DDX39A,DDX46,DDX56,DHX16,DHX30,DHX38,DHX9,DKC1,DROSHA,EBNA1BP2,EFTUD2,ELAC2,ELAVL1,ELP6,EMG1,EXOSC10,EXOSC2,EXOSC3,EXOSC5,EXOSC8,FBL,FTSJ2,FUS,GEMIN4,GEMIN6,GTF2H4,HNRNPA2B1,HNRNPL,HNRNPM,HNRNPUL1,HSPA8,IMP4,KARS,KHSRP,KRI1,LAS1L,LSM2,LSM3,LSM4,LYAR,METTL3,MRPS11,MRTO4,NONO,NOP14,NOP2,NOP56,NOP58,NPM3,NSUN2,PA2G4,PAF1,PAPD7,PC…
GO:0071103	DNA conformation change	67	257	8.45e-29	ENSP00000215980,ENSP00000220514,ENSP00000221265,ENSP00000230859,ENSP00000240423,ENSP00000251496,ENSP00000253237,ENSP00000253462,ENSP00000255120,ENSP00000256442,ENSP00000259895,ENSP00000262105,ENSP00000262460,ENSP00000263382,ENSP00000264108,ENSP00000264156,ENSP00000265056,ENSP00000275517,ENSP00000276533,ENSP00000281453,ENSP00000283006,ENSP00000286398,ENSP00000287295,ENSP00000290130,ENSP00000296503…	AIFM1,APITD1,ASF1B,BLM,CASC5,CCNB1,CDC45,CDCA5,CDK1,CENPA,CENPH,CENPI,CENPK,CENPL,CENPM,CENPN,CENPO,CENPU,CENPW,CHAF1A,CHAF1B,DHX9,GINS1,GINS2,GINS4,GRWD1,GTF2H4,H2AFX,H2AFY,HAT1,HELLS,HJURP,HMGA1,HMGB2,HMGB3,HNRNPA2B1,IPO4,MCM2,MCM4,MCM6,MCM7,MIS18A,NAP1L4,NASP,NCAPD2,NCAPD3,NCAPG,NCAPG2,NCAPH,NCAPH2,NUSAP1,OIP5,PAF1,PAPD7,PIF1,RAD51,RAD54B,RAD54L,RBBP7,RECQL4,RUVBL1,SMC2,SMC4,STRA13,TOP2A,XRCC5…
GO:0044085	cellular component biogenesis	222	2556	7.62e-28	ENSP00000166345,ENSP00000169551,ENSP00000200135,ENSP00000210060,ENSP00000215829,ENSP00000215904,ENSP00000215980,ENSP00000216911,ENSP00000217026,ENSP00000220514,ENSP00000221233,ENSP00000221265,ENSP00000221801,ENSP00000223129,ENSP00000225698,ENSP00000227524,ENSP00000229179,ENSP00000229758,ENSP00000230056,ENSP00000230340,ENSP00000232888,ENSP00000235329,ENSP00000242257,ENSP00000242285,ENSP00000244496…	AATF,ACAD9,ACTR1A,ADSL,AIFM1,ANLN,APITD1,ARL6IP1,ASF1B,ASH2L,ASPM,ATP5SL,AURKA,AURKB,BCS1L,BIRC5,BLM,BYSL,C1QBP,CASC5,CCNB1,CCT2,CCT3,CDC20,CDC45,CDK1,CDK2,CDT1,CENPA,CENPE,CENPF,CENPH,CENPI,CENPJ,CENPK,CENPL,CENPM,CENPN,CENPO,CENPU,CENPW,CEP164,CEP78,CHAF1A,CHAF1B,CKAP5,CLTA,CNTRL,CNTROB,COA4,DCTN3,DCTPP1,DDX23,DDX27,DDX56,DHPS,DHX30,DHX9,DKC1,DROSHA,EBNA1BP2,ECT2,EIF4H,ELAVL1,EMG1,ERAL1,EXO1,EX…
GO:1901990	regulation of mitotic cell cycle phase transition	75	351	1.4e-27	ENSP00000166345,ENSP00000200135,ENSP00000209728,ENSP00000216911,ENSP00000235310,ENSP00000247191,ENSP00000251413,ENSP00000253669,ENSP00000254950,ENSP00000256442,ENSP00000257934,ENSP00000259632,ENSP00000260810,ENSP00000261597,ENSP00000265148,ENSP00000265748,ENSP00000266970,ENSP00000270861,ENSP00000273064,ENSP00000275517,ENSP00000278935,ENSP00000282058,ENSP00000287598,ENSP00000293362,ENSP00000296509…	ACTR1A,ANAPC15,ANLN,AURKA,AURKB,BIRC5,BLM,BRCA1,BUB1,BUB1B,BUB3,CASP2,CCNB1,CDC25C,CDC45,CDC6,CDC7,CDCA5,CDK1,CDK2,CDKN2D,CDT1,CENPE,CENPF,CENPJ,CEP164,CEP78,CKAP5,CLSPN,CNTRL,DBF4B,DCTN3,DLGAP5,DONSON,DTL,E2F1,EIF4G1,ESPL1,EZH2,FANCI,GTSE1,HAUS1,HAUS5,HAUS8,HMMR,KIF14,KNTC1,MAD2L1,MAD2L2,MAPRE1,NDC80,NEK2,ODF2,PCNA,PCNT,PHB2,PINX1,PLK1,PLK4,PRMT1,PSME3,RFWD3,RQCD1,TFDP1,TOPBP1,TPX2,TRIP13,TTK,TU…
GO:0033554	cellular response to stress	161	1553	1.68e-26	ENSP00000055077,ENSP00000157812,ENSP00000160827,ENSP00000166345,ENSP00000216297,ENSP00000216367,ENSP00000216756,ENSP00000216911,ENSP00000221419,ENSP00000221486,ENSP00000223129,ENSP00000227524,ENSP00000228843,ENSP00000229769,ENSP00000230859,ENSP00000235310,ENSP00000235329,ENSP00000240488,ENSP00000242776,ENSP00000247668,ENSP00000250416,ENSP00000253462,ENSP00000254719,ENSP00000256442,ENSP00000259895…	AATF,ACTL6A,AIFM1,APEX2,APITD1,ASCC2,ASH2L,ATRIP,AURKA,BABAM1,BARD1,BLM,BRCA1,CASP2,CCAR2,CCNA2,CCNB1,CDC25C,CDC45,CDC7,CDCA5,CDK1,CDK2,CDKN2D,CEP164,CHAF1A,CHAF1B,CHEK1,CINP,CLPB,CLSPN,COPS3,DCLRE1B,DCTPP1,DDX39A,DHFR,DMAP1,DONSON,DTL,E2F1,ECT2,EME1,ENDOG,ESCO2,EXO1,EZH2,FANCA,FANCD2,FANCE,FANCG,FANCI,FEN1,FOXM1,GINS2,GINS4,GNB1,GTF2H4,GTSE1,H2AFX,HMGA1,HMGB2,HNRNPL,HSPA8,KAT5,KIAA0101,KIF22,LIG…
GO:0006807	nitrogen compound metabolic process	477	8349	2.84e-25	ENSP00000013070,ENSP00000055077,ENSP00000157812,ENSP00000160827,ENSP00000166345,ENSP00000203407,ENSP00000209728,ENSP00000210060,ENSP00000215829,ENSP00000215904,ENSP00000216122,ENSP00000216129,ENSP00000216252,ENSP00000216264,ENSP00000216297,ENSP00000216367,ENSP00000216605,ENSP00000216639,ENSP00000216756,ENSP00000216911,ENSP00000217026,ENSP00000217446,ENSP00000218224,ENSP00000219097,ENSP00000219313…	ABCF1,ACTL6A,ADSL,ALYREF,ANAPC15,ANAPC7,APEX2,APITD1,ARID1A,ASCC2,ASF1B,ASH2L,ATAD2,ATP5B,ATRIP,AURKA,AURKB,BABAM1,BAP1,BARD1,BIRC5,BLM,BRCA1,BRD9,BRMS1,BUB1,BUB1B,BUB3,BUD13,BYSL,C1QBP,CAD,CANT1,CASP2,CCAR2,CCNA2,CCNB1,CCNB2,CCNF,CDC20,CDC25A,CDC25B,CDC25C,CDC45,CDC6,CDC7,CDCA3,CDCA5,CDK1,CDK11B,CDK2,CDKN2D,CDKN3,CDT1,CENPF,CENPU,CEP164,CERK,CFL1,CHAF1A,CHAF1B,CHCHD3,CHEK1,CHTF18,CHTF8,CHTOP,CIN…
GO:0044260	cellular macromolecule metabolic process	397	6413	5.99e-25	ENSP00000013070,ENSP00000055077,ENSP00000157812,ENSP00000160827,ENSP00000166345,ENSP00000209728,ENSP00000210060,ENSP00000215829,ENSP00000215904,ENSP00000216122,ENSP00000216129,ENSP00000216252,ENSP00000216297,ENSP00000216367,ENSP00000216639,ENSP00000216756,ENSP00000216911,ENSP00000217026,ENSP00000217446,ENSP00000218224,ENSP00000219097,ENSP00000219313,ENSP00000220496,ENSP00000221233,ENSP00000221265…	ABCF1,ACTL6A,ALYREF,ANAPC15,ANAPC7,APEX2,APITD1,ARID1A,ASCC2,ASF1B,ASH2L,ATAD2,ATRIP,AURKA,AURKB,BABAM1,BAP1,BARD1,BIRC5,BLM,BRCA1,BRD9,BRMS1,BUB1,BUB1B,BUB3,C1QBP,CAD,CANT1,CCAR2,CCNA2,CCNB1,CCNB2,CCNF,CDC20,CDC25A,CDC25B,CDC25C,CDC45,CDC6,CDC7,CDCA3,CDCA5,CDK1,CDK11B,CDK2,CDKN2D,CDKN3,CDT1,CENPF,CENPU,CEP164,CFL1,CHAF1A,CHAF1B,CHCHD3,CHEK1,CHTF18,CHTF8,CHTOP,CINP,CIT,CLN6,CLSPN,CLTA,CNTRL,COMMD…
GO:0006310	DNA recombination	54	202	1.72e-23	ENSP00000166345,ENSP00000223129,ENSP00000228843,ENSP00000240488,ENSP00000253462,ENSP00000254719,ENSP00000262887,ENSP00000263274,ENSP00000264233,ENSP00000276079,ENSP00000276533,ENSP00000296503,ENSP00000305480,ENSP00000308583,ENSP00000311747,ENSP00000318297,ENSP00000323046,ENSP00000323099,ENSP00000326519,ENSP00000328174,ENSP00000336606,ENSP00000347232,ENSP00000349640,ENSP00000352257,ENSP00000354361…	ACTL6A,APEX2,APITD1,ATRIP,BLM,BRCA1,CDC45,CDC7,EME1,ENDOG,EXO1,EXOSC3,FEN1,GINS2,GINS4,H2AFX,HMGB2,HMGB3,HSPD1,LIG1,LIG3,MCM8,MCRS1,MND1,NABP2,NONO,NSMCE4A,PA1,PARP1,PIF1,POLQ,PSMC3IP,PSMD14,RAD51,RAD51AP1,RAD51D,RAD54B,RAD54L,RBM14,RECQL4,RFWD3,RHNO1,RPA1,RPA3,RUVBL1,STRA13,TONSL,TOP2A,TRIP13,UCHL5,XRCC1,XRCC3,XRCC5,XRCC6
GO:0009987	cellular process	686	14652	4.48e-23	ENSP00000013070,ENSP00000055077,ENSP00000157812,ENSP00000160827,ENSP00000166345,ENSP00000169551,ENSP00000200135,ENSP00000203407,ENSP00000209728,ENSP00000210060,ENSP00000215829,ENSP00000215904,ENSP00000215980,ENSP00000216122,ENSP00000216129,ENSP00000216252,ENSP00000216264,ENSP00000216297,ENSP00000216367,ENSP00000216605,ENSP00000216639,ENSP00000216756,ENSP00000216911,ENSP00000217026,ENSP00000217446…	AATF,ABCF1,ACAD9,ACTL6A,ACTR1A,ADSL,AIFM1,ALYREF,ANAPC15,ANAPC7,ANLN,APEX2,APITD1,ARHGAP11A,ARHGAP11B,ARHGAP19,ARID1A,ARL6IP1,ARPC1A,ASCC2,ASF1B,ASH2L,ASPM,ATAD2,ATP5B,ATP5SL,ATRIP,AURKA,AURKB,BABAM1,BANF1,BAP1,BARD1,BCL2L12,BCS1L,BIRC5,BLM,BORA,BRCA1,BRD9,BRMS1,BUB1,BUB1B,BUB3,BUD13,BYSL,C1QBP,CACYBP,CAD,CANT1,CASC5,CASP2,CBR3,CCAR2,CCHCR1,CCNA2,CCNB1,CCNB2,CCNF,CCT2,CCT3,CCT4,CCT5,CCT6A,CCT7,CD…
GO:0000075	cell cycle checkpoint	52	193	9.74e-23	ENSP00000166345,ENSP00000200135,ENSP00000209728,ENSP00000216911,ENSP00000227524,ENSP00000235310,ENSP00000254950,ENSP00000256442,ENSP00000260810,ENSP00000261881,ENSP00000264670,ENSP00000266970,ENSP00000273064,ENSP00000287598,ENSP00000296509,ENSP00000300093,ENSP00000301019,ENSP00000301633,ENSP00000302530,ENSP00000307143,ENSP00000310842,ENSP00000311429,ENSP00000312664,ENSP00000312995,ENSP00000313950…	ATRIP,AURKA,AURKB,BABAM1,BIRC5,BLM,BRCA1,BUB1,BUB1B,BUB3,CASP2,CCNB1,CDC25C,CDC45,CDC6,CDK1,CDK2,CDT1,CENPF,CHEK1,CLSPN,DCLRE1B,DONSON,DTL,E2F1,EME1,FANCI,GTSE1,H2AFX,KNTC1,MAD2L1,MAD2L2,MDC1,NABP2,NSUN2,PCNA,PLK1,PRMT1,PRPF19,RFWD3,RHNO1,RQCD1,TFDP1,TIPIN,TOP2A,TOPBP1,TRIP13,TTK,VPS4A,ZW10,ZWILCH,ZWINT
GO:0071704	organic substance metabolic process	499	9135	1.45e-22	ENSP00000013070,ENSP00000055077,ENSP00000157812,ENSP00000160827,ENSP00000166345,ENSP00000203407,ENSP00000209728,ENSP00000209873,ENSP00000210060,ENSP00000215829,ENSP00000215904,ENSP00000216122,ENSP00000216129,ENSP00000216252,ENSP00000216264,ENSP00000216297,ENSP00000216367,ENSP00000216605,ENSP00000216639,ENSP00000216756,ENSP00000216911,ENSP00000217026,ENSP00000217446,ENSP00000218224,ENSP00000219097…	AAAS,ABCF1,ACAD9,ACTL6A,ADSL,ALYREF,ANAPC15,ANAPC7,APEX2,APITD1,ARID1A,ASCC2,ASF1B,ASH2L,ATAD2,ATP5B,ATRIP,AURKA,AURKB,BABAM1,BAP1,BARD1,BIRC5,BLM,BRCA1,BRD9,BRMS1,BUB1,BUB1B,BUB3,BUD13,BYSL,C1QBP,CAD,CANT1,CASP2,CBR3,CCAR2,CCNA2,CCNB1,CCNB2,CCNF,CDC20,CDC25A,CDC25B,CDC25C,CDC45,CDC6,CDC7,CDCA3,CDCA5,CDK1,CDK11B,CDK2,CDKN2D,CDKN3,CDT1,CENPF,CENPU,CEP164,CERK,CFL1,CHAF1A,CHAF1B,CHCHD3,CHEK1,CHTF18…
GO:0044237	cellular metabolic process	486	8797	1.47e-22	ENSP00000013070,ENSP00000055077,ENSP00000157812,ENSP00000160827,ENSP00000166345,ENSP00000203407,ENSP00000209728,ENSP00000210060,ENSP00000215829,ENSP00000215904,ENSP00000216122,ENSP00000216129,ENSP00000216252,ENSP00000216264,ENSP00000216297,ENSP00000216367,ENSP00000216605,ENSP00000216639,ENSP00000216756,ENSP00000216911,ENSP00000217026,ENSP00000217446,ENSP00000218224,ENSP00000219097,ENSP00000219313…	ABCF1,ACAD9,ACTL6A,ADSL,ALYREF,ANAPC15,ANAPC7,APEX2,APITD1,ARID1A,ASCC2,ASF1B,ASH2L,ATAD2,ATP5B,ATRIP,AURKA,AURKB,BABAM1,BAP1,BARD1,BIRC5,BLM,BRCA1,BRD9,BRMS1,BUB1,BUB1B,BUB3,BUD13,BYSL,C1QBP,CAD,CANT1,CBR3,CCAR2,CCNA2,CCNB1,CCNB2,CCNF,CDC20,CDC25A,CDC25B,CDC25C,CDC45,CDC6,CDC7,CDCA3,CDCA5,CDK1,CDK11B,CDK2,CDKN2D,CDKN3,CDT1,CENPF,CENPU,CEP164,CERK,CFL1,CHAF1A,CHAF1B,CHCHD3,CHEK1,CHTF18,CHTF8,CHTO…
GO:0000375	RNA splicing, via transesterification reactions	61	287	3.53e-22	ENSP00000215829,ENSP00000216252,ENSP00000218224,ENSP00000221419,ENSP00000227524,ENSP00000238112,ENSP00000242776,ENSP00000243563,ENSP00000244520,ENSP00000254108,ENSP00000260210,ENSP00000261167,ENSP00000263579,ENSP00000263694,ENSP00000266735,ENSP00000268482,ENSP00000271628,ENSP00000272348,ENSP00000272645,ENSP00000276079,ENSP00000281950,ENSP00000291552,ENSP00000292476,ENSP00000292879,ENSP00000298717…	ALYREF,BUD13,CPSF3,CPSF4,CSTF2,DCPS,DDX23,DDX39A,DDX46,DHX16,DHX38,DHX9,EFTUD2,ELAVL1,FUS,GEMIN4,GEMIN6,HNRNPA2B1,HNRNPL,HNRNPM,HNRNPUL1,HSPA8,KHSRP,LSM2,LSM3,LSM4,METTL3,NONO,PCBP1,PHF5A,POLR2D,PPIH,PPIL1,PQBP1,PRMT5,PRMT7,PRPF19,PRPF3,PRPF4,RBM8A,RBMX,RNPS1,SF3A3,SF3B2,SF3B4,SNRNP25,SNRNP40,SNRPA,SNRPB,SNRPC,SNRPD1,SNRPD3,SNRPF,SNRPG,SRRT,SRSF2,SRSF7,U2AF1L4,U2AFBP,WBP11,YBX1
GO:0007088	regulation of mitotic nuclear division	47	160	7.84e-22	ENSP00000166345,ENSP00000200135,ENSP00000209728,ENSP00000215904,ENSP00000216911,ENSP00000229758,ENSP00000235310,ENSP00000247191,ENSP00000252992,ENSP00000256442,ENSP00000257934,ENSP00000260731,ENSP00000261597,ENSP00000262300,ENSP00000265148,ENSP00000265748,ENSP00000275517,ENSP00000287598,ENSP00000296509,ENSP00000300093,ENSP00000301019,ENSP00000301633,ENSP00000302530,ENSP00000319169,ENSP00000321656…	ANAPC15,ANLN,AURKA,BIRC5,BORA,BUB1,BUB1B,BUB3,CCNB1,CDC25C,CDC6,CDCA5,CDT1,CENPE,CENPF,CEP85,CHEK1,DLGAP5,ESPL1,FBXO5,H2AFY,KIF11,KIF20B,KNTC1,MAD2L1,MAD2L2,MKI67,NDC80,NEK2,NSFL1C,NUP62,NUSAP1,PDXP,PHB2,PKMYT1,PLK1,PRMT5,PTTG1,RANBP1,RCC1,SMC1A,TACC3,TRIP13,TTK,UBE2C,XRCC3,ZW10
GO:0000398	mRNA splicing, via spliceosome	60	284	1.06e-21	ENSP00000215829,ENSP00000216252,ENSP00000218224,ENSP00000221419,ENSP00000227524,ENSP00000238112,ENSP00000242776,ENSP00000243563,ENSP00000244520,ENSP00000254108,ENSP00000260210,ENSP00000261167,ENSP00000263579,ENSP00000263694,ENSP00000266735,ENSP00000268482,ENSP00000271628,ENSP00000272348,ENSP00000272645,ENSP00000276079,ENSP00000281950,ENSP00000291552,ENSP00000292476,ENSP00000292879,ENSP00000298717…	ALYREF,BUD13,CPSF3,CPSF4,CSTF2,DCPS,DDX23,DDX39A,DDX46,DHX16,DHX38,DHX9,EFTUD2,ELAVL1,FUS,GEMIN4,GEMIN6,HNRNPA2B1,HNRNPL,HNRNPM,HNRNPUL1,HSPA8,LSM2,LSM3,LSM4,METTL3,NONO,PCBP1,PHF5A,POLR2D,PPIH,PPIL1,PQBP1,PRMT5,PRMT7,PRPF19,PRPF3,PRPF4,RBM8A,RBMX,RNPS1,SF3A3,SF3B2,SF3B4,SNRNP25,SNRNP40,SNRPA,SNRPB,SNRPC,SNRPD1,SNRPD3,SNRPF,SNRPG,SRRT,SRSF2,SRSF7,U2AF1L4,U2AFBP,WBP11,YBX1
GO:0044238	primary metabolic process	482	8808	3.33e-21	ENSP00000013070,ENSP00000055077,ENSP00000157812,ENSP00000160827,ENSP00000166345,ENSP00000203407,ENSP00000209728,ENSP00000210060,ENSP00000215829,ENSP00000215904,ENSP00000216122,ENSP00000216129,ENSP00000216252,ENSP00000216264,ENSP00000216297,ENSP00000216367,ENSP00000216605,ENSP00000216639,ENSP00000216756,ENSP00000216911,ENSP00000217026,ENSP00000217446,ENSP00000218224,ENSP00000219097,ENSP00000219313…	ABCF1,ACAD9,ACTL6A,ADSL,ALYREF,ANAPC15,ANAPC7,APEX2,APITD1,ARID1A,ASCC2,ASF1B,ASH2L,ATAD2,ATP5B,ATRIP,AURKA,AURKB,BABAM1,BAP1,BARD1,BIRC5,BLM,BRCA1,BRD9,BRMS1,BUB1,BUB1B,BUB3,BUD13,BYSL,C1QBP,CAD,CANT1,CASP2,CCAR2,CCNA2,CCNB1,CCNB2,CCNF,CDC20,CDC25A,CDC25B,CDC25C,CDC45,CDC6,CDC7,CDCA3,CDCA5,CDK1,CDK11B,CDK2,CDKN2D,CDKN3,CDT1,CENPF,CENPU,CEP164,CERK,CFL1,CHAF1A,CHAF1B,CHCHD3,CHEK1,CHTF18,CHTF8,CHT…
GO:0022613	ribonucleoprotein complex biogenesis	70	409	7.54e-21	ENSP00000215829,ENSP00000221233,ENSP00000221801,ENSP00000225698,ENSP00000227524,ENSP00000230340,ENSP00000232888,ENSP00000242257,ENSP00000244496,ENSP00000244520,ENSP00000245539,ENSP00000254928,ENSP00000258772,ENSP00000259239,ENSP00000261167,ENSP00000264279,ENSP00000265753,ENSP00000266735,ENSP00000266987,ENSP00000272348,ENSP00000272645,ENSP00000281950,ENSP00000291576,ENSP00000300413,ENSP00000302160…	AATF,BYSL,C1QBP,DDX23,DDX27,DDX56,DHX30,DHX9,DKC1,DROSHA,EBNA1BP2,EIF4H,EMG1,ERAL1,EXOSC10,EXOSC2,EXOSC3,EXOSC5,EXOSC8,FBL,FTSJ2,GEMIN4,GEMIN6,IMP4,KRI1,LAS1L,LSM3,LSM4,LYAR,MRPS11,MRPS7,MRTO4,NLE1,NOP14,NOP16,NOP2,NOP56,NOP58,NPM3,NUP88,PA2G4,PDCD11,PES1,POLR2D,POP4,PRMT5,PRMT7,PRPF19,PRPF3,PWP2,RAN,RBMX,RRP1,RRP1B,RRP36,RRP9,RUVBL1,SENP3,SF3A3,SNRPB,SNRPC,SNRPD1,SNRPD3,SNRPF,SNRPG,SUV39H1,TARBP…
GO:0034622	cellular protein-containing complex assembly	102	832	8.87e-21	ENSP00000169551,ENSP00000215829,ENSP00000215980,ENSP00000220514,ENSP00000223129,ENSP00000225698,ENSP00000227524,ENSP00000229179,ENSP00000229758,ENSP00000230056,ENSP00000242285,ENSP00000244520,ENSP00000245539,ENSP00000247668,ENSP00000251413,ENSP00000253237,ENSP00000254719,ENSP00000254928,ENSP00000255120,ENSP00000259895,ENSP00000261965,ENSP00000263382,ENSP00000264108,ENSP00000265056,ENSP00000265148…	ACAD9,AIFM1,ANLN,APITD1,ASF1B,ATP5SL,BCS1L,C1QBP,CASC5,CCT2,CDC45,CDT1,CENPA,CENPE,CENPF,CENPH,CENPI,CENPJ,CENPK,CENPL,CENPM,CENPN,CENPO,CENPU,CENPW,CHAF1A,CHAF1B,CKAP5,CLTA,COA4,DDX23,DHX30,DHX9,EIF4H,ERAL1,FBXO5,GEMIN4,GEMIN6,GMNN,GRWD1,GTF2H4,H2AFX,H2AFY,HAT1,HELLS,HJURP,HMGB2,HSPD1,IPO4,LSM3,LSM4,MCM2,MIS18A,MRPS11,MRPS7,MRTO4,NAP1L4,NASP,NDC1,NDUFA6,NDUFA9,NLE1,NOP2,NUP107,NUP205,NUP93,OIP5,…
GO:0043933	protein-containing complex subunit organization	160	1770	1.35e-20	ENSP00000169551,ENSP00000200135,ENSP00000210060,ENSP00000215829,ENSP00000215980,ENSP00000216297,ENSP00000220514,ENSP00000221265,ENSP00000223129,ENSP00000225698,ENSP00000225969,ENSP00000227524,ENSP00000229179,ENSP00000229758,ENSP00000230056,ENSP00000242285,ENSP00000244520,ENSP00000245539,ENSP00000247668,ENSP00000251413,ENSP00000253237,ENSP00000254719,ENSP00000254928,ENSP00000254950,ENSP00000255120…	ACAD9,ADSL,AIFM1,ANLN,APITD1,ARID1A,ASF1B,ASH2L,ATP5SL,BCS1L,BLM,C1QBP,CASC5,CCNB1,CCT2,CCT3,CDC45,CDK1,CDT1,CENPA,CENPE,CENPF,CENPH,CENPI,CENPJ,CENPK,CENPL,CENPM,CENPN,CENPO,CENPU,CENPW,CFL1,CHAF1A,CHAF1B,CKAP5,CLTA,COA4,DCTPP1,DDX23,DHPS,DHX30,DHX9,ECT2,EIF4H,ELAVL1,ERAL1,FADD,FANCA,FARSB,FBXO5,GEMIN4,GEMIN6,GMNN,GNB1,GRWD1,GTF2H4,H2AFX,H2AFY,HAT1,HELLS,HJURP,HMGA1,HMGB2,HSPA8,HSPD1,ICT1,IPO4,K…
GO:0033044	regulation of chromosome organization	61	313	1.49e-20	ENSP00000166345,ENSP00000200135,ENSP00000209728,ENSP00000221265,ENSP00000235310,ENSP00000247191,ENSP00000256442,ENSP00000257934,ENSP00000258091,ENSP00000261597,ENSP00000262887,ENSP00000265056,ENSP00000265148,ENSP00000275517,ENSP00000275603,ENSP00000280326,ENSP00000287394,ENSP00000287598,ENSP00000295688,ENSP00000296509,ENSP00000299300,ENSP00000300093,ENSP00000301019,ENSP00000301633,ENSP00000302530…	ANAPC15,ATAD2,AURKB,BIRC5,BRCA1,BUB1,BUB1B,BUB3,CCNB1,CCT2,CCT3,CCT4,CCT5,CCT6A,CCT7,CDC45,CDC6,CDCA5,CDT1,CENPE,CENPF,CHEK1,CHTOP,DKC1,DLGAP5,DNMT1,ESPL1,EXOSC10,FEN1,H2AFY,HMGA1,HNRNPA2B1,MAD2L1,MAD2L2,MCM2,MCRS1,MKI67,NABP2,NDC80,NEK2,NELFE,PAF1,PARP1,PHF19,PIF1,PINX1,PLK1,PTTG1,RNF4,TACC3,TCP1,TOP2A,TRIP13,TTK,UBE2C,UHRF1,WDHD1,XRCC1,XRCC3,XRCC5,ZW10
GO:0051783	regulation of nuclear division	48	184	1.61e-20	ENSP00000166345,ENSP00000200135,ENSP00000209728,ENSP00000215904,ENSP00000216911,ENSP00000229758,ENSP00000235310,ENSP00000247191,ENSP00000252992,ENSP00000256442,ENSP00000257934,ENSP00000260731,ENSP00000261597,ENSP00000262300,ENSP00000265148,ENSP00000265748,ENSP00000275517,ENSP00000287598,ENSP00000296509,ENSP00000300093,ENSP00000301019,ENSP00000301633,ENSP00000302530,ENSP00000319169,ENSP00000321656…	ANAPC15,ANLN,AURKA,BIRC5,BORA,BUB1,BUB1B,BUB3,CCNB1,CDC20,CDC25C,CDC6,CDCA5,CDT1,CENPE,CENPF,CEP85,CHEK1,DLGAP5,ESPL1,FBXO5,H2AFY,KIF11,KIF20B,KNTC1,MAD2L1,MAD2L2,MKI67,NDC80,NEK2,NSFL1C,NUP62,NUSAP1,PDXP,PHB2,PKMYT1,PLK1,PRMT5,PTTG1,RANBP1,RCC1,SMC1A,TACC3,TRIP13,TTK,UBE2C,XRCC3,ZW10
GO:1902749	regulation of cell cycle G2/M phase transition	46	167	1.86e-20	ENSP00000216911,ENSP00000245960,ENSP00000251413,ENSP00000253669,ENSP00000254950,ENSP00000256442,ENSP00000259632,ENSP00000260810,ENSP00000266970,ENSP00000270861,ENSP00000278935,ENSP00000282058,ENSP00000300093,ENSP00000300403,ENSP00000303706,ENSP00000307143,ENSP00000310842,ENSP00000312995,ENSP00000313950,ENSP00000318966,ENSP00000321656,ENSP00000323663,ENSP00000339001,ENSP00000341289,ENSP00000347232…	ACTR1A,AURKA,AURKB,BABAM1,BLM,BRCA1,CCNB1,CDC25A,CDC25B,CDC25C,CDC7,CDK1,CDK2,CENPF,CENPJ,CEP164,CEP78,CHEK1,CKAP5,CLSPN,CNTRL,DBF4B,DCTN3,DONSON,DTL,FANCI,GTSE1,H2AFY,HAUS1,HAUS5,HAUS8,HMMR,KIF14,MAPRE1,NEK2,ODF2,PCNT,PINX1,PLK1,PLK4,TOPBP1,TPX2,TUBB,TUBB4B,TUBG1,VPS4A
GO:0007051	spindle organization	40	123	7.03e-20	ENSP00000216911,ENSP00000217026,ENSP00000229758,ENSP00000249776,ENSP00000251413,ENSP00000253669,ENSP00000256442,ENSP00000257934,ENSP00000260363,ENSP00000260731,ENSP00000261597,ENSP00000261965,ENSP00000265148,ENSP00000282058,ENSP00000282074,ENSP00000290158,ENSP00000296484,ENSP00000300403,ENSP00000301633,ENSP00000313950,ENSP00000323300,ENSP00000339001,ENSP00000352572,ENSP00000355966,ENSP00000356379…	ASPM,AURKA,AURKB,BIRC5,CCNB1,CDC20,CENPE,CKAP5,ESPL1,FBXO5,HAUS1,HAUS5,HAUS8,KIF11,KIF23,KIF4A,KIFC1,KNSTRN,KPNB1,MYBL2,NDC80,NEK2,PCNT,POC1A,PRC1,RACGAP1,RAN,RANBP1,RCC1,SPAG5,SPC25,STIL,STMN1,TPX2,TTK,TUBB,TUBG1,TUBGCP2,TUBGCP3,WDR62
GO:0045786	negative regulation of cell cycle	77	517	8.2e-20	ENSP00000166345,ENSP00000200135,ENSP00000209728,ENSP00000216911,ENSP00000227524,ENSP00000229758,ENSP00000230056,ENSP00000235310,ENSP00000254950,ENSP00000256442,ENSP00000257934,ENSP00000260810,ENSP00000260947,ENSP00000261881,ENSP00000262293,ENSP00000264670,ENSP00000266970,ENSP00000273064,ENSP00000283027,ENSP00000287598,ENSP00000296509,ENSP00000300093,ENSP00000301019,ENSP00000301633,ENSP00000302530…	ATRIP,AURKA,AURKB,BABAM1,BARD1,BIRC5,BLM,BRCA1,BUB1,BUB1B,BUB3,CASP2,CCNB1,CCNF,CDC25C,CDC45,CDC6,CDC7,CDK1,CDK2,CDKN2D,CDKN3,CDT1,CENPF,CHEK1,CLSPN,DCLRE1B,DDIAS,DONSON,DTL,E2F1,EME1,ESPL1,EZH2,FANCI,FBXO5,GMNN,GTSE1,H2AFX,H2AFY,KIF20B,KNTC1,MAD2L1,MAD2L2,MDC1,NABP2,NEK2,NLE1,NSUN2,NUBP1,PA2G4,PCNA,PINX1,PLK1,PPM1G,PRMT1,PRPF19,PRR11,PTTG1,RAD51,RBBP7,RBM14,RFWD3,RHNO1,RQCD1,RRM2,SMC1A,TFDP1,TIP…
GO:0044843	cell cycle G1/S phase transition	40	124	8.67e-20	ENSP00000209728,ENSP00000216122,ENSP00000216367,ENSP00000219097,ENSP00000223129,ENSP00000229758,ENSP00000230056,ENSP00000254719,ENSP00000255120,ENSP00000262105,ENSP00000264156,ENSP00000265056,ENSP00000265465,ENSP00000265728,ENSP00000266970,ENSP00000274026,ENSP00000301019,ENSP00000303706,ENSP00000307288,ENSP00000315644,ENSP00000322570,ENSP00000335357,ENSP00000345571,ENSP00000350491,ENSP00000353770…	CCNA2,CDC25A,CDC45,CDC6,CDC7,CDK2,CDKN2D,CDKN3,CDT1,DBF4,DHFR,E2F1,FBXO5,GMNN,IQGAP3,MCM10,MCM2,MCM3,MCM4,MCM5,MCM6,MCM7,MCM8,NASP,ORC1,ORC6,PCNA,POLA1,POLA2,POLE,POLE2,POLE3,PRIM1,RANBP1,RCC1,RPA1,RPA3,RRM2,TFDP1,TYMS
GO:0008152	metabolic process	506	9569	9.7e-20	ENSP00000013070,ENSP00000055077,ENSP00000157812,ENSP00000160827,ENSP00000166345,ENSP00000203407,ENSP00000209728,ENSP00000209873,ENSP00000210060,ENSP00000215829,ENSP00000215904,ENSP00000216122,ENSP00000216129,ENSP00000216252,ENSP00000216264,ENSP00000216297,ENSP00000216367,ENSP00000216605,ENSP00000216639,ENSP00000216756,ENSP00000216911,ENSP00000217026,ENSP00000217446,ENSP00000218224,ENSP00000219097…	AAAS,ABCF1,ACAD9,ACTL6A,ADSL,AIFM1,ALYREF,ANAPC15,ANAPC7,APEX2,APITD1,ARID1A,ASCC2,ASF1B,ASH2L,ATAD2,ATP5B,ATRIP,AURKA,AURKB,BABAM1,BAP1,BARD1,BIRC5,BLM,BRCA1,BRD9,BRMS1,BUB1,BUB1B,BUB3,BUD13,BYSL,C1QBP,CAD,CANT1,CASP2,CBR3,CCAR2,CCNA2,CCNB1,CCNB2,CCNF,CDC20,CDC25A,CDC25B,CDC25C,CDC45,CDC6,CDC7,CDCA3,CDCA5,CDK1,CDK11B,CDK2,CDKN2D,CDKN3,CDT1,CENPF,CENPU,CEP164,CERK,CFL1,CHAF1A,CHAF1B,CHCHD3,CHEK1,…
GO:0006323	DNA packaging	48	195	1.18e-19	ENSP00000215980,ENSP00000220514,ENSP00000221265,ENSP00000230859,ENSP00000240423,ENSP00000251496,ENSP00000253237,ENSP00000255120,ENSP00000256442,ENSP00000263382,ENSP00000264108,ENSP00000265056,ENSP00000275517,ENSP00000281453,ENSP00000283006,ENSP00000286398,ENSP00000287295,ENSP00000290130,ENSP00000296503,ENSP00000299821,ENSP00000301280,ENSP00000308583,ENSP00000315700,ENSP00000318297,ENSP00000325017…	AIFM1,APITD1,ASF1B,CASC5,CCNB1,CDCA5,CDK1,CENPA,CENPH,CENPI,CENPK,CENPL,CENPM,CENPN,CENPO,CENPU,CENPW,CHAF1A,CHAF1B,GRWD1,H2AFX,H2AFY,HAT1,HELLS,HJURP,HMGA1,HMGB2,IPO4,MCM2,MIS18A,NAP1L4,NASP,NCAPD2,NCAPD3,NCAPG,NCAPG2,NCAPH,NCAPH2,NUSAP1,OIP5,PAF1,PAPD7,RBBP7,RUVBL1,SMC2,SMC4,STRA13,TOP2A
GO:0008380	RNA splicing	66	391	2.15e-19	ENSP00000215829,ENSP00000216252,ENSP00000218224,ENSP00000221419,ENSP00000225698,ENSP00000227524,ENSP00000238112,ENSP00000242776,ENSP00000243563,ENSP00000244520,ENSP00000254108,ENSP00000260210,ENSP00000261167,ENSP00000263579,ENSP00000263694,ENSP00000266735,ENSP00000268482,ENSP00000271628,ENSP00000272348,ENSP00000272645,ENSP00000276079,ENSP00000281950,ENSP00000291552,ENSP00000292476,ENSP00000292879…	ALYREF,BUD13,C1QBP,CCAR2,CPSF3,CPSF4,CSTF2,DCPS,DDX23,DDX39A,DDX46,DHX16,DHX38,DHX9,EFTUD2,ELAVL1,FUS,GEMIN4,GEMIN6,HNRNPA2B1,HNRNPL,HNRNPM,HNRNPUL1,HSPA8,KHSRP,LSM2,LSM3,LSM4,METTL3,NONO,PCBP1,PHF5A,POLR2D,PPIH,PPIL1,PQBP1,PRMT5,PRMT7,PRPF19,PRPF3,PRPF4,RBM8A,RBMX,RNPS1,RRP1B,SF3A3,SF3B2,SF3B4,SNRNP25,SNRNP40,SNRPA,SNRPB,SNRPC,SNRPD1,SNRPD3,SNRPF,SNRPG,SRRT,SRSF2,SRSF7,TTF2,U2AF1L4,U2AFBP,WBP11,…
GO:0000082	G1/S transition of mitotic cell cycle	39	123	4.37e-19	ENSP00000209728,ENSP00000216122,ENSP00000216367,ENSP00000219097,ENSP00000223129,ENSP00000229758,ENSP00000230056,ENSP00000254719,ENSP00000255120,ENSP00000262105,ENSP00000264156,ENSP00000265056,ENSP00000265465,ENSP00000265728,ENSP00000266970,ENSP00000301019,ENSP00000303706,ENSP00000307288,ENSP00000315644,ENSP00000322570,ENSP00000335357,ENSP00000345571,ENSP00000350491,ENSP00000353770,ENSP00000354451…	CDC25A,CDC45,CDC6,CDC7,CDK2,CDKN2D,CDKN3,CDT1,DBF4,DHFR,E2F1,FBXO5,GMNN,IQGAP3,MCM10,MCM2,MCM3,MCM4,MCM5,MCM6,MCM7,MCM8,NASP,ORC1,ORC6,PCNA,POLA1,POLA2,POLE,POLE2,POLE3,PRIM1,RANBP1,RCC1,RPA1,RPA3,RRM2,TFDP1,TYMS
GO:1902850	microtubule cytoskeleton organization involved in mitosis	35	94	6.49e-19	ENSP00000200135,ENSP00000216911,ENSP00000217026,ENSP00000256442,ENSP00000257934,ENSP00000260363,ENSP00000260731,ENSP00000261597,ENSP00000261965,ENSP00000265148,ENSP00000282074,ENSP00000290158,ENSP00000296484,ENSP00000300403,ENSP00000301633,ENSP00000313950,ENSP00000326550,ENSP00000336868,ENSP00000352572,ENSP00000355966,ENSP00000358813,ENSP00000360944,ENSP00000361540,ENSP00000362937,ENSP00000363524…	AURKA,AURKB,BIRC5,CCNB1,CDC20,CENPA,CENPE,ESPL1,KIF11,KIF23,KIF4A,KIFC1,KPNB1,MYBL2,NDC80,NEK2,NSFL1C,NUSAP1,PCNT,POC1A,PRC1,RACGAP1,RAN,RCC1,SAPCD2,SPC25,STIL,STMN1,TACC3,TPX2,TTK,TUBGCP2,TUBGCP3,WDR62,ZW10
GO:0006302	double-strand break repair	45	178	8.41e-19	ENSP00000166345,ENSP00000223129,ENSP00000227524,ENSP00000228843,ENSP00000230859,ENSP00000235310,ENSP00000240488,ENSP00000253462,ENSP00000254719,ENSP00000260947,ENSP00000262887,ENSP00000264233,ENSP00000275517,ENSP00000276533,ENSP00000305480,ENSP00000306999,ENSP00000336606,ENSP00000337353,ENSP00000340330,ENSP00000347232,ENSP00000351777,ENSP00000352257,ENSP00000352408,ENSP00000354361,ENSP00000355759…	BABAM1,BARD1,BLM,BRCA1,CDC45,CDC7,CDCA5,DCLRE1B,EME1,ESCO2,FEN1,GINS2,GINS4,H2AFX,KAT5,LIG3,MAD2L2,MCM8,MDC1,MND1,NABP2,PAPD7,PARP1,POLA1,POLQ,PRPF19,PSMD14,RAD51,RAD51AP1,RAD51D,RAD54B,RAD54L,RECQL4,RFWD3,RPA1,RPA3,TDP1,TONSL,TRIP13,VCP,WHSC1,XRCC1,XRCC3,XRCC5,XRCC6
GO:0000226	microtubule cytoskeleton organization	65	393	1.06e-18	ENSP00000200135,ENSP00000216911,ENSP00000217026,ENSP00000229758,ENSP00000249776,ENSP00000251413,ENSP00000253669,ENSP00000256442,ENSP00000257934,ENSP00000260363,ENSP00000260731,ENSP00000261597,ENSP00000261965,ENSP00000263181,ENSP00000263753,ENSP00000265148,ENSP00000266970,ENSP00000270861,ENSP00000282058,ENSP00000282074,ENSP00000290158,ENSP00000296484,ENSP00000300035,ENSP00000300093,ENSP00000300403…	ASPM,AURKA,AURKB,BIRC5,BRCA1,CCNB1,CDC20,CDK1,CDK2,CENPA,CENPE,CENPJ,CKAP5,CNTROB,ESPL1,FBXO5,GAS2L3,HAUS1,HAUS5,HAUS8,KIAA0101,KIF11,KIF18A,KIF18B,KIF20A,KIF23,KIF2C,KIF4A,KIFC1,KNSTRN,KPNB1,MYBL2,NDC80,NEK2,NSFL1C,NUP62,NUSAP1,ODF2,PCNT,PLK1,PLK4,POC1A,PRC1,PSRC1,RACGAP1,RAN,RANBP1,RBM14,RCC1,SAPCD2,SGOL1,SPAG5,SPC25,STIL,STMN1,TACC3,TPX2,TTK,TUBA1B,TUBB,TUBG1,TUBGCP2,TUBGCP3,WDR62,ZW10
GO:0006397	mRNA processing	70	456	1.29e-18	ENSP00000215829,ENSP00000216252,ENSP00000218224,ENSP00000221265,ENSP00000221419,ENSP00000225698,ENSP00000227524,ENSP00000230859,ENSP00000238112,ENSP00000242776,ENSP00000243563,ENSP00000244520,ENSP00000254108,ENSP00000259895,ENSP00000260210,ENSP00000261167,ENSP00000263579,ENSP00000263694,ENSP00000266735,ENSP00000268482,ENSP00000271628,ENSP00000272348,ENSP00000272645,ENSP00000276079,ENSP00000281950…	ALYREF,BUD13,C1QBP,CCAR2,CHTOP,CPSF3,CPSF4,CSTF2,DCPS,DDX23,DDX39A,DDX46,DHX16,DHX38,DHX9,EFTUD2,ELAVL1,FUS,GEMIN4,GEMIN6,GTF2H4,HNRNPA2B1,HNRNPL,HNRNPM,HNRNPUL1,HSPA8,KHSRP,LSM2,LSM3,LSM4,METTL3,NONO,PAF1,PAPD7,PCBP1,PDCD11,PHF5A,POLR2D,PPIH,PPIL1,PQBP1,PRMT5,PRMT7,PRPF19,PRPF3,PRPF4,RBM8A,RBMX,RNPS1,RRP1B,SF3A3,SF3B2,SF3B4,SNRNP25,SNRNP40,SNRPA,SNRPB,SNRPC,SNRPD1,SNRPD3,SNRPF,SNRPG,SRRT,SRSF2,S…
GO:0051983	regulation of chromosome segregation	35	97	1.4e-18	ENSP00000166345,ENSP00000200135,ENSP00000209728,ENSP00000235310,ENSP00000247191,ENSP00000249776,ENSP00000256442,ENSP00000257934,ENSP00000261597,ENSP00000264926,ENSP00000265148,ENSP00000275517,ENSP00000287598,ENSP00000296509,ENSP00000300093,ENSP00000301019,ENSP00000301633,ENSP00000302530,ENSP00000305480,ENSP00000313950,ENSP00000323300,ENSP00000326550,ENSP00000348838,ENSP00000355922,ENSP00000355966…	ANAPC15,AURKB,BIRC5,BUB1,BUB1B,BUB3,CCNB1,CDC6,CDCA5,CDT1,CENPE,CENPF,DLGAP5,ECT2,ESPL1,FEN1,H2AFY,KIF2C,KNSTRN,MAD2L1,MAD2L2,MKI67,NDC80,NEK2,PLK1,PTTG1,RACGAP1,RAD18,SPAG5,TACC3,TRIP13,TTK,UBE2C,XRCC3,ZW10
GO:0033043	regulation of organelle organization	118	1155	1.9e-18	ENSP00000166345,ENSP00000200135,ENSP00000209728,ENSP00000215904,ENSP00000216911,ENSP00000221265,ENSP00000225655,ENSP00000229758,ENSP00000235310,ENSP00000235329,ENSP00000247191,ENSP00000252992,ENSP00000256442,ENSP00000257934,ENSP00000258091,ENSP00000260731,ENSP00000261597,ENSP00000262300,ENSP00000262887,ENSP00000262942,ENSP00000263181,ENSP00000265056,ENSP00000265148,ENSP00000265748,ENSP00000270861…	ANAPC15,ANLN,ARPC1A,ATAD2,AURKA,AURKB,BIRC5,BORA,BRCA1,BUB1,BUB1B,BUB3,CCNB1,CCNF,CCT2,CCT3,CCT4,CCT5,CCT6A,CCT7,CDC20,CDC25C,CDC45,CDC6,CDCA5,CDT1,CENPE,CENPF,CENPJ,CEP85,CFL1,CHEK1,CHTOP,CIT,CKAP2,CNTROB,DKC1,DLGAP5,DNMT1,E2F1,ESPL1,EXOSC10,FBXO5,FEN1,H2AFY,HMGA1,HNRNPA2B1,KIF11,KIF18A,KIF20B,KNTC1,LIG3,MAD2L1,MAD2L2,MAPRE1,MCM2,MCRS1,MFN2,MKI67,MSN,MYO19,NABP2,NDC80,NEK2,NELFE,NSFL1C,NUBP1,NUP…
GO:0051052	regulation of DNA metabolic process	63	381	4.03e-18	ENSP00000055077,ENSP00000209728,ENSP00000228843,ENSP00000230056,ENSP00000235310,ENSP00000258091,ENSP00000261881,ENSP00000262315,ENSP00000262887,ENSP00000264233,ENSP00000266970,ENSP00000275603,ENSP00000280326,ENSP00000287295,ENSP00000290130,ENSP00000295688,ENSP00000299300,ENSP00000301019,ENSP00000306999,ENSP00000307143,ENSP00000313950,ENSP00000317334,ENSP00000318966,ENSP00000319169,ENSP00000323046…	AIFM1,ALYREF,AURKB,BABAM1,BLM,BRCA1,CACYBP,CCT2,CCT3,CCT4,CCT5,CCT6A,CCT7,CDC6,CDC7,CDK1,CDK2,CDT1,CHEK1,CHTF18,CHTF8,DBF4B,DHX9,DKC1,DNMT1,DONSON,ENDOG,ESCO2,EXOSC10,EXOSC3,FAF1,FOXM1,GMNN,H2AFX,HNRNPA2B1,KPNA2,LIG3,MAD2L2,MCRS1,MIS18A,NABP2,NEK2,PARP1,PCNA,PIF1,PINX1,POLQ,PRMT5,RAD51,RAD51AP1,RFC2,RFC3,RFC4,RFC5,SMC1A,TCP1,TIMELESS,TIPIN,UHRF1,WHSC1,WRAP53,XRCC1,XRCC5
GO:0007093	mitotic cell cycle checkpoint	41	153	6.83e-18	ENSP00000166345,ENSP00000200135,ENSP00000216911,ENSP00000235310,ENSP00000254950,ENSP00000256442,ENSP00000260810,ENSP00000261881,ENSP00000266970,ENSP00000273064,ENSP00000287598,ENSP00000296509,ENSP00000300093,ENSP00000301633,ENSP00000302530,ENSP00000307143,ENSP00000310842,ENSP00000311429,ENSP00000312664,ENSP00000312995,ENSP00000313950,ENSP00000321656,ENSP00000328236,ENSP00000345571,ENSP00000347232…	AURKA,AURKB,BIRC5,BLM,BRCA1,BUB1,BUB1B,BUB3,CASP2,CCNB1,CDC25C,CDK1,CDK2,CENPF,CLSPN,DCLRE1B,DONSON,E2F1,EME1,FANCI,GTSE1,KNTC1,MAD2L1,MAD2L2,MDC1,NABP2,PCNA,PLK1,PRMT1,RFWD3,RQCD1,TFDP1,TIPIN,TOP2A,TOPBP1,TRIP13,TTK,VPS4A,ZW10,ZWILCH,ZWINT
GO:0022607	cellular component assembly	183	2343	1.44e-17	ENSP00000166345,ENSP00000169551,ENSP00000200135,ENSP00000210060,ENSP00000215829,ENSP00000215904,ENSP00000215980,ENSP00000216911,ENSP00000217026,ENSP00000220514,ENSP00000221265,ENSP00000223129,ENSP00000225698,ENSP00000227524,ENSP00000229179,ENSP00000229758,ENSP00000230056,ENSP00000235329,ENSP00000242285,ENSP00000244520,ENSP00000245539,ENSP00000245544,ENSP00000247668,ENSP00000251413,ENSP00000253237…	ACAD9,ACTR1A,ADSL,AIFM1,ANLN,APITD1,ARL6IP1,ASF1B,ASH2L,ASPM,ATP5SL,AURKA,AURKB,BCS1L,BIRC5,BLM,C1QBP,CASC5,CCNB1,CCT2,CCT3,CDC20,CDC45,CDK1,CDK2,CDT1,CENPA,CENPE,CENPF,CENPH,CENPI,CENPJ,CENPK,CENPL,CENPM,CENPN,CENPO,CENPU,CENPW,CEP164,CEP78,CHAF1A,CHAF1B,CKAP5,CLTA,CNTRL,CNTROB,COA4,DCTN3,DCTPP1,DDX23,DHPS,DHX30,DHX9,ECT2,EIF4H,ELAVL1,ERAL1,EXO1,FADD,FANCA,FARSB,FBXO5,GEMIN4,GEMIN6,GLRX3,GMNN,GN…
GO:0051321	meiotic cell cycle	47	214	1.44e-17	ENSP00000166345,ENSP00000200135,ENSP00000216911,ENSP00000229758,ENSP00000240423,ENSP00000240488,ENSP00000245960,ENSP00000251413,ENSP00000257934,ENSP00000261965,ENSP00000263181,ENSP00000263753,ENSP00000264670,ENSP00000266970,ENSP00000286398,ENSP00000287598,ENSP00000287647,ENSP00000300093,ENSP00000302530,ENSP00000308583,ENSP00000323421,ENSP00000325017,ENSP00000336606,ENSP00000349961,ENSP00000350447…	APITD1,ASPM,AURKA,BUB1,BUB1B,BUB3,CDC25B,CDK2,CKS2,DSN1,EME1,ESPL1,EXO1,FANCA,FANCD2,FBXO5,H2AFX,KIF18A,MASTL,MND1,NCAPD2,NCAPD3,NCAPH,NDC1,NEK2,NSUN2,PLK1,PSMC3IP,PTTG1,RAD51,RAD51D,RAD54B,RAD54L,SGOL1,SGOL2,SMC1A,SMC2,SMC4,STRA13,TOP2A,TRIP13,TTK,TUBG1,TUBGCP2,TUBGCP3,XRCC3,ZW10
GO:0034645	cellular macromolecule biosynthetic process	241	3518	3.05e-17	ENSP00000055077,ENSP00000166345,ENSP00000209728,ENSP00000210060,ENSP00000215829,ENSP00000216122,ENSP00000216252,ENSP00000216297,ENSP00000216367,ENSP00000216756,ENSP00000217026,ENSP00000217446,ENSP00000218224,ENSP00000219097,ENSP00000220496,ENSP00000221265,ENSP00000221486,ENSP00000223129,ENSP00000225698,ENSP00000225969,ENSP00000230056,ENSP00000234590,ENSP00000235310,ENSP00000238112,ENSP00000245539…	ABCF1,ACTL6A,ALYREF,APITD1,ARID1A,ASCC2,ASF1B,ASH2L,ATAD2,ATRIP,BARD1,BIRC5,BLM,BRCA1,BRD9,BRMS1,C1QBP,CANT1,CCAR2,CDC45,CDC6,CDC7,CDK1,CDK2,CDKN2D,CDT1,CENPF,CENPU,CHAF1A,CHAF1B,CHCHD3,CHEK1,CHTF18,CHTF8,CHTOP,CINP,CLSPN,COMMD4,CPSF3,CPSF4,CSTF2,DARS2,DBF4,DEPDC1,DHPS,DHX9,DKC1,DMAP1,DNAJA3,DNAJC17,DNMT1,DOLPP1,DONSON,DTD1,DTL,E2F1,EEF1E1,EEFSEC,EIF2B3,EIF3B,EIF3I,EIF4A1,EIF4G1,EIF4H,EIF5A,EIF5A…
GO:0010948	negative regulation of cell cycle process	52	273	3.7e-17	ENSP00000166345,ENSP00000200135,ENSP00000216911,ENSP00000229758,ENSP00000235310,ENSP00000254950,ENSP00000256442,ENSP00000257934,ENSP00000260810,ENSP00000266970,ENSP00000273064,ENSP00000283027,ENSP00000287598,ENSP00000296509,ENSP00000300093,ENSP00000301019,ENSP00000301633,ENSP00000302530,ENSP00000307143,ENSP00000310842,ENSP00000311747,ENSP00000312664,ENSP00000312995,ENSP00000313950,ENSP00000318966…	AURKA,AURKB,BABAM1,BIRC5,BLM,BRCA1,BUB1,BUB1B,BUB3,CASP2,CCNB1,CCNF,CDC25C,CDC7,CDK1,CDK2,CDKN2D,CDT1,CENPF,CHEK1,CLSPN,DONSON,DTL,E2F1,ESPL1,EZH2,FANCI,FBXO5,GTSE1,H2AFY,MAD2L1,MAD2L2,NEK2,NUBP1,PCNA,PINX1,PLK1,PRMT1,PTTG1,RAD51,RBBP7,RBM14,RFWD3,RQCD1,RRM2,SMC1A,TFDP1,TOPBP1,TRIP13,TTK,VPS4A,ZW10
GO:0071897	DNA biosynthetic process	33	95	3.96e-17	ENSP00000055077,ENSP00000216367,ENSP00000223129,ENSP00000235310,ENSP00000254719,ENSP00000263202,ENSP00000263274,ENSP00000263681,ENSP00000264233,ENSP00000265465,ENSP00000268124,ENSP00000300035,ENSP00000301634,ENSP00000315644,ENSP00000318966,ENSP00000322570,ENSP00000324203,ENSP00000329102,ENSP00000351777,ENSP00000355922,ENSP00000355958,ENSP00000358563,ENSP00000363286,ENSP00000367787,ENSP00000368349…	CDKN2D,CENPF,DKC1,DTL,KIAA0101,LIG1,LIG3,LIN9,MAD2L2,PCNA,PINX1,POLA1,POLA2,POLD1,POLD2,POLD3,POLE,POLE2,POLE3,POLG,POLQ,RFC2,RFC3,RFC4,RFC5,RPA1,RPA3,TK1,TYMS,UFD1L,USP10,VCP,WRAP53
GO:0006403	RNA localization	46	211	4.22e-17	ENSP00000209873,ENSP00000221801,ENSP00000229179,ENSP00000231498,ENSP00000238112,ENSP00000242776,ENSP00000245544,ENSP00000254998,ENSP00000264279,ENSP00000268482,ENSP00000272645,ENSP00000285968,ENSP00000291552,ENSP00000292476,ENSP00000292879,ENSP00000295119,ENSP00000299300,ENSP00000308622,ENSP00000310668,ENSP00000317334,ENSP00000323046,ENSP00000324203,ENSP00000325905,ENSP00000336702,ENSP00000346694…	AAAS,ALYREF,CCT2,CCT4,CHTOP,CKAP5,CPSF3,CPSF4,DDX39A,DHX38,DHX9,DKC1,EIF5A,EIF5AL1,EXOSC10,EXOSC2,EXOSC3,FBL,GLE1,HNRNPA2B1,KHSRP,MCM3AP,MRPL18,NDC1,NOP58,NUP107,NUP155,NUP188,NUP205,NUP35,NUP62,NUP85,NUP88,NUP93,NXT1,POLR2D,RAN,RANBP1,RBM8A,RNPS1,SRSF2,SRSF7,TCP1,U2AF1L4,U2AFBP,WRAP53
GO:0071824	protein-DNA complex subunit organization	50	253	4.48e-17	ENSP00000215980,ENSP00000216297,ENSP00000220514,ENSP00000221265,ENSP00000223129,ENSP00000230056,ENSP00000253237,ENSP00000254719,ENSP00000255120,ENSP00000259895,ENSP00000263382,ENSP00000264108,ENSP00000265056,ENSP00000265148,ENSP00000281453,ENSP00000283006,ENSP00000290130,ENSP00000296503,ENSP00000301019,ENSP00000301280,ENSP00000308583,ENSP00000315700,ENSP00000318297,ENSP00000320485,ENSP00000335463…	APITD1,ARID1A,ASF1B,CASC5,CDC45,CDT1,CENPA,CENPE,CENPF,CENPH,CENPI,CENPK,CENPL,CENPM,CENPN,CENPO,CENPU,CENPW,CHAF1A,CHAF1B,GMNN,GRWD1,GTF2H4,H2AFX,H2AFY,HAT1,HELLS,HJURP,HMGA1,HMGB2,IPO4,MCM2,MIS18A,NAP1L4,NASP,OIP5,PAF1,PARP1,POLR1E,PTMA,RAD51,RAD51D,RBBP7,RPA1,RPA3,RUVBL1,STRA13,SUPT16H,VPS72,XRCC3
GO:0010467	gene expression	250	3733	7.11e-17	ENSP00000166345,ENSP00000203407,ENSP00000209873,ENSP00000210060,ENSP00000215829,ENSP00000216252,ENSP00000216297,ENSP00000217026,ENSP00000218224,ENSP00000220496,ENSP00000221233,ENSP00000221265,ENSP00000221419,ENSP00000221801,ENSP00000225698,ENSP00000225969,ENSP00000227524,ENSP00000229179,ENSP00000230340,ENSP00000230859,ENSP00000231498,ENSP00000232888,ENSP00000234590,ENSP00000235310,ENSP00000238112…	AAAS,ABCF1,ACTL6A,ALYREF,ARID1A,ASCC2,ASF1B,ASH2L,ATAD2,BIRC5,BRCA1,BRD9,BRMS1,BUD13,BYSL,C1QBP,CASP2,CCAR2,CENPU,CHAF1B,CHCHD3,CHTOP,COMMD4,CPSF3,CPSF4,CSTF2,DARS2,DCPS,DDX23,DDX27,DDX39A,DDX46,DDX56,DEPDC1,DHPS,DHX16,DHX30,DHX38,DHX9,DKC1,DMAP1,DNAJC17,DNMT1,DROSHA,E2F1,EBNA1BP2,EEF1E1,EEFSEC,EFTUD2,EIF2B3,EIF3B,EIF3I,EIF4A1,EIF4G1,EIF4H,EIF5A,EIF5AL1,ELAC2,ELAVL1,ELP6,EMG1,ENO1,ERAL1,EWSR1,EXO…
GO:0010389	regulation of G2/M transition of mitotic cell cycle	39	149	9.58e-17	ENSP00000216911,ENSP00000251413,ENSP00000253669,ENSP00000254950,ENSP00000256442,ENSP00000259632,ENSP00000260810,ENSP00000266970,ENSP00000270861,ENSP00000278935,ENSP00000282058,ENSP00000300093,ENSP00000300403,ENSP00000307143,ENSP00000310842,ENSP00000312995,ENSP00000313950,ENSP00000318966,ENSP00000323663,ENSP00000339001,ENSP00000341289,ENSP00000347232,ENSP00000352572,ENSP00000355922,ENSP00000355958…	ACTR1A,AURKA,AURKB,BLM,BRCA1,CCNB1,CDC7,CDK1,CDK2,CENPF,CENPJ,CEP164,CEP78,CKAP5,CLSPN,CNTRL,DBF4B,DCTN3,DONSON,DTL,FANCI,HAUS1,HAUS5,HAUS8,HMMR,KIF14,MAPRE1,NEK2,ODF2,PCNT,PINX1,PLK1,PLK4,TOPBP1,TPX2,TUBB,TUBB4B,TUBG1,VPS4A
GO:0000086	G2/M transition of mitotic cell cycle	36	123	9.71e-17	ENSP00000216911,ENSP00000245960,ENSP00000251413,ENSP00000253669,ENSP00000256442,ENSP00000259632,ENSP00000262300,ENSP00000266970,ENSP00000270861,ENSP00000274026,ENSP00000278935,ENSP00000282058,ENSP00000288207,ENSP00000298048,ENSP00000300093,ENSP00000301633,ENSP00000303706,ENSP00000321656,ENSP00000339001,ENSP00000341289,ENSP00000341743,ENSP00000342307,ENSP00000352572,ENSP00000355966,ENSP00000358921…	ACTR1A,AURKA,BIRC5,BORA,CCNA2,CCNB1,CCNB2,CDC25A,CDC25B,CDC25C,CDK1,CDK2,CENPJ,CEP164,CEP78,CIT,CKAP5,CNTRL,DCTN3,ENSA,FOXM1,HAUS1,HAUS5,HAUS8,MAPRE1,MASTL,MELK,NEK2,ODF2,PCNT,PKMYT1,PLK1,PLK4,TUBB,TUBB4B,TUBG1
GO:0090068	positive regulation of cell cycle process	51	273	1.51e-16	ENSP00000209728,ENSP00000216911,ENSP00000221265,ENSP00000245960,ENSP00000247191,ENSP00000256442,ENSP00000257934,ENSP00000260363,ENSP00000261597,ENSP00000266970,ENSP00000270861,ENSP00000273064,ENSP00000275517,ENSP00000296484,ENSP00000296509,ENSP00000301019,ENSP00000301633,ENSP00000303706,ENSP00000305480,ENSP00000312664,ENSP00000313950,ENSP00000321656,ENSP00000323300,ENSP00000323663,ENSP00000326519…	AURKA,AURKB,BIRC5,BRCA1,CASP2,CCNB1,CDC25A,CDC25B,CDC25C,CDC45,CDC6,CDC7,CDCA5,CDK1,CDK2,CDT1,CIT,DBF4B,DLGAP5,DTL,E2F1,ECT2,EIF4G1,ESPL1,FAM83D,FEN1,GTSE1,H2AFY,KIF14,KIF20B,KIF23,MAD2L1,NDC80,NSFL1C,NUP62,NUSAP1,PA1,PAF1,PCNA,PHB2,PLK4,POC1A,PRMT1,RACGAP1,RANBP1,RHNO1,RQCD1,SPAG5,TFDP1,UBE2C,XRCC3
GO:0007017	microtubule-based process	77	605	2.19e-16	ENSP00000160827,ENSP00000200135,ENSP00000216911,ENSP00000217026,ENSP00000229758,ENSP00000247191,ENSP00000249776,ENSP00000251413,ENSP00000253669,ENSP00000256442,ENSP00000257934,ENSP00000259632,ENSP00000260363,ENSP00000260731,ENSP00000261597,ENSP00000261965,ENSP00000263181,ENSP00000263753,ENSP00000265148,ENSP00000266970,ENSP00000270861,ENSP00000282058,ENSP00000282074,ENSP00000290158,ENSP00000296484…	ASPM,AURKA,AURKB,BIRC5,BRCA1,CCNB1,CDC20,CDK1,CDK2,CENPA,CENPE,CENPJ,CKAP5,CNTROB,DCTN3,DLGAP5,ENSG00000258947,ESPL1,FBXO5,GAS2L3,GTSE1,HAUS1,HAUS5,HAUS8,KIAA0101,KIF11,KIF14,KIF15,KIF18A,KIF18B,KIF20A,KIF20B,KIF22,KIF23,KIF2C,KIF4A,KIFC1,KNSTRN,KPNB1,MYBL2,MYO19,NDC80,NEK2,NSFL1C,NUP62,NUSAP1,ODF2,PCNT,PLK1,PLK4,POC1A,PRC1,PSRC1,RACGAP1,RAN,RANBP1,RBM14,RCC1,SAPCD2,SGOL1,SPAG5,SPC25,STIL,STMN1,T…
GO:0051169	nuclear transport	50	267	2.9e-16	ENSP00000209873,ENSP00000215829,ENSP00000215941,ENSP00000229179,ENSP00000231498,ENSP00000238112,ENSP00000242776,ENSP00000245544,ENSP00000254998,ENSP00000262982,ENSP00000265388,ENSP00000265465,ENSP00000266735,ENSP00000268482,ENSP00000272348,ENSP00000272645,ENSP00000281950,ENSP00000285968,ENSP00000290158,ENSP00000291552,ENSP00000292476,ENSP00000292879,ENSP00000295119,ENSP00000300413,ENSP00000302790…	AAAS,ALYREF,ANKRD54,BANF1,CCHCR1,CHTOP,CPSF3,CPSF4,CSE1L,DDX39A,DHX38,EIF5A,GEMIN4,GEMIN6,GLE1,HMGA1,HNRNPA2B1,IPO4,IPO9,KPNA2,KPNB1,NDC1,NUP107,NUP155,NUP188,NUP205,NUP35,NUP62,NUP85,NUP88,NUP93,NXT1,PHB2,POLA2,POLR2D,RAN,RANBP1,RBM8A,RNPS1,SNRPB,SNRPD1,SNRPD3,SNRPF,SNRPG,SRSF2,SRSF7,TNPO3,U2AF1L4,U2AFBP,XPO6
GO:0016071	mRNA metabolic process	81	667	3.32e-16	ENSP00000215829,ENSP00000216252,ENSP00000218224,ENSP00000221233,ENSP00000221265,ENSP00000221419,ENSP00000225698,ENSP00000227524,ENSP00000230859,ENSP00000238112,ENSP00000242776,ENSP00000243563,ENSP00000244520,ENSP00000254108,ENSP00000259895,ENSP00000260210,ENSP00000261167,ENSP00000263579,ENSP00000263694,ENSP00000266735,ENSP00000268482,ENSP00000270066,ENSP00000271628,ENSP00000272348,ENSP00000272645…	ALYREF,BUD13,C1QBP,CCAR2,CHTOP,CPSF3,CPSF4,CSTF2,DCPS,DDX23,DDX39A,DDX46,DHX16,DHX38,DHX9,DKC1,EFTUD2,EIF4G1,ELAVL1,EXOSC10,EXOSC2,EXOSC3,EXOSC5,EXOSC8,FUS,GEMIN4,GEMIN6,GTF2H4,HNRNPA2B1,HNRNPL,HNRNPM,HNRNPUL1,HSPA8,KHSRP,LSM2,LSM3,LSM4,METTL3,MRTO4,NONO,PAF1,PAPD7,PCBP1,PDCD11,PHF5A,POLR2D,PPIH,PPIL1,PQBP1,PRMT5,PRMT7,PRPF19,PRPF3,PRPF4,RBM8A,RBMX,RNPS1,RPS26,RQCD1,RRP1B,SF3A3,SF3B2,SF3B4,SMG9,S…
GO:0007052	mitotic spindle organization	28	70	8.14e-16	ENSP00000216911,ENSP00000217026,ENSP00000256442,ENSP00000260363,ENSP00000260731,ENSP00000261597,ENSP00000261965,ENSP00000265148,ENSP00000282074,ENSP00000290158,ENSP00000296484,ENSP00000300403,ENSP00000301633,ENSP00000313950,ENSP00000352572,ENSP00000355966,ENSP00000358813,ENSP00000360944,ENSP00000361540,ENSP00000362937,ENSP00000363524,ENSP00000377793,ENSP00000384792,ENSP00000393963,ENSP00000404190…	AURKA,AURKB,BIRC5,CCNB1,CDC20,CENPE,KIF11,KIF23,KIF4A,KIFC1,KPNB1,MYBL2,NDC80,NEK2,PCNT,POC1A,PRC1,RACGAP1,RAN,RCC1,SPC25,STIL,STMN1,TPX2,TTK,TUBGCP2,TUBGCP3,WDR62
GO:0045930	negative regulation of mitotic cell cycle	47	243	9.43e-16	ENSP00000166345,ENSP00000200135,ENSP00000216911,ENSP00000235310,ENSP00000254950,ENSP00000256442,ENSP00000260810,ENSP00000261881,ENSP00000266970,ENSP00000273064,ENSP00000287598,ENSP00000296509,ENSP00000300093,ENSP00000301019,ENSP00000301633,ENSP00000302530,ENSP00000307143,ENSP00000310842,ENSP00000311429,ENSP00000312664,ENSP00000312995,ENSP00000313950,ENSP00000318966,ENSP00000320147,ENSP00000321656…	AURKA,AURKB,BIRC5,BLM,BRCA1,BUB1,BUB1B,BUB3,CASP2,CCNB1,CDC25C,CDK1,CDK2,CDT1,CENPF,CHEK1,CLSPN,DCLRE1B,DONSON,E2F1,EME1,EZH2,FANCI,GTSE1,KNTC1,MAD2L1,MAD2L2,MDC1,NABP2,NLE1,PCNA,PINX1,PLK1,PRMT1,PTTG1,RFWD3,RQCD1,TFDP1,TIPIN,TOP2A,TOPBP1,TRIP13,TTK,VPS4A,ZW10,ZWILCH,ZWINT
GO:0033260	nuclear DNA replication	22	35	1.62e-15	ENSP00000055077,ENSP00000223129,ENSP00000230056,ENSP00000253462,ENSP00000254719,ENSP00000262460,ENSP00000263274,ENSP00000263681,ENSP00000265465,ENSP00000301019,ENSP00000305480,ENSP00000307143,ENSP00000350491,ENSP00000368349,ENSP00000368458,ENSP00000369411,ENSP00000372088,ENSP00000376272,ENSP00000405726,ENSP00000406046,ENSP00000408295,ENSP00000480186	CDC45,CDT1,DONSON,FEN1,GINS1,GINS2,GMNN,LIG1,PCNA,POLA1,POLA2,POLD1,POLD2,POLD3,PRIM1,RAD51,RFC2,RFC3,RFC4,RFC5,RPA1,RPA3
GO:0045787	positive regulation of cell cycle	58	376	1.69e-15	ENSP00000209728,ENSP00000216911,ENSP00000221265,ENSP00000245960,ENSP00000247191,ENSP00000256442,ENSP00000257934,ENSP00000260363,ENSP00000261597,ENSP00000266970,ENSP00000270861,ENSP00000273064,ENSP00000275517,ENSP00000296484,ENSP00000296509,ENSP00000301019,ENSP00000301633,ENSP00000303706,ENSP00000305480,ENSP00000310170,ENSP00000311083,ENSP00000312664,ENSP00000313950,ENSP00000321656,ENSP00000323300…	AURKA,AURKB,BIRC5,BRCA1,CASP2,CCNB1,CDC25A,CDC25B,CDC25C,CDC45,CDC6,CDC7,CDCA5,CDK1,CDK2,CDT1,CHEK1,CIT,CKS1B,CKS2,DBF4B,DLGAP5,DTL,E2F1,ECT2,EIF4G1,ESPL1,FAM83D,FEN1,FOSL1,GTSE1,H2AFY,KIF14,KIF20B,KIF23,MAD2L1,NDC80,NSFL1C,NUP62,NUSAP1,PA1,PAF1,PCNA,PHB2,PLK4,POC1A,POLDIP2,PRMT1,PSRC1,RACGAP1,RAD23A,RANBP1,RHNO1,RQCD1,SPAG5,TFDP1,UBE2C,XRCC3
GO:0042254	ribosome biogenesis	49	270	1.79e-15	ENSP00000221233,ENSP00000221801,ENSP00000225698,ENSP00000230340,ENSP00000232888,ENSP00000242257,ENSP00000244496,ENSP00000245539,ENSP00000254928,ENSP00000258772,ENSP00000259239,ENSP00000261167,ENSP00000264279,ENSP00000291576,ENSP00000302886,ENSP00000314029,ENSP00000317376,ENSP00000320917,ENSP00000321706,ENSP00000323046,ENSP00000337976,ENSP00000339145,ENSP00000345917,ENSP00000346725,ENSP00000358563…	AATF,BYSL,C1QBP,DDX27,DDX56,DHX30,DKC1,DROSHA,EBNA1BP2,EMG1,ERAL1,EXOSC10,EXOSC2,EXOSC3,EXOSC5,EXOSC8,FBL,FTSJ2,GEMIN4,IMP4,KRI1,LAS1L,LYAR,MRPS11,MRPS7,MRTO4,NLE1,NOP14,NOP16,NOP2,NOP56,NOP58,NPM3,NUP88,PA2G4,PDCD11,PES1,POP4,PWP2,RAN,RRP1,RRP1B,RRP36,RRP9,SENP3,SUV39H1,WBP11,WDR46,WDR74
GO:0006913	nucleocytoplasmic transport	48	263	3.05e-15	ENSP00000209873,ENSP00000215829,ENSP00000215941,ENSP00000229179,ENSP00000231498,ENSP00000238112,ENSP00000242776,ENSP00000245544,ENSP00000254998,ENSP00000262982,ENSP00000265388,ENSP00000265465,ENSP00000266735,ENSP00000268482,ENSP00000272348,ENSP00000272645,ENSP00000281950,ENSP00000285968,ENSP00000290158,ENSP00000291552,ENSP00000292476,ENSP00000292879,ENSP00000295119,ENSP00000300413,ENSP00000302790…	AAAS,ALYREF,ANKRD54,CCHCR1,CHTOP,CPSF3,CPSF4,CSE1L,DDX39A,DHX38,EIF5A,GEMIN4,GEMIN6,GLE1,HNRNPA2B1,IPO4,IPO9,KPNA2,KPNB1,NDC1,NUP107,NUP155,NUP188,NUP205,NUP35,NUP62,NUP85,NUP88,NUP93,NXT1,PHB2,POLA2,POLR2D,RAN,RANBP1,RBM8A,RNPS1,SNRPB,SNRPD1,SNRPD3,SNRPF,SNRPG,SRSF2,SRSF7,TNPO3,U2AF1L4,U2AFBP,XPO6
GO:0006325	chromatin organization	80	683	3.26e-15	ENSP00000215980,ENSP00000216297,ENSP00000216639,ENSP00000216911,ENSP00000220514,ENSP00000221265,ENSP00000221801,ENSP00000253237,ENSP00000255120,ENSP00000256442,ENSP00000263382,ENSP00000264108,ENSP00000265056,ENSP00000266970,ENSP00000274026,ENSP00000278823,ENSP00000279392,ENSP00000281453,ENSP00000283006,ENSP00000287394,ENSP00000290130,ENSP00000296417,ENSP00000296503,ENSP00000301280,ENSP00000308405…	ACTL6A,APITD1,ARID1A,ASF1B,ASH2L,ATAD2,AURKA,AURKB,BABAM1,BAP1,BRD9,BRMS1,CASC5,CCNA2,CCNB1,CDK1,CDK2,CENPA,CENPH,CENPI,CENPK,CENPL,CENPM,CENPN,CENPO,CENPU,CENPW,CHAF1A,CHAF1B,CHEK1,DMAP1,DNMT1,EZH2,FBL,GRWD1,GSG2,H2AFV,H2AFX,H2AFY,H2AFZ,HAT1,HELLS,HIRIP3,HJURP,HMGA1,HMGB2,IPO4,KAT5,LAS1L,MCM2,MCRS1,MIS18A,MTA2,NAP1L4,NASP,OIP5,PAF1,PHF19,POLE3,PRMT1,PRMT5,PRMT7,PTMA,RBBP7,RBL1,RBM14,RCCD1,RUVBL1…
GO:0065003	protein-containing complex assembly	131	1514	3.26e-15	ENSP00000169551,ENSP00000200135,ENSP00000210060,ENSP00000215829,ENSP00000215980,ENSP00000220514,ENSP00000223129,ENSP00000225698,ENSP00000227524,ENSP00000229179,ENSP00000229758,ENSP00000230056,ENSP00000242285,ENSP00000244520,ENSP00000245539,ENSP00000247668,ENSP00000251413,ENSP00000253237,ENSP00000254719,ENSP00000254928,ENSP00000255120,ENSP00000256442,ENSP00000259895,ENSP00000261965,ENSP00000263382…	ACAD9,ADSL,AIFM1,ANLN,APITD1,ASF1B,ASH2L,ATP5SL,BCS1L,BLM,C1QBP,CASC5,CCNB1,CCT2,CCT3,CDC45,CDK1,CDT1,CENPA,CENPE,CENPF,CENPH,CENPI,CENPJ,CENPK,CENPL,CENPM,CENPN,CENPO,CENPU,CENPW,CHAF1A,CHAF1B,CKAP5,CLTA,COA4,DCTPP1,DDX23,DHPS,DHX30,DHX9,ECT2,EIF4H,ELAVL1,ERAL1,FADD,FANCA,FARSB,FBXO5,GEMIN4,GEMIN6,GMNN,GNB1,GRWD1,GTF2H4,H2AFX,H2AFY,HAT1,HELLS,HJURP,HMGA1,HMGB2,HSPD1,IPO4,KAT5,KNTC1,LSM3,LSM4,MCM…
GO:0065004	protein-DNA complex assembly	44	223	4.96e-15	ENSP00000215980,ENSP00000220514,ENSP00000223129,ENSP00000230056,ENSP00000253237,ENSP00000254719,ENSP00000255120,ENSP00000259895,ENSP00000263382,ENSP00000264108,ENSP00000265056,ENSP00000265148,ENSP00000281453,ENSP00000283006,ENSP00000290130,ENSP00000296503,ENSP00000301019,ENSP00000301280,ENSP00000308583,ENSP00000315700,ENSP00000318297,ENSP00000335463,ENSP00000336868,ENSP00000346453,ENSP00000348527…	APITD1,ASF1B,CASC5,CDC45,CDT1,CENPA,CENPE,CENPF,CENPH,CENPI,CENPK,CENPL,CENPM,CENPN,CENPO,CENPU,CENPW,CHAF1A,CHAF1B,GMNN,GRWD1,GTF2H4,H2AFX,H2AFY,HAT1,HELLS,HJURP,HMGB2,IPO4,MCM2,MIS18A,NAP1L4,NASP,OIP5,PARP1,POLR1E,RAD51,RAD51D,RBBP7,RPA1,RPA3,RUVBL1,STRA13,XRCC3
GO:1901988	negative regulation of cell cycle phase transition	39	177	1.17e-14	ENSP00000166345,ENSP00000200135,ENSP00000216911,ENSP00000235310,ENSP00000254950,ENSP00000256442,ENSP00000260810,ENSP00000266970,ENSP00000273064,ENSP00000287598,ENSP00000296509,ENSP00000300093,ENSP00000301633,ENSP00000302530,ENSP00000307143,ENSP00000310842,ENSP00000312664,ENSP00000312995,ENSP00000313950,ENSP00000318966,ENSP00000320147,ENSP00000321656,ENSP00000345571,ENSP00000347232,ENSP00000352408…	AURKA,AURKB,BABAM1,BIRC5,BLM,BRCA1,BUB1,BUB1B,BUB3,CASP2,CCNB1,CDC25C,CDK1,CDK2,CDKN2D,CENPF,CHEK1,CLSPN,DONSON,DTL,E2F1,EZH2,FANCI,GTSE1,H2AFY,MAD2L1,MAD2L2,PCNA,PINX1,PLK1,PRMT1,RFWD3,RQCD1,TFDP1,TOPBP1,TRIP13,TTK,VPS4A,ZW10
GO:0051054	positive regulation of DNA metabolic process	42	209	1.39e-14	ENSP00000055077,ENSP00000235310,ENSP00000258091,ENSP00000262315,ENSP00000262887,ENSP00000266970,ENSP00000275603,ENSP00000280326,ENSP00000295688,ENSP00000299300,ENSP00000301019,ENSP00000313950,ENSP00000317334,ENSP00000323046,ENSP00000323663,ENSP00000324203,ENSP00000342307,ENSP00000346694,ENSP00000352408,ENSP00000352516,ENSP00000355759,ENSP00000355966,ENSP00000356520,ENSP00000356652,ENSP00000358563…	AURKB,BABAM1,BRCA1,CACYBP,CCT2,CCT3,CCT4,CCT5,CCT6A,CCT7,CDC7,CDK1,CDK2,CDT1,CHTF18,CHTF8,DBF4B,DHX9,DKC1,DNMT1,ENDOG,EXOSC3,FAF1,FOXM1,H2AFX,HNRNPA2B1,MAD2L2,NABP2,NEK2,PARP1,PCNA,RAD51,RFC2,RFC3,RFC4,RFC5,TCP1,TIMELESS,WHSC1,WRAP53,XRCC1,XRCC5
GO:1903046	meiotic cell cycle process	37	161	2.13e-14	ENSP00000166345,ENSP00000216911,ENSP00000229758,ENSP00000240423,ENSP00000240488,ENSP00000245960,ENSP00000251413,ENSP00000257934,ENSP00000263181,ENSP00000263753,ENSP00000264670,ENSP00000286398,ENSP00000287598,ENSP00000287647,ENSP00000300093,ENSP00000302530,ENSP00000308583,ENSP00000325017,ENSP00000336606,ENSP00000349961,ENSP00000350447,ENSP00000356379,ENSP00000358813,ENSP00000360483,ENSP00000364976…	APITD1,ASPM,AURKA,BUB1,BUB1B,CDC25B,CKS2,DSN1,EME1,ESPL1,FANCA,FANCD2,FBXO5,KIF18A,MASTL,MND1,NCAPD2,NCAPD3,NCAPH,NDC1,NSUN2,PLK1,PSMC3IP,PTTG1,RAD51,RAD51D,RAD54B,SGOL1,SGOL2,SMC2,SMC4,STRA13,TOP2A,TRIP13,TTK,TUBG1,XRCC3
GO:0006333	chromatin assembly or disassembly	38	174	3.54e-14	ENSP00000215980,ENSP00000216297,ENSP00000220514,ENSP00000221265,ENSP00000253237,ENSP00000255120,ENSP00000263382,ENSP00000264108,ENSP00000265056,ENSP00000278823,ENSP00000279392,ENSP00000281453,ENSP00000283006,ENSP00000290130,ENSP00000296503,ENSP00000301280,ENSP00000308583,ENSP00000315700,ENSP00000318297,ENSP00000320485,ENSP00000335463,ENSP00000336868,ENSP00000346453,ENSP00000346997,ENSP00000348527…	APITD1,ARID1A,ASF1B,CASC5,CENPA,CENPH,CENPI,CENPK,CENPL,CENPM,CENPN,CENPO,CENPU,CENPW,CHAF1A,CHAF1B,GRWD1,H2AFX,H2AFY,HAT1,HELLS,HIRIP3,HJURP,HMGA1,HMGB2,IPO4,MCM2,MIS18A,MTA2,NAP1L4,NASP,OIP5,PAF1,RBBP7,RUVBL1,STRA13,SUPT16H,SUV39H2
GO:0016072	rRNA metabolic process	42	217	4.28e-14	ENSP00000221233,ENSP00000221801,ENSP00000230340,ENSP00000232888,ENSP00000242257,ENSP00000244496,ENSP00000258772,ENSP00000259239,ENSP00000261167,ENSP00000264279,ENSP00000291576,ENSP00000302886,ENSP00000314029,ENSP00000317376,ENSP00000320917,ENSP00000321706,ENSP00000323046,ENSP00000337976,ENSP00000339145,ENSP00000345917,ENSP00000346725,ENSP00000352536,ENSP00000357863,ENSP00000358563,ENSP00000358812…	BYSL,DDX27,DDX56,DKC1,DROSHA,EBNA1BP2,EMG1,EXOSC10,EXOSC2,EXOSC3,EXOSC5,EXOSC8,FBL,FTSJ2,GEMIN4,GTF3C2,GTF3C5,GTF3C6,IMP4,KRI1,LAS1L,LYAR,MRPS11,MRTO4,NOP14,NOP2,NOP56,NOP58,NPM3,PA2G4,PDCD11,PES1,POP4,PWP2,RRP1,RRP1B,RRP36,RRP9,SENP3,SUV39H1,WBP11,WDR46
GO:0090305	nucleic acid phosphodiester bond hydrolysis	48	287	5.63e-14	ENSP00000055077,ENSP00000221233,ENSP00000221486,ENSP00000223129,ENSP00000238112,ENSP00000244496,ENSP00000254719,ENSP00000259895,ENSP00000262887,ENSP00000263579,ENSP00000263681,ENSP00000268124,ENSP00000290158,ENSP00000292476,ENSP00000293860,ENSP00000296503,ENSP00000304353,ENSP00000305480,ENSP00000320917,ENSP00000322570,ENSP00000323046,ENSP00000323099,ENSP00000337060,ENSP00000337353,ENSP00000337445…	APEX2,ATRIP,CPSF3,CPSF4,CSTF2,DCLRE1B,DCPS,DROSHA,ELAC2,EME1,ENDOG,EXO1,EXOSC10,EXOSC2,EXOSC3,EXOSC5,EXOSC8,FEN1,GTF2H4,HMGB2,KPNB1,KRI1,LAS1L,MGME1,NME1,NOP14,PARP1,PCNA,POLD1,POLD2,POLD3,POLE,POLG,POLR3K,POP1,POP4,POP7,RFC2,RFC3,RFC4,RFC5,RNASEH2A,RPA1,RPA3,RRP36,TDP1,TOE1,XRCC1
GO:0034660	ncRNA metabolic process	64	497	8.63e-14	ENSP00000221233,ENSP00000221801,ENSP00000230340,ENSP00000232888,ENSP00000242257,ENSP00000244496,ENSP00000258772,ENSP00000259239,ENSP00000261167,ENSP00000264279,ENSP00000264670,ENSP00000266987,ENSP00000272645,ENSP00000281828,ENSP00000291576,ENSP00000293860,ENSP00000296149,ENSP00000298717,ENSP00000302886,ENSP00000304353,ENSP00000314029,ENSP00000317376,ENSP00000320917,ENSP00000321706,ENSP00000323046…	BYSL,DARS2,DDX27,DDX56,DKC1,DROSHA,DTD1,EBNA1BP2,EEF1E1,ELAC2,ELP6,EMG1,EXOSC10,EXOSC2,EXOSC3,EXOSC5,EXOSC8,FARSB,FBL,FTSJ2,GEMIN4,GTF3C2,GTF3C5,GTF3C6,HARS,HNRNPA2B1,IMP4,KARS,KHSRP,KRI1,LAS1L,LYAR,METTL3,MRPS11,MRTO4,NABP2,NOP14,NOP2,NOP56,NOP58,NPM3,NSUN2,PA2G4,PDCD11,PES1,POLR2D,POLR3K,POP1,POP4,POP7,PWP2,RAN,RRP1,RRP1B,RRP36,RRP9,SENP3,SRRT,SUV39H1,TARBP2,TOE1,WBP11,WDR4,WDR46
GO:0034470	ncRNA processing	52	340	9.19e-14	ENSP00000221233,ENSP00000221801,ENSP00000230340,ENSP00000232888,ENSP00000242257,ENSP00000244496,ENSP00000258772,ENSP00000259239,ENSP00000261167,ENSP00000264279,ENSP00000264670,ENSP00000266987,ENSP00000291576,ENSP00000293860,ENSP00000296149,ENSP00000298717,ENSP00000302886,ENSP00000304353,ENSP00000314029,ENSP00000317376,ENSP00000320917,ENSP00000321706,ENSP00000323046,ENSP00000325448,ENSP00000337445…	BYSL,DDX27,DDX56,DKC1,DROSHA,EBNA1BP2,ELAC2,ELP6,EMG1,EXOSC10,EXOSC2,EXOSC3,EXOSC5,EXOSC8,FBL,FTSJ2,GEMIN4,HNRNPA2B1,IMP4,KARS,KRI1,LAS1L,LYAR,METTL3,MRPS11,MRTO4,NOP14,NOP2,NOP56,NOP58,NPM3,NSUN2,PA2G4,PDCD11,PES1,POLR3K,POP1,POP4,POP7,PWP2,RRP1,RRP1B,RRP36,RRP9,SENP3,SRRT,SUV39H1,TARBP2,TOE1,WBP11,WDR4,WDR46
GO:0010965	regulation of mitotic sister chromatid separation	23	53	1.3e-13	ENSP00000166345,ENSP00000200135,ENSP00000209728,ENSP00000235310,ENSP00000247191,ENSP00000256442,ENSP00000257934,ENSP00000261597,ENSP00000265148,ENSP00000287598,ENSP00000296509,ENSP00000300093,ENSP00000301019,ENSP00000301633,ENSP00000302530,ENSP00000326550,ENSP00000348838,ENSP00000355922,ENSP00000357858,ENSP00000358813,ENSP00000377536,ENSP00000439403,ENSP00000451974	ANAPC15,BIRC5,BUB1,BUB1B,BUB3,CCNB1,CDC6,CDT1,CENPE,CENPF,DLGAP5,ESPL1,MAD2L1,MAD2L2,NDC80,PLK1,PTTG1,TACC3,TRIP13,TTK,UBE2C,XRCC3,ZW10
GO:0033045	regulation of sister chromatid segregation	26	75	1.56e-13	ENSP00000166345,ENSP00000200135,ENSP00000209728,ENSP00000235310,ENSP00000247191,ENSP00000256442,ENSP00000257934,ENSP00000261597,ENSP00000265148,ENSP00000275517,ENSP00000287598,ENSP00000296509,ENSP00000300093,ENSP00000301019,ENSP00000301633,ENSP00000302530,ENSP00000305480,ENSP00000326550,ENSP00000348838,ENSP00000355922,ENSP00000357858,ENSP00000358813,ENSP00000377536,ENSP00000423563,ENSP00000439403…	ANAPC15,BIRC5,BUB1,BUB1B,BUB3,CCNB1,CDC6,CDCA5,CDT1,CENPE,CENPF,DLGAP5,ESPL1,FEN1,H2AFY,MAD2L1,MAD2L2,NDC80,PLK1,PTTG1,TACC3,TRIP13,TTK,UBE2C,XRCC3,ZW10
GO:0034724	DNA replication-independent nucleosome organization	23	54	1.75e-13	ENSP00000215980,ENSP00000216297,ENSP00000220514,ENSP00000255120,ENSP00000263382,ENSP00000264108,ENSP00000281453,ENSP00000283006,ENSP00000290130,ENSP00000308583,ENSP00000318297,ENSP00000335463,ENSP00000336868,ENSP00000346453,ENSP00000348527,ENSP00000357308,ENSP00000362018,ENSP00000369424,ENSP00000370214,ENSP00000376168,ENSP00000377007,ENSP00000379911,ENSP00000414109	APITD1,ASF1B,CASC5,CENPA,CENPH,CENPI,CENPK,CENPL,CENPM,CENPN,CENPO,CENPU,CENPW,HAT1,HJURP,IPO4,MIS18A,NASP,OIP5,RBBP7,RUVBL1,STRA13,SUPT16H
GO:0000723	telomere maintenance	29	101	2.38e-13	ENSP00000055077,ENSP00000223129,ENSP00000254719,ENSP00000262887,ENSP00000263681,ENSP00000265465,ENSP00000305480,ENSP00000318966,ENSP00000324203,ENSP00000328174,ENSP00000347232,ENSP00000350491,ENSP00000352257,ENSP00000355506,ENSP00000355759,ENSP00000358563,ENSP00000358576,ENSP00000368349,ENSP00000368458,ENSP00000369411,ENSP00000372088,ENSP00000375978,ENSP00000376272,ENSP00000406046,ENSP00000408295…	BLM,DCLRE1B,DKC1,EXO1,FEN1,PARP1,PCNA,PIF1,PINX1,POLA1,POLA2,POLD1,POLD2,POLD3,PRIM1,RAD51,RAD51D,RECQL4,RFC2,RFC3,RFC4,RFC5,RPA1,RPA3,WRAP53,XRCC1,XRCC3,XRCC5,XRCC6
GO:0031570	DNA integrity checkpoint	34	147	2.58e-13	ENSP00000209728,ENSP00000216911,ENSP00000227524,ENSP00000256442,ENSP00000260810,ENSP00000261881,ENSP00000266970,ENSP00000273064,ENSP00000300093,ENSP00000301019,ENSP00000307143,ENSP00000310842,ENSP00000312664,ENSP00000312995,ENSP00000321656,ENSP00000323099,ENSP00000345571,ENSP00000347232,ENSP00000352408,ENSP00000354361,ENSP00000355958,ENSP00000364519,ENSP00000365588,ENSP00000368458,ENSP00000376952…	ATRIP,AURKA,BABAM1,BLM,BRCA1,CASP2,CCNB1,CDC25C,CDC45,CDC6,CDK1,CDK2,CDT1,CHEK1,CLSPN,DONSON,DTL,E2F1,EME1,FANCI,GTSE1,H2AFX,MDC1,PCNA,PLK1,PRMT1,PRPF19,RFWD3,RHNO1,RQCD1,TFDP1,TIPIN,TOP2A,TOPBP1
GO:0034728	nucleosome organization	36	167	2.65e-13	ENSP00000215980,ENSP00000216297,ENSP00000220514,ENSP00000221265,ENSP00000253237,ENSP00000255120,ENSP00000263382,ENSP00000264108,ENSP00000265056,ENSP00000281453,ENSP00000283006,ENSP00000290130,ENSP00000296503,ENSP00000301280,ENSP00000308583,ENSP00000315700,ENSP00000318297,ENSP00000320485,ENSP00000335463,ENSP00000336868,ENSP00000344547,ENSP00000346453,ENSP00000346464,ENSP00000348527,ENSP00000357308…	APITD1,ARID1A,ASF1B,CASC5,CENPA,CENPH,CENPI,CENPK,CENPL,CENPM,CENPN,CENPO,CENPU,CENPW,CHAF1A,CHAF1B,GRWD1,H2AFX,H2AFY,HAT1,HJURP,HMGA1,HMGB2,IPO4,MCM2,MIS18A,NAP1L4,NASP,OIP5,PAF1,PTMA,RBBP7,RUVBL1,STRA13,SUPT16H,VPS72
GO:0033047	regulation of mitotic sister chromatid segregation	24	63	3.14e-13	ENSP00000166345,ENSP00000200135,ENSP00000209728,ENSP00000235310,ENSP00000247191,ENSP00000256442,ENSP00000257934,ENSP00000261597,ENSP00000265148,ENSP00000287598,ENSP00000296509,ENSP00000300093,ENSP00000301019,ENSP00000301633,ENSP00000302530,ENSP00000326550,ENSP00000348838,ENSP00000355922,ENSP00000357858,ENSP00000358813,ENSP00000377536,ENSP00000423563,ENSP00000439403,ENSP00000451974	ANAPC15,BIRC5,BUB1,BUB1B,BUB3,CCNB1,CDC6,CDT1,CENPE,CENPF,DLGAP5,ESPL1,H2AFY,MAD2L1,MAD2L2,NDC80,PLK1,PTTG1,TACC3,TRIP13,TTK,UBE2C,XRCC3,ZW10
GO:0006364	rRNA processing	38	192	4.96e-13	ENSP00000221233,ENSP00000221801,ENSP00000230340,ENSP00000232888,ENSP00000242257,ENSP00000244496,ENSP00000258772,ENSP00000259239,ENSP00000261167,ENSP00000264279,ENSP00000291576,ENSP00000302886,ENSP00000314029,ENSP00000317376,ENSP00000320917,ENSP00000321706,ENSP00000323046,ENSP00000337976,ENSP00000339145,ENSP00000345917,ENSP00000346725,ENSP00000358563,ENSP00000358812,ENSP00000359128,ENSP00000361433…	BYSL,DDX27,DDX56,DKC1,EBNA1BP2,EMG1,EXOSC10,EXOSC2,EXOSC3,EXOSC5,EXOSC8,FBL,FTSJ2,GEMIN4,IMP4,KRI1,LAS1L,LYAR,MRPS11,MRTO4,NOP14,NOP2,NOP56,NOP58,NPM3,PA2G4,PDCD11,PES1,POP4,PWP2,RRP1,RRP1B,RRP36,RRP9,SENP3,SUV39H1,WBP11,WDR46
GO:0000725	recombinational repair	27	89	6.41e-13	ENSP00000223129,ENSP00000228843,ENSP00000253462,ENSP00000254719,ENSP00000262887,ENSP00000264233,ENSP00000276533,ENSP00000305480,ENSP00000336606,ENSP00000347232,ENSP00000354361,ENSP00000355759,ENSP00000361043,ENSP00000367787,ENSP00000368164,ENSP00000369545,ENSP00000372088,ENSP00000386239,ENSP00000386541,ENSP00000393139,ENSP00000405726,ENSP00000418960,ENSP00000434024,ENSP00000451974,ENSP00000466399…	BLM,BRCA1,CDC45,CDC7,FEN1,GINS2,GINS4,H2AFX,LIG3,MCM8,NABP2,PARP1,POLQ,PSMD14,RAD51,RAD51AP1,RAD51D,RAD54B,RAD54L,RECQL4,RFWD3,RHNO1,RPA1,RPA3,TONSL,XRCC1,XRCC3
GO:0006336	DNA replication-independent nucleosome assembly	22	53	9.84e-13	ENSP00000215980,ENSP00000220514,ENSP00000255120,ENSP00000263382,ENSP00000264108,ENSP00000281453,ENSP00000283006,ENSP00000290130,ENSP00000308583,ENSP00000318297,ENSP00000335463,ENSP00000336868,ENSP00000346453,ENSP00000348527,ENSP00000357308,ENSP00000362018,ENSP00000369424,ENSP00000370214,ENSP00000376168,ENSP00000377007,ENSP00000379911,ENSP00000414109	APITD1,ASF1B,CASC5,CENPA,CENPH,CENPI,CENPK,CENPL,CENPM,CENPN,CENPO,CENPU,CENPW,HAT1,HJURP,IPO4,MIS18A,NASP,OIP5,RBBP7,RUVBL1,STRA13
GO:0140013	meiotic nuclear division	33	146	1.07e-12	ENSP00000166345,ENSP00000216911,ENSP00000229758,ENSP00000240423,ENSP00000240488,ENSP00000245960,ENSP00000257934,ENSP00000263181,ENSP00000263753,ENSP00000286398,ENSP00000287598,ENSP00000287647,ENSP00000300093,ENSP00000302530,ENSP00000308583,ENSP00000336606,ENSP00000349961,ENSP00000350447,ENSP00000356379,ENSP00000358813,ENSP00000360483,ENSP00000364976,ENSP00000365107,ENSP00000372088,ENSP00000373952…	APITD1,ASPM,AURKA,BUB1,BUB1B,CDC25B,CKS2,DSN1,EME1,ESPL1,FANCA,FANCD2,FBXO5,KIF18A,MASTL,MND1,NCAPH,NDC1,PLK1,PSMC3IP,PTTG1,RAD51,RAD51D,RAD54B,SGOL1,SGOL2,SMC2,SMC4,STRA13,TOP2A,TRIP13,TTK,XRCC3
GO:0070925	organelle assembly	73	666	1.45e-12	ENSP00000216911,ENSP00000217026,ENSP00000225698,ENSP00000229758,ENSP00000235329,ENSP00000245539,ENSP00000251413,ENSP00000253669,ENSP00000254928,ENSP00000254950,ENSP00000259632,ENSP00000260363,ENSP00000260731,ENSP00000261965,ENSP00000265148,ENSP00000265748,ENSP00000266970,ENSP00000270861,ENSP00000278935,ENSP00000281142,ENSP00000282058,ENSP00000283006,ENSP00000290158,ENSP00000291576,ENSP00000296484…	ACTR1A,ANLN,APITD1,ASPM,AURKA,AURKB,BIRC5,C1QBP,CASC5,CDC20,CDK1,CDK2,CENPA,CENPE,CENPF,CENPH,CENPJ,CENPK,CENPN,CENPW,CEP164,CEP78,CKAP5,CNTRL,CNTROB,DCTN3,DHX30,ERAL1,FBXO5,HAUS1,HAUS5,HAUS8,HYLS1,KIF11,KIF23,KIF4A,KIFC1,KPNB1,LSM3,LSM4,MAPRE1,MFN2,MRPS11,MRPS7,MRTO4,MYBL2,NEK2,NLE1,NOP2,NSFL1C,NUP62,ODF2,PCNT,PLK1,PLK4,POC1A,PWP2,RAB8A,RACGAP1,RBM14,RCC1,SCLT1,SNF8,STRA13,TPX2,TUBB,TUBB4B,TUBG1…
GO:1901991	negative regulation of mitotic cell cycle phase transition	34	160	2.01e-12	ENSP00000166345,ENSP00000200135,ENSP00000216911,ENSP00000235310,ENSP00000254950,ENSP00000256442,ENSP00000260810,ENSP00000266970,ENSP00000273064,ENSP00000287598,ENSP00000296509,ENSP00000300093,ENSP00000301633,ENSP00000302530,ENSP00000307143,ENSP00000310842,ENSP00000312664,ENSP00000312995,ENSP00000313950,ENSP00000318966,ENSP00000320147,ENSP00000321656,ENSP00000345571,ENSP00000347232,ENSP00000354361…	AURKA,AURKB,BIRC5,BLM,BRCA1,BUB1,BUB1B,BUB3,CASP2,CCNB1,CDC25C,CDK1,CDK2,CENPF,CLSPN,DONSON,E2F1,EZH2,FANCI,GTSE1,MAD2L1,MAD2L2,PCNA,PINX1,PLK1,PRMT1,RFWD3,RQCD1,TFDP1,TOPBP1,TRIP13,TTK,VPS4A,ZW10
GO:0030071	regulation of mitotic metaphase/anaphase transition	21	49	2.23e-12	ENSP00000166345,ENSP00000200135,ENSP00000209728,ENSP00000235310,ENSP00000247191,ENSP00000256442,ENSP00000257934,ENSP00000261597,ENSP00000265148,ENSP00000287598,ENSP00000296509,ENSP00000300093,ENSP00000301019,ENSP00000301633,ENSP00000302530,ENSP00000348838,ENSP00000355922,ENSP00000357858,ENSP00000358813,ENSP00000439403,ENSP00000451974	ANAPC15,BIRC5,BUB1,BUB1B,BUB3,CCNB1,CDC6,CDT1,CENPE,CENPF,DLGAP5,ESPL1,MAD2L1,MAD2L2,NDC80,PLK1,TRIP13,TTK,UBE2C,XRCC3,ZW10
GO:0032392	DNA geometric change	23	63	2.23e-12	ENSP00000253462,ENSP00000259895,ENSP00000262105,ENSP00000262460,ENSP00000264156,ENSP00000265056,ENSP00000276533,ENSP00000296503,ENSP00000307288,ENSP00000318297,ENSP00000328174,ENSP00000336606,ENSP00000346694,ENSP00000347232,ENSP00000352257,ENSP00000356520,ENSP00000359393,ENSP00000361043,ENSP00000372088,ENSP00000375978,ENSP00000399888,ENSP00000405726,ENSP00000482313	BLM,CDC45,DHX9,GINS1,GINS2,GINS4,GTF2H4,HMGA1,HMGB2,HMGB3,HNRNPA2B1,MCM2,MCM4,MCM6,MCM7,PIF1,RAD51,RAD54B,RAD54L,RECQL4,RUVBL1,XRCC5,XRCC6
GO:0006270	DNA replication initiation	18	31	2.56e-12	ENSP00000209728,ENSP00000216122,ENSP00000219097,ENSP00000253462,ENSP00000260810,ENSP00000262105,ENSP00000264156,ENSP00000265056,ENSP00000265465,ENSP00000276533,ENSP00000307288,ENSP00000360623,ENSP00000368164,ENSP00000368349,ENSP00000393139,ENSP00000405726,ENSP00000418268,ENSP00000480987	CDC45,CDC6,CDC7,GINS2,GINS4,MCM10,MCM2,MCM3,MCM4,MCM5,MCM6,MCM7,MCM8,ORC1,ORC6,POLA1,POLA2,TOPBP1
GO:0034508	centromere complex assembly	21	50	2.98e-12	ENSP00000215980,ENSP00000220514,ENSP00000265148,ENSP00000281453,ENSP00000283006,ENSP00000290130,ENSP00000308583,ENSP00000318297,ENSP00000335463,ENSP00000336868,ENSP00000348527,ENSP00000355922,ENSP00000357308,ENSP00000362018,ENSP00000369424,ENSP00000370214,ENSP00000376168,ENSP00000377007,ENSP00000377601,ENSP00000379911,ENSP00000414109	APITD1,CASC5,CENPA,CENPE,CENPF,CENPH,CENPI,CENPK,CENPL,CENPM,CENPN,CENPO,CENPU,CENPW,HELLS,HJURP,MIS18A,OIP5,RBBP7,RUVBL1,STRA13
GO:0000724	double-strand break repair via homologous recombination	26	88	3.04e-12	ENSP00000223129,ENSP00000228843,ENSP00000253462,ENSP00000254719,ENSP00000262887,ENSP00000264233,ENSP00000276533,ENSP00000305480,ENSP00000336606,ENSP00000347232,ENSP00000354361,ENSP00000355759,ENSP00000361043,ENSP00000367787,ENSP00000368164,ENSP00000369545,ENSP00000372088,ENSP00000386239,ENSP00000386541,ENSP00000393139,ENSP00000405726,ENSP00000418960,ENSP00000434024,ENSP00000451974,ENSP00000466399…	BLM,BRCA1,CDC45,CDC7,FEN1,GINS2,GINS4,H2AFX,LIG3,MCM8,NABP2,PARP1,POLQ,PSMD14,RAD51,RAD51AP1,RAD51D,RAD54B,RAD54L,RECQL4,RFWD3,RPA1,RPA3,TONSL,XRCC1,XRCC3
GO:0031497	chromatin assembly	33	154	3.66e-12	ENSP00000215980,ENSP00000220514,ENSP00000221265,ENSP00000253237,ENSP00000255120,ENSP00000263382,ENSP00000264108,ENSP00000265056,ENSP00000281453,ENSP00000283006,ENSP00000290130,ENSP00000296503,ENSP00000301280,ENSP00000308583,ENSP00000315700,ENSP00000318297,ENSP00000335463,ENSP00000336868,ENSP00000346453,ENSP00000348527,ENSP00000357308,ENSP00000362018,ENSP00000369424,ENSP00000369915,ENSP00000370214…	APITD1,ASF1B,CASC5,CENPA,CENPH,CENPI,CENPK,CENPL,CENPM,CENPN,CENPO,CENPU,CENPW,CHAF1A,CHAF1B,GRWD1,H2AFX,H2AFY,HAT1,HELLS,HJURP,HMGA1,HMGB2,IPO4,MCM2,MIS18A,NAP1L4,NASP,OIP5,PAF1,RBBP7,RUVBL1,STRA13
GO:0006406	mRNA export from nucleus	28	107	4.2e-12	ENSP00000209873,ENSP00000229179,ENSP00000231498,ENSP00000238112,ENSP00000242776,ENSP00000245544,ENSP00000254998,ENSP00000268482,ENSP00000272645,ENSP00000285968,ENSP00000291552,ENSP00000292476,ENSP00000292879,ENSP00000295119,ENSP00000308622,ENSP00000310668,ENSP00000325905,ENSP00000336702,ENSP00000346694,ENSP00000357679,ENSP00000360483,ENSP00000361658,ENSP00000376276,ENSP00000421592,ENSP00000457723…	AAAS,ALYREF,CHTOP,CPSF3,CPSF4,DDX39A,DHX38,EIF5A,GLE1,HNRNPA2B1,NDC1,NUP107,NUP155,NUP188,NUP205,NUP35,NUP62,NUP85,NUP88,NUP93,NXT1,POLR2D,RBM8A,RNPS1,SRSF2,SRSF7,U2AF1L4,U2AFBP
GO:0016070	RNA metabolic process	218	3430	4.72e-12	ENSP00000166345,ENSP00000215829,ENSP00000216252,ENSP00000216297,ENSP00000217026,ENSP00000218224,ENSP00000220496,ENSP00000221233,ENSP00000221265,ENSP00000221419,ENSP00000221486,ENSP00000221801,ENSP00000225698,ENSP00000227524,ENSP00000230340,ENSP00000230859,ENSP00000232888,ENSP00000234590,ENSP00000235310,ENSP00000238112,ENSP00000242257,ENSP00000242776,ENSP00000243563,ENSP00000244496,ENSP00000244520…	ACTL6A,ALYREF,ARID1A,ASCC2,ASF1B,ASH2L,ATAD2,BIRC5,BRCA1,BRD9,BRMS1,BUD13,BYSL,C1QBP,CCAR2,CENPU,CHAF1B,CHCHD3,CHTOP,COMMD4,CPSF3,CPSF4,CSTF2,DARS2,DCPS,DDX23,DDX27,DDX39A,DDX46,DDX56,DEPDC1,DHX16,DHX30,DHX38,DHX9,DKC1,DMAP1,DNAJC17,DNMT1,DROSHA,DTD1,E2F1,EBNA1BP2,EEF1E1,EFTUD2,EIF4A1,EIF4G1,ELAC2,ELAVL1,ELP6,EMG1,ENO1,EWSR1,EXO1,EXOSC10,EXOSC2,EXOSC3,EXOSC5,EXOSC8,EZH2,FARSB,FBL,FEN1,FOSL1,FOXK2…
GO:0050658	RNA transport	36	189	5.87e-12	ENSP00000209873,ENSP00000229179,ENSP00000231498,ENSP00000238112,ENSP00000242776,ENSP00000245544,ENSP00000254998,ENSP00000268482,ENSP00000272645,ENSP00000285968,ENSP00000291552,ENSP00000292476,ENSP00000292879,ENSP00000295119,ENSP00000308622,ENSP00000310668,ENSP00000325905,ENSP00000336702,ENSP00000346694,ENSP00000356001,ENSP00000356520,ENSP00000357679,ENSP00000360483,ENSP00000361658,ENSP00000376276…	AAAS,ALYREF,CHTOP,CKAP5,CPSF3,CPSF4,DDX39A,DHX38,DHX9,EIF5A,EIF5AL1,GLE1,HNRNPA2B1,KHSRP,MCM3AP,MRPL18,NDC1,NUP107,NUP155,NUP188,NUP205,NUP35,NUP62,NUP85,NUP88,NUP93,NXT1,POLR2D,RAN,RANBP1,RBM8A,RNPS1,SRSF2,SRSF7,U2AF1L4,U2AFBP
GO:0051028	mRNA transport	32	148	6.65e-12	ENSP00000209873,ENSP00000229179,ENSP00000231498,ENSP00000238112,ENSP00000242776,ENSP00000245544,ENSP00000254998,ENSP00000268482,ENSP00000272645,ENSP00000285968,ENSP00000291552,ENSP00000292476,ENSP00000292879,ENSP00000295119,ENSP00000308622,ENSP00000310668,ENSP00000325905,ENSP00000336702,ENSP00000346694,ENSP00000356520,ENSP00000357679,ENSP00000360483,ENSP00000361658,ENSP00000376276,ENSP00000380820…	AAAS,ALYREF,CHTOP,CPSF3,CPSF4,DDX39A,DHX38,DHX9,EIF5A,EIF5AL1,GLE1,HNRNPA2B1,KHSRP,MCM3AP,NDC1,NUP107,NUP155,NUP188,NUP205,NUP35,NUP62,NUP85,NUP88,NUP93,NXT1,POLR2D,RBM8A,RNPS1,SRSF2,SRSF7,U2AF1L4,U2AFBP
GO:0006271	DNA strand elongation involved in DNA replication	15	18	6.69e-12	ENSP00000221486,ENSP00000250416,ENSP00000253462,ENSP00000262460,ENSP00000263274,ENSP00000276533,ENSP00000305480,ENSP00000322570,ENSP00000355759,ENSP00000368349,ENSP00000368458,ENSP00000369411,ENSP00000376272,ENSP00000401018,ENSP00000480186	FEN1,GINS1,GINS2,GINS3,GINS4,LIG1,PARP1,PARP2,PCNA,POLA1,POLD2,POLE,RFC3,RFC4,RNASEH2A
GO:0022616	DNA strand elongation	16	23	7.45e-12	ENSP00000221486,ENSP00000250416,ENSP00000253462,ENSP00000262460,ENSP00000263274,ENSP00000276533,ENSP00000305480,ENSP00000322570,ENSP00000355759,ENSP00000358576,ENSP00000368349,ENSP00000368458,ENSP00000369411,ENSP00000376272,ENSP00000401018,ENSP00000480186	DCLRE1B,FEN1,GINS1,GINS2,GINS3,GINS4,LIG1,PARP1,PARP2,PCNA,POLA1,POLD2,POLE,RFC3,RFC4,RNASEH2A
GO:0051168	nuclear export	33	161	9.9e-12	ENSP00000209873,ENSP00000229179,ENSP00000231498,ENSP00000238112,ENSP00000242776,ENSP00000245544,ENSP00000254998,ENSP00000262982,ENSP00000268482,ENSP00000272645,ENSP00000285968,ENSP00000291552,ENSP00000292476,ENSP00000292879,ENSP00000295119,ENSP00000302790,ENSP00000308622,ENSP00000310668,ENSP00000325905,ENSP00000336702,ENSP00000346694,ENSP00000357679,ENSP00000360483,ENSP00000361658,ENSP00000376276…	AAAS,ALYREF,CCHCR1,CHTOP,CPSF3,CPSF4,CSE1L,DDX39A,DHX38,EIF5A,GLE1,HNRNPA2B1,NDC1,NUP107,NUP155,NUP188,NUP205,NUP35,NUP62,NUP85,NUP88,NUP93,NXT1,POLR2D,RAN,RANBP1,RBM8A,RNPS1,SRSF2,SRSF7,U2AF1L4,U2AFBP,XPO6
GO:0043044	ATP-dependent chromatin remodeling	22	62	1.09e-11	ENSP00000215980,ENSP00000220514,ENSP00000255120,ENSP00000281453,ENSP00000283006,ENSP00000290130,ENSP00000308583,ENSP00000318297,ENSP00000320485,ENSP00000335463,ENSP00000336868,ENSP00000344547,ENSP00000346464,ENSP00000348527,ENSP00000357308,ENSP00000362018,ENSP00000369424,ENSP00000370214,ENSP00000376168,ENSP00000377007,ENSP00000379911,ENSP00000414109	APITD1,ARID1A,CASC5,CENPA,CENPH,CENPI,CENPK,CENPL,CENPM,CENPN,CENPO,CENPU,CENPW,HJURP,MIS18A,NASP,OIP5,PTMA,RBBP7,RUVBL1,STRA13,VPS72
GO:0000910	cytokinesis	23	71	1.51e-11	ENSP00000229340,ENSP00000254950,ENSP00000257934,ENSP00000259632,ENSP00000260363,ENSP00000265748,ENSP00000300093,ENSP00000301633,ENSP00000313950,ENSP00000336868,ENSP00000360540,ENSP00000363524,ENSP00000367276,ENSP00000369614,ENSP00000376306,ENSP00000376457,ENSP00000377793,ENSP00000378295,ENSP00000378356,ENSP00000404190,ENSP00000410452,ENSP00000432660,ENSP00000453403	ANLN,AURKB,BIRC5,CENPA,CEP55,CFL1,CIT,CKAP2,CNTROB,DCTN3,ECT2,ESPL1,INCENP,KIF20A,KIF23,KIF4A,NUSAP1,PLK1,PRC1,RAB35,RACGAP1,STMN1,VPS4A
GO:0071426	ribonucleoprotein complex export from nucleus	29	124	1.59e-11	ENSP00000209873,ENSP00000229179,ENSP00000231498,ENSP00000238112,ENSP00000242776,ENSP00000245544,ENSP00000254998,ENSP00000268482,ENSP00000272645,ENSP00000285968,ENSP00000291552,ENSP00000292476,ENSP00000292879,ENSP00000295119,ENSP00000308622,ENSP00000310668,ENSP00000325905,ENSP00000336702,ENSP00000346694,ENSP00000357679,ENSP00000360483,ENSP00000361658,ENSP00000376276,ENSP00000421592,ENSP00000446215…	AAAS,ALYREF,CHTOP,CPSF3,CPSF4,DDX39A,DHX38,EIF5A,GLE1,HNRNPA2B1,NDC1,NUP107,NUP155,NUP188,NUP205,NUP35,NUP62,NUP85,NUP88,NUP93,NXT1,POLR2D,RAN,RBM8A,RNPS1,SRSF2,SRSF7,U2AF1L4,U2AFBP
GO:0006405	RNA export from nucleus	30	134	1.65e-11	ENSP00000209873,ENSP00000229179,ENSP00000231498,ENSP00000238112,ENSP00000242776,ENSP00000245544,ENSP00000254998,ENSP00000268482,ENSP00000272645,ENSP00000285968,ENSP00000291552,ENSP00000292476,ENSP00000292879,ENSP00000295119,ENSP00000308622,ENSP00000310668,ENSP00000325905,ENSP00000336702,ENSP00000346694,ENSP00000357679,ENSP00000360483,ENSP00000361658,ENSP00000376276,ENSP00000401564,ENSP00000421592…	AAAS,ALYREF,CHTOP,CPSF3,CPSF4,DDX39A,DHX38,EIF5A,GLE1,HNRNPA2B1,NDC1,NUP107,NUP155,NUP188,NUP205,NUP35,NUP62,NUP85,NUP88,NUP93,NXT1,POLR2D,RAN,RANBP1,RBM8A,RNPS1,SRSF2,SRSF7,U2AF1L4,U2AFBP
GO:0006611	protein export from nucleus	31	144	1.65e-11	ENSP00000209873,ENSP00000229179,ENSP00000231498,ENSP00000238112,ENSP00000242776,ENSP00000245544,ENSP00000254998,ENSP00000268482,ENSP00000272645,ENSP00000285968,ENSP00000291552,ENSP00000292476,ENSP00000292879,ENSP00000295119,ENSP00000302790,ENSP00000308622,ENSP00000310668,ENSP00000325905,ENSP00000336702,ENSP00000346694,ENSP00000357679,ENSP00000360483,ENSP00000361658,ENSP00000376276,ENSP00000379566…	AAAS,ALYREF,CCHCR1,CHTOP,CPSF3,CPSF4,DDX39A,DHX38,EIF5A,GLE1,HNRNPA2B1,NDC1,NUP107,NUP155,NUP188,NUP205,NUP35,NUP62,NUP85,NUP88,NUP93,NXT1,POLR2D,RAN,RBM8A,RNPS1,SRSF2,SRSF7,U2AF1L4,U2AFBP,XPO6
GO:0061640	cytoskeleton-dependent cytokinesis	22	64	1.78e-11	ENSP00000229340,ENSP00000254950,ENSP00000257934,ENSP00000259632,ENSP00000260363,ENSP00000265748,ENSP00000300093,ENSP00000301633,ENSP00000313950,ENSP00000336868,ENSP00000360540,ENSP00000363524,ENSP00000367276,ENSP00000369614,ENSP00000376306,ENSP00000376457,ENSP00000378295,ENSP00000378356,ENSP00000404190,ENSP00000410452,ENSP00000432660,ENSP00000453403	ANLN,AURKB,BIRC5,CENPA,CEP55,CFL1,CIT,CKAP2,CNTROB,DCTN3,ECT2,ESPL1,INCENP,KIF20A,KIF23,KIF4A,NUSAP1,PLK1,RAB35,RACGAP1,STMN1,VPS4A
GO:0043486	histone exchange	21	57	1.99e-11	ENSP00000215980,ENSP00000220514,ENSP00000255120,ENSP00000281453,ENSP00000283006,ENSP00000290130,ENSP00000308583,ENSP00000318297,ENSP00000335463,ENSP00000336868,ENSP00000344547,ENSP00000346464,ENSP00000348527,ENSP00000357308,ENSP00000362018,ENSP00000369424,ENSP00000370214,ENSP00000376168,ENSP00000377007,ENSP00000379911,ENSP00000414109	APITD1,CASC5,CENPA,CENPH,CENPI,CENPK,CENPL,CENPM,CENPN,CENPO,CENPU,CENPW,HJURP,MIS18A,NASP,OIP5,PTMA,RBBP7,RUVBL1,STRA13,VPS72
GO:0000731	DNA synthesis involved in DNA repair	20	50	2.05e-11	ENSP00000055077,ENSP00000216367,ENSP00000223129,ENSP00000235310,ENSP00000254719,ENSP00000263202,ENSP00000263681,ENSP00000300035,ENSP00000322570,ENSP00000351777,ENSP00000355958,ENSP00000368349,ENSP00000368458,ENSP00000369411,ENSP00000376272,ENSP00000377224,ENSP00000406046,ENSP00000408295,ENSP00000457411,ENSP00000480186	CDKN2D,DTL,KIAA0101,MAD2L2,PCNA,POLA1,POLD1,POLD2,POLD3,POLE,POLE2,RFC2,RFC3,RFC4,RFC5,RPA1,RPA3,UFD1L,USP10,VCP
GO:0006334	nucleosome assembly	30	137	2.59e-11	ENSP00000215980,ENSP00000220514,ENSP00000253237,ENSP00000255120,ENSP00000263382,ENSP00000264108,ENSP00000265056,ENSP00000281453,ENSP00000283006,ENSP00000290130,ENSP00000296503,ENSP00000301280,ENSP00000308583,ENSP00000315700,ENSP00000318297,ENSP00000335463,ENSP00000336868,ENSP00000346453,ENSP00000348527,ENSP00000357308,ENSP00000362018,ENSP00000369424,ENSP00000369915,ENSP00000370214,ENSP00000376168…	APITD1,ASF1B,CASC5,CENPA,CENPH,CENPI,CENPK,CENPL,CENPM,CENPN,CENPO,CENPU,CENPW,CHAF1A,CHAF1B,GRWD1,H2AFX,H2AFY,HAT1,HJURP,HMGB2,IPO4,MCM2,MIS18A,NAP1L4,NASP,OIP5,RBBP7,RUVBL1,STRA13
GO:0000077	DNA damage checkpoint	30	138	3.02e-11	ENSP00000216911,ENSP00000227524,ENSP00000256442,ENSP00000260810,ENSP00000261881,ENSP00000266970,ENSP00000273064,ENSP00000300093,ENSP00000307143,ENSP00000310842,ENSP00000312664,ENSP00000312995,ENSP00000321656,ENSP00000323099,ENSP00000345571,ENSP00000347232,ENSP00000352408,ENSP00000354361,ENSP00000355958,ENSP00000364519,ENSP00000365588,ENSP00000368458,ENSP00000376952,ENSP00000378699,ENSP00000388648…	ATRIP,AURKA,BABAM1,BLM,BRCA1,CASP2,CCNB1,CDC25C,CDK1,CDK2,CHEK1,CLSPN,DONSON,DTL,E2F1,EME1,FANCI,GTSE1,H2AFX,MDC1,PCNA,PLK1,PRMT1,PRPF19,RFWD3,RHNO1,RQCD1,TFDP1,TIPIN,TOPBP1
GO:0031055	chromatin remodeling at centromere	19	46	4.82e-11	ENSP00000215980,ENSP00000220514,ENSP00000281453,ENSP00000283006,ENSP00000290130,ENSP00000308583,ENSP00000318297,ENSP00000335463,ENSP00000336868,ENSP00000348527,ENSP00000357308,ENSP00000362018,ENSP00000369424,ENSP00000370214,ENSP00000376168,ENSP00000377007,ENSP00000377601,ENSP00000379911,ENSP00000414109	APITD1,CASC5,CENPA,CENPH,CENPI,CENPK,CENPL,CENPM,CENPN,CENPO,CENPU,CENPW,HELLS,HJURP,MIS18A,OIP5,RBBP7,RUVBL1,STRA13
GO:0015931	nucleobase-containing compound transport	38	230	5.24e-11	ENSP00000209873,ENSP00000229179,ENSP00000231498,ENSP00000238112,ENSP00000242776,ENSP00000245544,ENSP00000254998,ENSP00000268482,ENSP00000272645,ENSP00000285968,ENSP00000291552,ENSP00000292476,ENSP00000292879,ENSP00000295119,ENSP00000308622,ENSP00000310668,ENSP00000325905,ENSP00000336702,ENSP00000346694,ENSP00000356001,ENSP00000356520,ENSP00000357679,ENSP00000360483,ENSP00000360671,ENSP00000361658…	AAAS,ALYREF,CHTOP,CKAP5,CPSF3,CPSF4,DDX39A,DHX38,DHX9,EIF5A,EIF5AL1,GLE1,HNRNPA2B1,KHSRP,MCM3AP,MRPL18,NDC1,NUP107,NUP155,NUP188,NUP205,NUP35,NUP62,NUP85,NUP88,NUP93,NXT1,POLR2D,RAN,RANBP1,RBM8A,RNPS1,SLC25A5,SLC35A4,SRSF2,SRSF7,U2AF1L4,U2AFBP
GO:0051225	spindle assembly	22	70	7.42e-11	ENSP00000216911,ENSP00000217026,ENSP00000229758,ENSP00000253669,ENSP00000260363,ENSP00000260731,ENSP00000261965,ENSP00000282058,ENSP00000290158,ENSP00000300403,ENSP00000301633,ENSP00000313950,ENSP00000339001,ENSP00000355966,ENSP00000356379,ENSP00000361540,ENSP00000362937,ENSP00000363524,ENSP00000393963,ENSP00000404190,ENSP00000439056,ENSP00000446093	ASPM,AURKA,AURKB,BIRC5,CDC20,FBXO5,HAUS1,HAUS5,HAUS8,KIF11,KIF23,KIF4A,KIFC1,KPNB1,MYBL2,NEK2,RACGAP1,RCC1,TPX2,TUBB,TUBGCP2,TUBGCP3
GO:0034080	CENP-A containing nucleosome assembly	18	42	1.12e-10	ENSP00000215980,ENSP00000220514,ENSP00000281453,ENSP00000283006,ENSP00000290130,ENSP00000308583,ENSP00000318297,ENSP00000335463,ENSP00000336868,ENSP00000348527,ENSP00000357308,ENSP00000362018,ENSP00000369424,ENSP00000370214,ENSP00000376168,ENSP00000377007,ENSP00000379911,ENSP00000414109	APITD1,CASC5,CENPA,CENPH,CENPI,CENPK,CENPL,CENPM,CENPN,CENPO,CENPU,CENPW,HJURP,MIS18A,OIP5,RBBP7,RUVBL1,STRA13
GO:1901576	organic substance biosynthetic process	268	4656	1.12e-10	ENSP00000055077,ENSP00000166345,ENSP00000209728,ENSP00000210060,ENSP00000215829,ENSP00000216122,ENSP00000216252,ENSP00000216297,ENSP00000216367,ENSP00000216605,ENSP00000216756,ENSP00000217026,ENSP00000217446,ENSP00000218224,ENSP00000219097,ENSP00000220496,ENSP00000221265,ENSP00000221486,ENSP00000223129,ENSP00000225665,ENSP00000225698,ENSP00000225969,ENSP00000227524,ENSP00000230056,ENSP00000234590…	ABCF1,ACTL6A,ADSL,ALYREF,APITD1,ARID1A,ASCC2,ASF1B,ASH2L,ATAD2,ATP5B,ATRIP,BARD1,BIRC5,BLM,BRCA1,BRD9,BRMS1,C1QBP,CAD,CANT1,CCAR2,CDC45,CDC6,CDC7,CDK1,CDK2,CDKN2D,CDT1,CENPF,CENPU,CHAF1A,CHAF1B,CHCHD3,CHEK1,CHTF18,CHTF8,CHTOP,CINP,CLSPN,COMMD4,COQ3,CPSF3,CPSF4,CSTF2,DARS2,DBF4,DCTPP1,DEPDC1,DHFR,DHPS,DHX9,DKC1,DMAP1,DNAJA3,DNAJC17,DNMT1,DOLPP1,DONSON,DTD1,DTL,DTYMK,E2F1,EBP,EEF1E1,EEFSEC,EIF2B3,E…
GO:2001251	negative regulation of chromosome organization	27	117	1.2e-10	ENSP00000166345,ENSP00000200135,ENSP00000235310,ENSP00000257934,ENSP00000262887,ENSP00000265056,ENSP00000287394,ENSP00000287598,ENSP00000296509,ENSP00000300093,ENSP00000301633,ENSP00000302530,ENSP00000318966,ENSP00000328174,ENSP00000349640,ENSP00000352516,ENSP00000355759,ENSP00000355922,ENSP00000357858,ENSP00000358813,ENSP00000366135,ENSP00000375978,ENSP00000377536,ENSP00000399888,ENSP00000411532…	ATAD2,BIRC5,BRCA1,BUB1,BUB1B,BUB3,CENPF,DNMT1,ESPL1,EXOSC10,H2AFY,HMGA1,MAD2L1,MAD2L2,MCM2,MCRS1,PARP1,PIF1,PINX1,PLK1,PTTG1,TOP2A,TRIP13,TTK,XRCC1,XRCC5,ZW10
GO:0000281	mitotic cytokinesis	19	50	1.5e-10	ENSP00000229340,ENSP00000257934,ENSP00000260363,ENSP00000265748,ENSP00000300093,ENSP00000301633,ENSP00000336868,ENSP00000360540,ENSP00000363524,ENSP00000367276,ENSP00000369614,ENSP00000376306,ENSP00000376457,ENSP00000378295,ENSP00000378356,ENSP00000404190,ENSP00000410452,ENSP00000432660,ENSP00000453403	ANLN,BIRC5,CENPA,CEP55,CFL1,CIT,CKAP2,CNTROB,ECT2,ESPL1,INCENP,KIF20A,KIF23,KIF4A,NUSAP1,PLK1,RAB35,RACGAP1,STMN1
GO:0044249	cellular biosynthetic process	263	4567	1.9e-10	ENSP00000055077,ENSP00000166345,ENSP00000209728,ENSP00000210060,ENSP00000215829,ENSP00000216122,ENSP00000216252,ENSP00000216297,ENSP00000216367,ENSP00000216605,ENSP00000216756,ENSP00000217026,ENSP00000217446,ENSP00000218224,ENSP00000219097,ENSP00000220496,ENSP00000221265,ENSP00000221486,ENSP00000223129,ENSP00000225698,ENSP00000225969,ENSP00000230056,ENSP00000234590,ENSP00000235310,ENSP00000238112…	ABCF1,ACTL6A,ADSL,ALYREF,APITD1,ARID1A,ASCC2,ASF1B,ASH2L,ATAD2,ATP5B,ATRIP,BARD1,BIRC5,BLM,BRCA1,BRD9,BRMS1,C1QBP,CAD,CANT1,CCAR2,CDC45,CDC6,CDC7,CDK1,CDK2,CDKN2D,CDT1,CENPF,CENPU,CHAF1A,CHAF1B,CHCHD3,CHEK1,CHTF18,CHTF8,CHTOP,CINP,CLSPN,COMMD4,COQ3,CPSF3,CPSF4,CSTF2,DARS2,DBF4,DCTPP1,DEPDC1,DHFR,DHPS,DHX9,DKC1,DMAP1,DNAJA3,DNAJC17,DNMT1,DOLPP1,DONSON,DTD1,DTL,DTYMK,E2F1,EEF1E1,EEFSEC,EIF2B3,EIF3B…
GO:0006301	postreplication repair	19	51	1.96e-10	ENSP00000055077,ENSP00000216367,ENSP00000223129,ENSP00000235310,ENSP00000254719,ENSP00000263202,ENSP00000263681,ENSP00000264926,ENSP00000300035,ENSP00000351777,ENSP00000355958,ENSP00000368458,ENSP00000369411,ENSP00000376272,ENSP00000406046,ENSP00000408295,ENSP00000418960,ENSP00000457411,ENSP00000480186	BRCA1,DTL,KIAA0101,MAD2L2,PCNA,POLD1,POLD2,POLD3,POLE2,RAD18,RFC2,RFC3,RFC4,RFC5,RPA1,RPA3,UFD1L,USP10,VCP
GO:0051310	metaphase plate congression	19	51	1.96e-10	ENSP00000160827,ENSP00000200135,ENSP00000254950,ENSP00000256442,ENSP00000261597,ENSP00000263181,ENSP00000265148,ENSP00000275517,ENSP00000290158,ENSP00000301019,ENSP00000318966,ENSP00000355922,ENSP00000356319,ENSP00000358925,ENSP00000361298,ENSP00000362146,ENSP00000393963,ENSP00000471191,ENSP00000481110	CCNB1,CDCA5,CDCA8,CDT1,CENPE,CENPF,FAM83D,KIF14,KIF18A,KIF22,KIF2C,KIFC1,KPNB1,NDC80,NUP62,PINX1,PSRC1,VPS4A,ZW10
GO:0051641	cellular localization	151	2180	2.15e-10	ENSP00000160827,ENSP00000169551,ENSP00000200135,ENSP00000209873,ENSP00000215829,ENSP00000215941,ENSP00000216911,ENSP00000221265,ENSP00000227524,ENSP00000229179,ENSP00000229340,ENSP00000231498,ENSP00000235329,ENSP00000238112,ENSP00000242285,ENSP00000242776,ENSP00000245544,ENSP00000247191,ENSP00000251413,ENSP00000253669,ENSP00000254719,ENSP00000254950,ENSP00000254998,ENSP00000256442,ENSP00000257245…	AAAS,ACTR1A,ALYREF,ANKRD54,ARL6IP1,ASPM,ATP5B,AURKA,AURKB,BANF1,BARD1,BIRC5,BUB1B,CASC5,CCHCR1,CCNB1,CDCA5,CDCA8,CDK1,CDT1,CENPA,CENPE,CENPF,CENPJ,CEP164,CEP78,CHTOP,CKAP5,CLTA,CNTRL,CPSF3,CPSF4,CSE1L,DCTN3,DDX39A,DHX38,DHX9,DLGAP5,DNAJA3,EIF5A,ESCO2,ESPL1,EXOSC10,EXOSC2,EXOSC3,EZH2,FAM83D,GEMIN4,GEMIN6,GLE1,GSG2,H2AFY,HAUS1,HAUS5,HAUS8,HMGA1,HNRNPA2B1,HSPA8,HSPD1,IPO4,IPO9,KIF14,KIF18A,KIF20B,KI…
GO:0032201	telomere maintenance via semi-conservative replication	14	21	3.05e-10	ENSP00000055077,ENSP00000223129,ENSP00000254719,ENSP00000263681,ENSP00000265465,ENSP00000305480,ENSP00000350491,ENSP00000368349,ENSP00000368458,ENSP00000369411,ENSP00000376272,ENSP00000406046,ENSP00000408295,ENSP00000480186	FEN1,PCNA,POLA1,POLA2,POLD1,POLD2,POLD3,PRIM1,RFC2,RFC3,RFC4,RFC5,RPA1,RPA3
GO:0032508	DNA duplex unwinding	19	53	3.31e-10	ENSP00000253462,ENSP00000259895,ENSP00000262105,ENSP00000262460,ENSP00000264156,ENSP00000265056,ENSP00000276533,ENSP00000307288,ENSP00000318297,ENSP00000328174,ENSP00000336606,ENSP00000347232,ENSP00000352257,ENSP00000356520,ENSP00000372088,ENSP00000375978,ENSP00000399888,ENSP00000405726,ENSP00000482313	BLM,CDC45,DHX9,GINS1,GINS2,GINS4,GTF2H4,HMGA1,MCM2,MCM4,MCM6,MCM7,PIF1,RAD51,RAD54B,RECQL4,RUVBL1,XRCC5,XRCC6
GO:0070507	regulation of microtubule cytoskeleton organization	32	177	3.55e-10	ENSP00000216911,ENSP00000252992,ENSP00000260731,ENSP00000263181,ENSP00000270861,ENSP00000283027,ENSP00000285116,ENSP00000296484,ENSP00000300093,ENSP00000300403,ENSP00000311747,ENSP00000319417,ENSP00000323300,ENSP00000323421,ENSP00000326550,ENSP00000347719,ENSP00000355966,ENSP00000358925,ENSP00000360944,ENSP00000364721,ENSP00000367276,ENSP00000371308,ENSP00000380256,ENSP00000388648,ENSP00000401564…	AURKA,BORA,BRCA1,CCNF,CENPJ,CEP85,CHEK1,CKAP2,KIF11,KIF18A,MAPRE1,NEK2,NSFL1C,NUBP1,NUP62,PLK1,PLK4,POC1A,PSRC1,RANBP1,RBM14,RNF4,SKA1,SKA3,SMC1A,SPAG5,STIL,STMN1,TACC3,TBCD,TPX2,XRCC3
GO:0007098	centrosome cycle	22	78	4.06e-10	ENSP00000216911,ENSP00000253669,ENSP00000260731,ENSP00000261965,ENSP00000263753,ENSP00000266970,ENSP00000270861,ENSP00000282058,ENSP00000300035,ENSP00000300093,ENSP00000355966,ENSP00000360944,ENSP00000369614,ENSP00000371308,ENSP00000378699,ENSP00000384792,ENSP00000403453,ENSP00000418960,ENSP00000432768,ENSP00000439056,ENSP00000446093,ENSP00000471191	AURKA,BRCA1,CDK1,CDK2,CENPJ,CKAP5,CNTROB,HAUS1,HAUS5,HAUS8,KIAA0101,KIF11,NEK2,NUP62,ODF2,PLK1,PLK4,SGOL1,STIL,TUBGCP2,TUBGCP3,WDR62
GO:0051383	kinetochore organization	13	17	4.78e-10	ENSP00000261597,ENSP00000265148,ENSP00000283006,ENSP00000286398,ENSP00000301019,ENSP00000308583,ENSP00000336868,ENSP00000349961,ENSP00000355922,ENSP00000357308,ENSP00000376168,ENSP00000377007,ENSP00000379911	APITD1,CDT1,CENPA,CENPE,CENPF,CENPH,CENPK,CENPN,CENPW,NDC80,SMC2,SMC4,STRA13
GO:0031023	microtubule organizing center organization	23	88	5.13e-10	ENSP00000216911,ENSP00000253669,ENSP00000260731,ENSP00000261965,ENSP00000263753,ENSP00000266970,ENSP00000270861,ENSP00000282058,ENSP00000300035,ENSP00000300093,ENSP00000311747,ENSP00000355966,ENSP00000360944,ENSP00000369614,ENSP00000371308,ENSP00000378699,ENSP00000384792,ENSP00000403453,ENSP00000418960,ENSP00000432768,ENSP00000439056,ENSP00000446093,ENSP00000471191	AURKA,BRCA1,CDK1,CDK2,CENPJ,CKAP5,CNTROB,HAUS1,HAUS5,HAUS8,KIAA0101,KIF11,NEK2,NUP62,ODF2,PLK1,PLK4,RBM14,SGOL1,STIL,TUBGCP2,TUBGCP3,WDR62
GO:0019985	translesion synthesis	17	41	6.11e-10	ENSP00000055077,ENSP00000216367,ENSP00000223129,ENSP00000235310,ENSP00000254719,ENSP00000263202,ENSP00000263681,ENSP00000300035,ENSP00000351777,ENSP00000355958,ENSP00000368458,ENSP00000369411,ENSP00000376272,ENSP00000406046,ENSP00000408295,ENSP00000457411,ENSP00000480186	DTL,KIAA0101,MAD2L2,PCNA,POLD1,POLD2,POLD3,POLE2,RFC2,RFC3,RFC4,RFC5,RPA1,RPA3,UFD1L,USP10,VCP
GO:0051303	establishment of chromosome localization	21	72	6.78e-10	ENSP00000160827,ENSP00000200135,ENSP00000247191,ENSP00000254950,ENSP00000256442,ENSP00000261597,ENSP00000263181,ENSP00000265148,ENSP00000275517,ENSP00000290158,ENSP00000301019,ENSP00000301633,ENSP00000318966,ENSP00000355922,ENSP00000356319,ENSP00000358925,ENSP00000361298,ENSP00000362146,ENSP00000393963,ENSP00000471191,ENSP00000481110	BIRC5,CCNB1,CDCA5,CDCA8,CDT1,CENPE,CENPF,DLGAP5,FAM83D,KIF14,KIF18A,KIF22,KIF2C,KIFC1,KPNB1,NDC80,NUP62,PINX1,PSRC1,VPS4A,ZW10
GO:0006297	nucleotide-excision repair, DNA gap filling	14	23	7.1e-10	ENSP00000055077,ENSP00000223129,ENSP00000254719,ENSP00000262887,ENSP00000263274,ENSP00000263681,ENSP00000322570,ENSP00000367787,ENSP00000368458,ENSP00000369411,ENSP00000376272,ENSP00000406046,ENSP00000408295,ENSP00000480186	LIG1,LIG3,PCNA,POLD1,POLD2,POLD3,POLE,RFC2,RFC3,RFC4,RFC5,RPA1,RPA3,XRCC1
GO:0036297	interstrand cross-link repair	18	49	7.86e-10	ENSP00000223129,ENSP00000228843,ENSP00000229769,ENSP00000254719,ENSP00000287647,ENSP00000308583,ENSP00000310842,ENSP00000323099,ENSP00000354361,ENSP00000356243,ENSP00000358576,ENSP00000367910,ENSP00000372088,ENSP00000373952,ENSP00000376168,ENSP00000376952,ENSP00000451974,ENSP00000466399	APITD1,ATRIP,DCLRE1B,EME1,FANCA,FANCD2,FANCE,FANCG,FANCI,RAD51,RAD51AP1,RAD51D,RFWD3,RPA1,RPA3,STRA13,UBE2T,XRCC3
GO:0007080	mitotic metaphase plate congression	17	42	8.1e-10	ENSP00000160827,ENSP00000200135,ENSP00000254950,ENSP00000256442,ENSP00000261597,ENSP00000263181,ENSP00000265148,ENSP00000275517,ENSP00000290158,ENSP00000301019,ENSP00000318966,ENSP00000356319,ENSP00000358925,ENSP00000361298,ENSP00000362146,ENSP00000393963,ENSP00000471191	CCNB1,CDCA5,CDCA8,CDT1,CENPE,KIF14,KIF18A,KIF22,KIF2C,KIFC1,KPNB1,NDC80,NUP62,PINX1,PSRC1,VPS4A,ZW10
GO:0030261	chromosome condensation	15	30	1.13e-09	ENSP00000230859,ENSP00000240423,ENSP00000251496,ENSP00000256442,ENSP00000275517,ENSP00000286398,ENSP00000287295,ENSP00000299821,ENSP00000325017,ENSP00000349961,ENSP00000378699,ENSP00000387007,ENSP00000411532,ENSP00000433681,ENSP00000453403	AIFM1,CCNB1,CDCA5,CDK1,NCAPD2,NCAPD3,NCAPG,NCAPG2,NCAPH,NCAPH2,NUSAP1,PAPD7,SMC2,SMC4,TOP2A
GO:0051128	regulation of cellular component organization	154	2306	1.57e-09	ENSP00000157812,ENSP00000166345,ENSP00000200135,ENSP00000209728,ENSP00000215904,ENSP00000216639,ENSP00000216911,ENSP00000218224,ENSP00000221265,ENSP00000223129,ENSP00000225655,ENSP00000225698,ENSP00000229758,ENSP00000234590,ENSP00000235310,ENSP00000235329,ENSP00000247191,ENSP00000250416,ENSP00000252992,ENSP00000254719,ENSP00000256442,ENSP00000257934,ENSP00000258091,ENSP00000258772,ENSP00000259895…	AIFM1,ANAPC15,ANLN,ARPC1A,ATAD2,AURKA,AURKB,BAP1,BIRC5,BORA,BRCA1,BUB1,BUB1B,BUB3,C1QBP,CCAR2,CCNB1,CCNF,CCT2,CCT3,CCT4,CCT5,CCT6A,CCT7,CDC20,CDC25C,CDC45,CDC6,CDC7,CDCA5,CDK11B,CDKN2D,CDT1,CENPE,CENPF,CENPJ,CEP85,CFL1,CHEK1,CHTOP,CIT,CKAP2,CNTROB,DDX56,DKC1,DLGAP5,DNMT1,E2F1,EIF4G1,EIF5A,EIF5AL1,ENDOG,ENO1,ESPL1,EXOSC10,EXOSC2,EZH2,FAF1,FBXO5,FEN1,FOSL1,FOXM1,GLE1,GTF2H4,H2AFY,HJURP,HMGA1,HNRNPA…
GO:0006275	regulation of DNA replication	23	96	2.17e-09	ENSP00000055077,ENSP00000209728,ENSP00000230056,ENSP00000261881,ENSP00000262315,ENSP00000266970,ENSP00000301019,ENSP00000306999,ENSP00000307143,ENSP00000323421,ENSP00000323663,ENSP00000347232,ENSP00000356520,ENSP00000356652,ENSP00000367787,ENSP00000368458,ENSP00000369411,ENSP00000376272,ENSP00000378699,ENSP00000379457,ENSP00000393139,ENSP00000408295,ENSP00000408367	BLM,CACYBP,CDC6,CDC7,CDK1,CDK2,CDT1,CHTF18,CHTF8,DBF4B,DHX9,DONSON,ESCO2,FAF1,GMNN,LIG3,PCNA,RFC2,RFC3,RFC4,RFC5,SMC1A,TIPIN
GO:1901989	positive regulation of cell cycle phase transition	21	81	4.14e-09	ENSP00000209728,ENSP00000221265,ENSP00000245960,ENSP00000247191,ENSP00000256442,ENSP00000257934,ENSP00000275517,ENSP00000301019,ENSP00000301633,ENSP00000303706,ENSP00000321656,ENSP00000323663,ENSP00000326519,ENSP00000348838,ENSP00000355958,ENSP00000378699,ENSP00000393139,ENSP00000405726,ENSP00000416255,ENSP00000441875,ENSP00000481110	BIRC5,CCNB1,CDC25A,CDC25B,CDC25C,CDC45,CDC6,CDC7,CDCA5,CDK1,CDT1,DBF4B,DLGAP5,DTL,EIF4G1,ESPL1,FAM83D,PA1,PAF1,PHB2,UBE2C
GO:0044265	cellular macromolecule catabolic process	75	842	4.5e-09	ENSP00000157812,ENSP00000216911,ENSP00000219313,ENSP00000221233,ENSP00000221486,ENSP00000227524,ENSP00000229268,ENSP00000242285,ENSP00000249806,ENSP00000254950,ENSP00000256442,ENSP00000259457,ENSP00000263202,ENSP00000263579,ENSP00000264639,ENSP00000268717,ENSP00000270066,ENSP00000272645,ENSP00000273064,ENSP00000287598,ENSP00000290158,ENSP00000296503,ENSP00000296509,ENSP00000298717,ENSP00000300093…	ANAPC15,ANAPC7,AURKA,AURKB,BAP1,BUB1B,BUB3,CCNB1,CCNF,CDC20,CDK1,CLN6,CLTA,COPS3,DCPS,DROSHA,DTL,EIF4G1,ENDOG,EXOSC10,EXOSC2,EXOSC3,EXOSC5,EXOSC8,FAF1,FEN1,HMGB2,KAT5,KHSRP,KIF14,KPNB1,LSM2,LSM3,LSM4,MAD2L1,METTL3,MRTO4,NSFL1C,PLK1,POLR2D,POP1,PRPF19,PSMA7,PSMB2,PSMB3,PSMB7,PSMC3,PSMC4,PSMC5,PSMD1,PSMD14,PSMD2,PSMD3,PSMD4,PSMD7,PSMD9,PTTG1,RAD23A,RANBP1,RBM8A,RNASEH2A,RNF4,RNPS1,RPS26,RQCD1,SMG9,…
GO:0031123	RNA 3'-end processing	24	112	6.04e-09	ENSP00000221233,ENSP00000221265,ENSP00000221801,ENSP00000238112,ENSP00000242776,ENSP00000268482,ENSP00000272645,ENSP00000291552,ENSP00000292476,ENSP00000292879,ENSP00000293860,ENSP00000323046,ENSP00000325905,ENSP00000337445,ENSP00000357679,ENSP00000358563,ENSP00000361162,ENSP00000361433,ENSP00000362063,ENSP00000374354,ENSP00000376276,ENSP00000421592,ENSP00000457723,ENSP00000463058	ALYREF,CHTOP,CPSF3,CPSF4,CSTF2,DDX39A,DHX38,DKC1,ELAC2,EXOSC2,EXOSC3,EXOSC5,EXOSC8,FBL,PAF1,POLR2D,POLR3K,RBM8A,RNPS1,SRSF2,SRSF7,TOE1,U2AF1L4,U2AFBP
GO:0045931	positive regulation of mitotic cell cycle	27	144	6.32e-09	ENSP00000209728,ENSP00000216911,ENSP00000245960,ENSP00000247191,ENSP00000256442,ENSP00000257934,ENSP00000261597,ENSP00000275517,ENSP00000296509,ENSP00000301019,ENSP00000301633,ENSP00000323663,ENSP00000348838,ENSP00000355958,ENSP00000360793,ENSP00000378699,ENSP00000393139,ENSP00000401564,ENSP00000405726,ENSP00000416255,ENSP00000418529,ENSP00000423563,ENSP00000441875,ENSP00000451974,ENSP00000453403…	AURKA,BIRC5,CCNB1,CDC25B,CDC45,CDC6,CDC7,CDCA5,CDK1,CDT1,DBF4B,DLGAP5,DTL,EIF4G1,ESPL1,H2AFY,KIF20B,MAD2L1,NDC80,NSFL1C,NUP62,NUSAP1,PHB2,POLDIP2,RANBP1,UBE2C,XRCC3
GO:0010639	negative regulation of organelle organization	42	333	6.85e-09	ENSP00000166345,ENSP00000200135,ENSP00000225655,ENSP00000229758,ENSP00000235310,ENSP00000257934,ENSP00000262887,ENSP00000265056,ENSP00000283027,ENSP00000287394,ENSP00000287598,ENSP00000296509,ENSP00000300093,ENSP00000301633,ENSP00000302114,ENSP00000302530,ENSP00000311747,ENSP00000318966,ENSP00000324404,ENSP00000328174,ENSP00000347719,ENSP00000349640,ENSP00000352516,ENSP00000355759,ENSP00000355922…	ATAD2,BIRC5,BRCA1,BUB1,BUB1B,BUB3,CCNF,CENPF,CHEK1,CKAP2,DNMT1,ESPL1,EXOSC10,FBXO5,H2AFY,HMGA1,LIG3,MAD2L1,MAD2L2,MAPRE1,MCM2,MCRS1,NEK2,NUBP1,PARP1,PFN1,PIF1,PINX1,PLK1,PRELID1,PTTG1,RBM14,SLC25A5,STMN1,TBCD,TCHP,TOP2A,TRIP13,TTK,XRCC1,XRCC5,ZW10
GO:0006338	chromatin remodeling	28	156	7.04e-09	ENSP00000215980,ENSP00000220514,ENSP00000255120,ENSP00000281453,ENSP00000283006,ENSP00000290130,ENSP00000308583,ENSP00000318297,ENSP00000320485,ENSP00000335463,ENSP00000336868,ENSP00000344547,ENSP00000346464,ENSP00000346997,ENSP00000348527,ENSP00000357308,ENSP00000361363,ENSP00000362018,ENSP00000369424,ENSP00000370214,ENSP00000376168,ENSP00000377007,ENSP00000377601,ENSP00000379911,ENSP00000388648…	ACTL6A,APITD1,ARID1A,CASC5,CENPA,CENPH,CENPI,CENPK,CENPL,CENPM,CENPN,CENPO,CENPU,CENPW,CHEK1,DMAP1,HELLS,HJURP,HMGA1,MIS18A,NASP,OIP5,PTMA,RBBP7,RUVBL1,STRA13,SUV39H2,VPS72
GO:0051640	organelle localization	58	574	8.2e-09	ENSP00000160827,ENSP00000200135,ENSP00000216911,ENSP00000235329,ENSP00000247191,ENSP00000251413,ENSP00000253669,ENSP00000254950,ENSP00000256442,ENSP00000257934,ENSP00000259632,ENSP00000260363,ENSP00000261597,ENSP00000263181,ENSP00000265148,ENSP00000270861,ENSP00000275517,ENSP00000278935,ENSP00000281142,ENSP00000282058,ENSP00000283027,ENSP00000290158,ENSP00000300093,ENSP00000300935,ENSP00000301019…	ACTR1A,ASPM,AURKA,BIRC5,CCNB1,CDCA5,CDCA8,CDK1,CDT1,CENPA,CENPE,CENPF,CENPJ,CEP164,CEP78,CKAP5,CNTRL,DCTN3,DLGAP5,ESPL1,FAM83D,HAUS1,HAUS5,HAUS8,KIF14,KIF18A,KIF22,KIF23,KIF2C,KIFC1,KPNB1,KXD1,MAPRE1,MFN2,MYO19,NDC80,NEK2,NSFL1C,NUBP1,NUP62,NUP88,NUSAP1,ODF2,PCNT,PINX1,PLK1,PLK4,PSRC1,RAB8A,RAN,SAPCD2,SCLT1,SPAG5,TUBB,TUBB4B,TUBG1,VPS4A,ZW10
GO:2000573	positive regulation of DNA biosynthetic process	19	68	1.01e-08	ENSP00000055077,ENSP00000258091,ENSP00000262315,ENSP00000275603,ENSP00000280326,ENSP00000295688,ENSP00000299300,ENSP00000313950,ENSP00000317334,ENSP00000324203,ENSP00000346694,ENSP00000355966,ENSP00000358563,ENSP00000369411,ENSP00000375978,ENSP00000376272,ENSP00000377958,ENSP00000408295,ENSP00000408367	AURKB,CCT2,CCT3,CCT4,CCT5,CCT6A,CCT7,CHTF18,CHTF8,DKC1,HNRNPA2B1,NEK2,RFC2,RFC3,RFC4,RFC5,TCP1,WRAP53,XRCC5
GO:0090329	regulation of DNA-dependent DNA replication	16	44	1.03e-08	ENSP00000055077,ENSP00000230056,ENSP00000261881,ENSP00000262315,ENSP00000266970,ENSP00000301019,ENSP00000307143,ENSP00000323421,ENSP00000323663,ENSP00000347232,ENSP00000367787,ENSP00000369411,ENSP00000376272,ENSP00000393139,ENSP00000408295,ENSP00000408367	BLM,CDC7,CDK2,CDT1,CHTF18,CHTF8,DBF4B,DONSON,GMNN,LIG3,RFC2,RFC3,RFC4,RFC5,SMC1A,TIPIN
GO:0007010	cytoskeleton organization	80	953	1.37e-08	ENSP00000200135,ENSP00000215904,ENSP00000216911,ENSP00000217026,ENSP00000225655,ENSP00000229758,ENSP00000235310,ENSP00000249776,ENSP00000251413,ENSP00000253669,ENSP00000254950,ENSP00000256442,ENSP00000257934,ENSP00000260363,ENSP00000260731,ENSP00000261597,ENSP00000261965,ENSP00000262942,ENSP00000263181,ENSP00000263246,ENSP00000263753,ENSP00000265148,ENSP00000265748,ENSP00000266970,ENSP00000270861…	ANLN,ARPC1A,ASPM,AURKA,AURKB,BIRC5,BRCA1,CCNB1,CDC20,CDK1,CDK2,CENPA,CENPE,CENPJ,CFL1,CKAP5,CNTROB,DIAPH3,ENSG00000258947,ESPL1,FBXO5,GAS2L3,HAUS1,HAUS5,HAUS8,KIAA0101,KIF11,KIF18A,KIF18B,KIF20A,KIF23,KIF2C,KIF4A,KIFC1,KNSTRN,KPNB1,MAD2L2,MSN,MYBL2,NDC80,NEK2,NSFL1C,NUP62,NUSAP1,ODF2,PACSIN2,PCNT,PDXP,PFN1,PLK1,PLK4,POC1A,PRC1,PSRC1,RACGAP1,RAN,RANBP1,RBM14,RCC1,SAPCD2,SGOL1,SPAG5,SPC25,STIL,STMN…
GO:2000278	regulation of DNA biosynthetic process	23	108	1.51e-08	ENSP00000055077,ENSP00000258091,ENSP00000262315,ENSP00000275603,ENSP00000280326,ENSP00000295688,ENSP00000299300,ENSP00000313950,ENSP00000317334,ENSP00000318966,ENSP00000324203,ENSP00000328174,ENSP00000346694,ENSP00000349640,ENSP00000355966,ENSP00000358563,ENSP00000366135,ENSP00000369411,ENSP00000375978,ENSP00000376272,ENSP00000377958,ENSP00000408295,ENSP00000408367	AURKB,CCT2,CCT3,CCT4,CCT5,CCT6A,CCT7,CHTF18,CHTF8,DKC1,EXOSC10,HNRNPA2B1,MCRS1,NEK2,PIF1,PINX1,RFC2,RFC3,RFC4,RFC5,TCP1,WRAP53,XRCC5
GO:0051170	import into nucleus	24	122	2.58e-08	ENSP00000215829,ENSP00000229179,ENSP00000231498,ENSP00000245544,ENSP00000262982,ENSP00000265388,ENSP00000265465,ENSP00000266735,ENSP00000272348,ENSP00000281950,ENSP00000290158,ENSP00000295119,ENSP00000300413,ENSP00000321706,ENSP00000346453,ENSP00000354742,ENSP00000361658,ENSP00000401564,ENSP00000412566,ENSP00000438483,ENSP00000441875,ENSP00000446215,ENSP00000458954,ENSP00000471191	CSE1L,GEMIN4,GEMIN6,IPO4,IPO9,KPNA2,KPNB1,NUP107,NUP155,NUP188,NUP35,NUP62,NUP85,NUP88,PHB2,POLA2,RAN,RANBP1,SNRPB,SNRPD1,SNRPD3,SNRPF,SNRPG,TNPO3
GO:0022618	ribonucleoprotein complex assembly	31	203	2.59e-08	ENSP00000215829,ENSP00000225698,ENSP00000227524,ENSP00000244520,ENSP00000245539,ENSP00000254928,ENSP00000265753,ENSP00000266735,ENSP00000266987,ENSP00000272348,ENSP00000272645,ENSP00000281950,ENSP00000291576,ENSP00000300413,ENSP00000302160,ENSP00000310723,ENSP00000315379,ENSP00000317376,ENSP00000318297,ENSP00000319169,ENSP00000321706,ENSP00000343103,ENSP00000356520,ENSP00000359645,ENSP00000362110…	C1QBP,DDX23,DHX30,DHX9,EIF4H,ERAL1,GEMIN4,GEMIN6,LSM3,LSM4,MRPS11,MRPS7,MRTO4,NLE1,NOP2,POLR2D,PRMT5,PRMT7,PRPF19,PRPF3,PWP2,RBMX,RUVBL1,SF3A3,SNRPB,SNRPC,SNRPD1,SNRPD3,SNRPF,SNRPG,TARBP2
GO:0042770	signal transduction in response to DNA damage	22	104	3.9e-08	ENSP00000216911,ENSP00000227524,ENSP00000235310,ENSP00000256442,ENSP00000266970,ENSP00000273064,ENSP00000300093,ENSP00000312664,ENSP00000321656,ENSP00000340330,ENSP00000342307,ENSP00000345571,ENSP00000352408,ENSP00000355958,ENSP00000364519,ENSP00000368458,ENSP00000378699,ENSP00000388648,ENSP00000406162,ENSP00000415430,ENSP00000418960,ENSP00000457411	AURKA,BABAM1,BRCA1,CASP2,CCNB1,CDC25C,CDK1,CDK2,CHEK1,DTL,E2F1,FOXM1,GTSE1,KAT5,MAD2L2,PCNA,PLK1,PRMT1,PRPF19,RQCD1,TFDP1,USP10
GO:0016032	viral process	56	571	4.33e-08	ENSP00000209873,ENSP00000225698,ENSP00000227520,ENSP00000229179,ENSP00000231498,ENSP00000245544,ENSP00000254950,ENSP00000259457,ENSP00000265753,ENSP00000274026,ENSP00000281453,ENSP00000285968,ENSP00000290158,ENSP00000292476,ENSP00000293831,ENSP00000295119,ENSP00000301838,ENSP00000302530,ENSP00000305556,ENSP00000310275,ENSP00000310668,ENSP00000315644,ENSP00000318861,ENSP00000321656,ENSP00000325448…	AAAS,ALYREF,BANF1,BUB1,C1QBP,CCDC86,CCNA2,CDC25C,CDK1,CENPA,CENPU,CPSF4,DHX9,EIF3B,EIF4A1,EIF4G1,EIF4H,FADD,H2AFX,HMGA1,HSPA8,HSPD1,KARS,KAT5,KPNA2,KPNB1,NDC1,NUP107,NUP155,NUP188,NUP205,NUP35,NUP62,NUP85,NUP88,NUP93,PCBP1,POLA1,PSMA7,PSMB2,PSMB3,PSMB7,PSMC3,RAD23A,RAN,RANBP1,RBL1,RCC1,SF3B2,SLC25A5,SUV39H1,TYMS,VCP,VPS4A,XRCC5,XRCC6
GO:0097711	ciliary basal body-plasma membrane docking	21	95	4.58e-08	ENSP00000251413,ENSP00000253669,ENSP00000259632,ENSP00000270861,ENSP00000278935,ENSP00000281142,ENSP00000282058,ENSP00000300093,ENSP00000339001,ENSP00000341289,ENSP00000352572,ENSP00000355966,ENSP00000358921,ENSP00000362962,ENSP00000364721,ENSP00000365782,ENSP00000371308,ENSP00000378699,ENSP00000403453,ENSP00000432768,ENSP00000439056	ACTR1A,CDK1,CENPJ,CEP164,CEP78,CKAP5,CNTRL,DCTN3,HAUS1,HAUS5,HAUS8,MAPRE1,NEK2,ODF2,PCNT,PLK1,PLK4,SCLT1,TUBB,TUBB4B,TUBG1
GO:0031503	protein-containing complex localization	32	223	5.41e-08	ENSP00000209873,ENSP00000229179,ENSP00000231498,ENSP00000238112,ENSP00000242776,ENSP00000245544,ENSP00000254998,ENSP00000268482,ENSP00000272645,ENSP00000285968,ENSP00000291552,ENSP00000292476,ENSP00000292879,ENSP00000295119,ENSP00000300935,ENSP00000301633,ENSP00000308622,ENSP00000310668,ENSP00000325290,ENSP00000325905,ENSP00000336702,ENSP00000346694,ENSP00000357679,ENSP00000360483,ENSP00000361658…	AAAS,ALYREF,BIRC5,CHTOP,CPSF3,CPSF4,DDX39A,DHX38,EIF5A,GLE1,GSG2,HNRNPA2B1,NDC1,NUP107,NUP155,NUP188,NUP205,NUP35,NUP62,NUP85,NUP88,NUP93,NXT1,POLR2D,RAB8A,RAN,RBM8A,RNPS1,SRSF2,SRSF7,U2AF1L4,U2AFBP
GO:0046605	regulation of centrosome cycle	17	59	5.42e-08	ENSP00000216911,ENSP00000252992,ENSP00000260731,ENSP00000270861,ENSP00000283027,ENSP00000296484,ENSP00000311747,ENSP00000355966,ENSP00000360944,ENSP00000371308,ENSP00000380256,ENSP00000388648,ENSP00000401564,ENSP00000418529,ENSP00000418960,ENSP00000451974,ENSP00000471191	AURKA,BRCA1,CCNF,CENPJ,CEP85,CHEK1,KIF11,NEK2,NSFL1C,NUBP1,NUP62,PLK4,POC1A,RANBP1,RBM14,STIL,XRCC3
GO:0070646	protein modification by small protein removal	37	290	5.58e-08	ENSP00000157812,ENSP00000219313,ENSP00000229268,ENSP00000247668,ENSP00000259457,ENSP00000260947,ENSP00000263202,ENSP00000264639,ENSP00000268717,ENSP00000274026,ENSP00000293362,ENSP00000303706,ENSP00000309474,ENSP00000310129,ENSP00000310572,ENSP00000312995,ENSP00000314029,ENSP00000318297,ENSP00000335677,ENSP00000349640,ENSP00000351777,ENSP00000352408,ENSP00000356425,ENSP00000357879,ENSP00000359910…	ACTL6A,BABAM1,BAP1,BARD1,BRCA1,CCNA2,CDC20,CDC25A,CDK1,CLSPN,COPS3,FOXK2,MCRS1,PSMA7,PSMB2,PSMB3,PSMB7,PSMC3,PSMC4,PSMC5,PSMD1,PSMD14,PSMD2,PSMD3,PSMD4,PSMD7,PSMD9,PSME3,RAD23A,RUVBL1,SENP3,TRAF2,UCHL5,UFD1L,USP10,USP5,VCP
GO:0033046	negative regulation of sister chromatid segregation	13	29	5.65e-08	ENSP00000166345,ENSP00000200135,ENSP00000235310,ENSP00000257934,ENSP00000287598,ENSP00000296509,ENSP00000300093,ENSP00000301633,ENSP00000302530,ENSP00000355922,ENSP00000357858,ENSP00000358813,ENSP00000377536	BIRC5,BUB1,BUB1B,BUB3,CENPF,ESPL1,MAD2L1,MAD2L2,PLK1,PTTG1,TRIP13,TTK,ZW10
GO:0031577	spindle checkpoint	12	23	6.16e-08	ENSP00000166345,ENSP00000200135,ENSP00000235310,ENSP00000287598,ENSP00000296509,ENSP00000300093,ENSP00000301633,ENSP00000302530,ENSP00000313950,ENSP00000355922,ENSP00000357858,ENSP00000358813	AURKB,BIRC5,BUB1,BUB1B,BUB3,CENPF,MAD2L1,MAD2L2,PLK1,TRIP13,TTK,ZW10
GO:0044774	mitotic DNA integrity checkpoint	22	108	6.9e-08	ENSP00000216911,ENSP00000256442,ENSP00000260810,ENSP00000261881,ENSP00000266970,ENSP00000273064,ENSP00000307143,ENSP00000310842,ENSP00000312664,ENSP00000312995,ENSP00000321656,ENSP00000345571,ENSP00000347232,ENSP00000354361,ENSP00000364519,ENSP00000365588,ENSP00000368458,ENSP00000376952,ENSP00000378699,ENSP00000406162,ENSP00000411532,ENSP00000415430	AURKA,BLM,CASP2,CCNB1,CDC25C,CDK1,CDK2,CLSPN,DONSON,E2F1,EME1,FANCI,GTSE1,MDC1,PCNA,PRMT1,RFWD3,RQCD1,TFDP1,TIPIN,TOP2A,TOPBP1
GO:2000816	negative regulation of mitotic sister chromatid separation	12	24	8.74e-08	ENSP00000166345,ENSP00000200135,ENSP00000235310,ENSP00000287598,ENSP00000296509,ENSP00000300093,ENSP00000301633,ENSP00000302530,ENSP00000355922,ENSP00000357858,ENSP00000358813,ENSP00000377536	BIRC5,BUB1,BUB1B,BUB3,CENPF,MAD2L1,MAD2L2,PLK1,PTTG1,TRIP13,TTK,ZW10
GO:0006289	nucleotide-excision repair	22	110	9.08e-08	ENSP00000055077,ENSP00000223129,ENSP00000227524,ENSP00000254719,ENSP00000259895,ENSP00000262887,ENSP00000263274,ENSP00000263681,ENSP00000264596,ENSP00000268717,ENSP00000272645,ENSP00000322570,ENSP00000355759,ENSP00000367787,ENSP00000368458,ENSP00000369411,ENSP00000376272,ENSP00000406046,ENSP00000408295,ENSP00000466399,ENSP00000467024,ENSP00000480186	COPS3,GTF2H4,LIG1,LIG3,NEIL3,PARP1,PCNA,POLD1,POLD2,POLD3,POLE,POLR2D,PRPF19,RAD23A,RAD51D,RFC2,RFC3,RFC4,RFC5,RPA1,RPA3,XRCC1
GO:1904356	regulation of telomere maintenance via telomere lengthening	17	62	9.74e-08	ENSP00000258091,ENSP00000275603,ENSP00000280326,ENSP00000295688,ENSP00000299300,ENSP00000313950,ENSP00000317334,ENSP00000318966,ENSP00000328174,ENSP00000346694,ENSP00000349640,ENSP00000355759,ENSP00000355966,ENSP00000358563,ENSP00000366135,ENSP00000375978,ENSP00000377958	AURKB,CCT2,CCT3,CCT4,CCT5,CCT6A,CCT7,DKC1,EXOSC10,HNRNPA2B1,MCRS1,NEK2,PARP1,PIF1,PINX1,TCP1,XRCC5
GO:0042769	DNA damage response, detection of DNA damage	14	38	1.01e-07	ENSP00000055077,ENSP00000223129,ENSP00000254719,ENSP00000263681,ENSP00000264926,ENSP00000317376,ENSP00000355759,ENSP00000355958,ENSP00000368458,ENSP00000369411,ENSP00000376272,ENSP00000406046,ENSP00000408295,ENSP00000480186	DTL,MRPS11,PARP1,PCNA,POLD1,POLD2,POLD3,RAD18,RFC2,RFC3,RFC4,RFC5,RPA1,RPA3
GO:0032204	regulation of telomere maintenance	19	81	1.09e-07	ENSP00000258091,ENSP00000262887,ENSP00000275603,ENSP00000280326,ENSP00000295688,ENSP00000299300,ENSP00000313950,ENSP00000317334,ENSP00000318966,ENSP00000328174,ENSP00000346694,ENSP00000349640,ENSP00000355759,ENSP00000355966,ENSP00000358563,ENSP00000366135,ENSP00000369545,ENSP00000375978,ENSP00000377958	AURKB,CCT2,CCT3,CCT4,CCT5,CCT6A,CCT7,DKC1,EXOSC10,HNRNPA2B1,MCRS1,NABP2,NEK2,PARP1,PIF1,PINX1,TCP1,XRCC1,XRCC5
GO:0009057	macromolecule catabolic process	78	970	1.23e-07	ENSP00000157812,ENSP00000216911,ENSP00000219313,ENSP00000221233,ENSP00000221486,ENSP00000227524,ENSP00000229268,ENSP00000242285,ENSP00000247668,ENSP00000249806,ENSP00000254950,ENSP00000256442,ENSP00000259457,ENSP00000263202,ENSP00000263579,ENSP00000264639,ENSP00000268717,ENSP00000270066,ENSP00000272645,ENSP00000273064,ENSP00000287598,ENSP00000290158,ENSP00000296503,ENSP00000296509,ENSP00000298717…	ANAPC15,ANAPC7,AURKA,AURKB,BAP1,BUB1B,BUB3,CCNB1,CCNF,CDC20,CDK1,CLN6,CLTA,COPS3,DCPS,DROSHA,DTL,EIF4G1,ENDOG,EXOSC10,EXOSC2,EXOSC3,EXOSC5,EXOSC8,FAF1,FEN1,HMGB2,HMMR,HSPA8,KAT5,KHSRP,KIF14,KPNB1,LSM2,LSM3,LSM4,MAD2L1,METTL3,MRTO4,NSFL1C,PLK1,POLR2D,POP1,PRPF19,PSMA7,PSMB2,PSMB3,PSMB7,PSMC3,PSMC4,PSMC5,PSMD1,PSMD14,PSMD2,PSMD3,PSMD4,PSMD7,PSMD9,PTTG1,RAD23A,RANBP1,RBM8A,RNASEH2A,RNF4,RNPS1,RPS26,…
GO:0044773	mitotic DNA damage checkpoint	21	102	1.27e-07	ENSP00000216911,ENSP00000256442,ENSP00000260810,ENSP00000261881,ENSP00000266970,ENSP00000273064,ENSP00000307143,ENSP00000310842,ENSP00000312664,ENSP00000312995,ENSP00000321656,ENSP00000345571,ENSP00000347232,ENSP00000354361,ENSP00000364519,ENSP00000365588,ENSP00000368458,ENSP00000376952,ENSP00000378699,ENSP00000406162,ENSP00000415430	AURKA,BLM,CASP2,CCNB1,CDC25C,CDK1,CDK2,CLSPN,DONSON,E2F1,EME1,FANCI,GTSE1,MDC1,PCNA,PRMT1,RFWD3,RQCD1,TFDP1,TIPIN,TOPBP1
GO:0072422	signal transduction involved in DNA damage checkpoint	18	73	1.39e-07	ENSP00000216911,ENSP00000227524,ENSP00000256442,ENSP00000266970,ENSP00000273064,ENSP00000300093,ENSP00000312664,ENSP00000321656,ENSP00000345571,ENSP00000352408,ENSP00000355958,ENSP00000364519,ENSP00000368458,ENSP00000378699,ENSP00000388648,ENSP00000406162,ENSP00000415430,ENSP00000418960	AURKA,BABAM1,BRCA1,CASP2,CCNB1,CDC25C,CDK1,CDK2,CHEK1,DTL,E2F1,GTSE1,PCNA,PLK1,PRMT1,PRPF19,RQCD1,TFDP1
GO:0016579	protein deubiquitination	35	275	1.48e-07	ENSP00000157812,ENSP00000219313,ENSP00000229268,ENSP00000247668,ENSP00000259457,ENSP00000260947,ENSP00000263202,ENSP00000264639,ENSP00000274026,ENSP00000293362,ENSP00000303706,ENSP00000309474,ENSP00000310129,ENSP00000310572,ENSP00000312995,ENSP00000318297,ENSP00000335677,ENSP00000349640,ENSP00000351777,ENSP00000352408,ENSP00000356425,ENSP00000357879,ENSP00000359910,ENSP00000361540,ENSP00000362334…	ACTL6A,BABAM1,BAP1,BARD1,BRCA1,CCNA2,CDC20,CDC25A,CDK1,CLSPN,FOXK2,MCRS1,PSMA7,PSMB2,PSMB3,PSMB7,PSMC3,PSMC4,PSMC5,PSMD1,PSMD14,PSMD2,PSMD3,PSMD4,PSMD7,PSMD9,PSME3,RAD23A,RUVBL1,TRAF2,UCHL5,UFD1L,USP10,USP5,VCP
GO:1902750	negative regulation of cell cycle G2/M phase transition	16	56	1.62e-07	ENSP00000216911,ENSP00000254950,ENSP00000260810,ENSP00000300093,ENSP00000307143,ENSP00000310842,ENSP00000312995,ENSP00000313950,ENSP00000318966,ENSP00000347232,ENSP00000352408,ENSP00000355958,ENSP00000378699,ENSP00000388648,ENSP00000418960,ENSP00000423563	AURKA,AURKB,BABAM1,BLM,BRCA1,CDK1,CHEK1,CLSPN,DONSON,DTL,FANCI,H2AFY,PINX1,PLK1,TOPBP1,VPS4A
GO:0006284	base-excision repair	14	40	1.65e-07	ENSP00000223129,ENSP00000250416,ENSP00000254719,ENSP00000262887,ENSP00000263274,ENSP00000264233,ENSP00000264596,ENSP00000268124,ENSP00000322570,ENSP00000364126,ENSP00000367787,ENSP00000399888,ENSP00000406046,ENSP00000482313	APEX2,HMGA1,LIG1,LIG3,NEIL3,PARP2,POLD1,POLE,POLG,POLQ,RECQL4,RPA1,RPA3,XRCC1
GO:0090307	mitotic spindle assembly	14	40	1.65e-07	ENSP00000217026,ENSP00000260363,ENSP00000260731,ENSP00000261965,ENSP00000290158,ENSP00000300403,ENSP00000301633,ENSP00000313950,ENSP00000355966,ENSP00000361540,ENSP00000363524,ENSP00000393963,ENSP00000404190,ENSP00000446093	AURKB,BIRC5,CDC20,KIF11,KIF23,KIF4A,KIFC1,KPNB1,MYBL2,NEK2,RACGAP1,TPX2,TUBGCP2,TUBGCP3
GO:0033365	protein localization to organelle	59	649	1.85e-07	ENSP00000169551,ENSP00000200135,ENSP00000216911,ENSP00000221265,ENSP00000229179,ENSP00000229340,ENSP00000231498,ENSP00000235329,ENSP00000245544,ENSP00000254719,ENSP00000254950,ENSP00000257245,ENSP00000260947,ENSP00000262982,ENSP00000263246,ENSP00000265388,ENSP00000265465,ENSP00000287598,ENSP00000290158,ENSP00000295119,ENSP00000300093,ENSP00000306999,ENSP00000313950,ENSP00000318966,ENSP00000320147…	AURKA,AURKB,BARD1,BUB1B,CASC5,CDK1,CENPA,CSE1L,DHX9,ESCO2,EZH2,FAM83D,GSG2,H2AFY,HSPA8,HSPD1,IPO4,IPO9,KIF20B,KPNA2,KPNB1,MAPRE1,MFN2,NABP2,NUP107,NUP155,NUP188,NUP35,NUP62,NUP85,NUP88,PACSIN2,PAF1,PES1,PHB2,PINX1,PLK1,POLA2,RAB35,RAN,RANBP1,RANGAP1,RPA1,RPS26,SNF8,SPAG5,STIL,TIMM10,TIMM21,TIMM22,TIMM50,TNPO3,TOMM5,TTK,VPS4A,WRAP53,XRCC5,YBX1,ZW10
GO:1904851	positive regulation of establishment of protein localization to telomere	9	10	1.92e-07	ENSP00000258091,ENSP00000275603,ENSP00000280326,ENSP00000295688,ENSP00000299300,ENSP00000317334,ENSP00000324203,ENSP00000358563,ENSP00000377958	CCT2,CCT3,CCT4,CCT5,CCT6A,CCT7,DKC1,TCP1,WRAP53
GO:0044403	symbiont process	59	650	1.93e-07	ENSP00000209873,ENSP00000225698,ENSP00000227520,ENSP00000229179,ENSP00000231498,ENSP00000245544,ENSP00000254950,ENSP00000259457,ENSP00000265753,ENSP00000274026,ENSP00000281453,ENSP00000285968,ENSP00000290158,ENSP00000292476,ENSP00000293831,ENSP00000295119,ENSP00000301838,ENSP00000302530,ENSP00000305556,ENSP00000310275,ENSP00000310668,ENSP00000315644,ENSP00000317334,ENSP00000318861,ENSP00000321656…	AAAS,ALYREF,BANF1,BUB1,C1QBP,CCDC86,CCNA2,CDC25C,CDK1,CENPA,CENPU,CFL1,CPSF4,DHX9,EIF3B,EIF4A1,EIF4G1,EIF4H,FADD,H2AFX,HMGA1,HSPA8,HSPD1,KARS,KAT5,KPNA2,KPNB1,NDC1,NUP107,NUP155,NUP188,NUP205,NUP35,NUP62,NUP85,NUP88,NUP93,PCBP1,POLA1,PSMA7,PSMB2,PSMB3,PSMB7,PSMC3,RAD23A,RAN,RANBP1,RBL1,RCC1,RRP1B,SF3B2,SLC25A5,SUV39H1,TCP1,TYMS,VCP,VPS4A,XRCC5,XRCC6
GO:0045132	meiotic chromosome segregation	19	85	2.02e-07	ENSP00000166345,ENSP00000240423,ENSP00000257934,ENSP00000263753,ENSP00000286398,ENSP00000287598,ENSP00000287647,ENSP00000300093,ENSP00000302530,ENSP00000308583,ENSP00000349961,ENSP00000350447,ENSP00000358813,ENSP00000360483,ENSP00000376168,ENSP00000376952,ENSP00000377536,ENSP00000389810,ENSP00000411532	APITD1,BUB1,BUB1B,DSN1,EME1,ESPL1,FANCD2,NCAPH,NDC1,PLK1,PTTG1,SGOL1,SGOL2,SMC2,SMC4,STRA13,TOP2A,TRIP13,TTK
GO:1904814	regulation of protein localization to chromosome, telomeric region	10	15	2.09e-07	ENSP00000258091,ENSP00000275603,ENSP00000280326,ENSP00000295688,ENSP00000299300,ENSP00000317334,ENSP00000324203,ENSP00000358563,ENSP00000377958,ENSP00000423563	CCT2,CCT3,CCT4,CCT5,CCT6A,CCT7,DKC1,H2AFY,TCP1,WRAP53
GO:0034502	protein localization to chromosome	16	58	2.36e-07	ENSP00000200135,ENSP00000254719,ENSP00000287598,ENSP00000300093,ENSP00000306999,ENSP00000313950,ENSP00000318966,ENSP00000320147,ENSP00000325290,ENSP00000335463,ENSP00000336868,ENSP00000358813,ENSP00000369545,ENSP00000375978,ENSP00000378699,ENSP00000423563	AURKB,BUB1B,CASC5,CDK1,CENPA,ESCO2,EZH2,GSG2,H2AFY,NABP2,PINX1,PLK1,RPA1,TTK,XRCC5,ZW10
GO:0007094	mitotic spindle assembly checkpoint	11	21	2.45e-07	ENSP00000166345,ENSP00000200135,ENSP00000235310,ENSP00000287598,ENSP00000296509,ENSP00000300093,ENSP00000301633,ENSP00000302530,ENSP00000355922,ENSP00000357858,ENSP00000358813	BIRC5,BUB1,BUB1B,BUB3,CENPF,MAD2L1,MAD2L2,PLK1,TRIP13,TTK,ZW10
GO:0043632	modification-dependent macromolecule catabolic process	48	476	2.46e-07	ENSP00000157812,ENSP00000216911,ENSP00000219313,ENSP00000229268,ENSP00000254950,ENSP00000256442,ENSP00000263202,ENSP00000264639,ENSP00000268717,ENSP00000287598,ENSP00000296509,ENSP00000300093,ENSP00000309474,ENSP00000310129,ENSP00000310572,ENSP00000313950,ENSP00000323046,ENSP00000340330,ENSP00000348838,ENSP00000351777,ENSP00000355958,ENSP00000356319,ENSP00000356425,ENSP00000357858,ENSP00000357879…	ANAPC15,ANAPC7,AURKA,AURKB,BAP1,BUB1B,BUB3,CCNB1,CCNF,CDC20,CDK1,COPS3,DTL,EXOSC10,EXOSC2,EXOSC3,EXOSC8,FAF1,KAT5,KIF14,MAD2L1,NSFL1C,PLK1,PSMA7,PSMB3,PSMC3,PSMC4,PSMC5,PSMD1,PSMD14,PSMD2,PSMD3,PSMD4,PSMD7,PSMD9,PTTG1,RAD23A,RANBP1,RNF4,SNF8,UBE2C,UCHL5,UFD1L,UHRF1,USP10,USP5,VCP,VPS4A
GO:0031145	anaphase-promoting complex-dependent catabolic process	13	35	3e-07	ENSP00000216911,ENSP00000256442,ENSP00000287598,ENSP00000296509,ENSP00000300093,ENSP00000313950,ENSP00000348838,ENSP00000357858,ENSP00000361540,ENSP00000377536,ENSP00000378699,ENSP00000394394,ENSP00000439403	ANAPC15,ANAPC7,AURKA,AURKB,BUB1B,BUB3,CCNB1,CDC20,CDK1,MAD2L1,PLK1,PTTG1,UBE2C
GO:0045005	DNA-dependent DNA replication maintenance of fidelity	13	35	3e-07	ENSP00000261881,ENSP00000307143,ENSP00000308583,ENSP00000322570,ENSP00000347232,ENSP00000354361,ENSP00000368458,ENSP00000372088,ENSP00000376168,ENSP00000376952,ENSP00000386239,ENSP00000406046,ENSP00000421592	ALYREF,APITD1,BLM,DONSON,EME1,PCNA,POLD1,POLE,RAD51,RFWD3,STRA13,TIPIN,TONSL
GO:0044271	cellular nitrogen compound biosynthetic process	201	3528	3.27e-07	ENSP00000055077,ENSP00000166345,ENSP00000210060,ENSP00000215829,ENSP00000216252,ENSP00000216297,ENSP00000216367,ENSP00000216605,ENSP00000217026,ENSP00000218224,ENSP00000220496,ENSP00000221265,ENSP00000223129,ENSP00000225698,ENSP00000225969,ENSP00000234590,ENSP00000235310,ENSP00000238112,ENSP00000245539,ENSP00000254719,ENSP00000254730,ENSP00000254928,ENSP00000259895,ENSP00000262030,ENSP00000262570…	ABCF1,ACTL6A,ADSL,ARID1A,ASCC2,ASF1B,ASH2L,ATAD2,ATP5B,BIRC5,BRCA1,BRD9,BRMS1,C1QBP,CAD,CCAR2,CDKN2D,CENPF,CENPU,CHAF1B,CHCHD3,CHTOP,COMMD4,CPSF3,CPSF4,CSTF2,DARS2,DCTPP1,DEPDC1,DHFR,DHPS,DHX9,DKC1,DMAP1,DNAJC17,DNMT1,DTL,DTYMK,E2F1,EEF1E1,EEFSEC,EIF2B3,EIF3B,EIF3I,EIF4A1,EIF4G1,EIF4H,EIF5A,EIF5AL1,ELP6,ENO1,ERAL1,EWSR1,EZH2,FARSB,FOSL1,FOXK2,FOXM1,FUBP1,GMPPB,GTF2H4,GTF3C2,GTF3C5,GTF3C6,HARS,HEL…
GO:0000083	regulation of transcription involved in G1/S transition of mitotic cell cycle	12	29	4.03e-07	ENSP00000209728,ENSP00000229758,ENSP00000301019,ENSP00000315644,ENSP00000345571,ENSP00000353770,ENSP00000360623,ENSP00000364519,ENSP00000368349,ENSP00000368458,ENSP00000396308,ENSP00000405726	CDC45,CDC6,CDT1,DHFR,E2F1,FBXO5,ORC1,PCNA,POLA1,RRM2,TFDP1,TYMS
GO:0000387	spliceosomal snRNP assembly	13	37	5e-07	ENSP00000215829,ENSP00000227524,ENSP00000244520,ENSP00000266735,ENSP00000272348,ENSP00000281950,ENSP00000300413,ENSP00000315379,ENSP00000319169,ENSP00000321706,ENSP00000343103,ENSP00000412566,ENSP00000469468	GEMIN4,GEMIN6,LSM4,PRMT5,PRMT7,PRPF19,PRPF3,SNRPB,SNRPC,SNRPD1,SNRPD3,SNRPF,SNRPG
GO:0045839	negative regulation of mitotic nuclear division	13	37	5e-07	ENSP00000166345,ENSP00000200135,ENSP00000235310,ENSP00000287598,ENSP00000296509,ENSP00000300093,ENSP00000301633,ENSP00000302530,ENSP00000355922,ENSP00000357858,ENSP00000358813,ENSP00000377536,ENSP00000388648	BIRC5,BUB1,BUB1B,BUB3,CENPF,CHEK1,MAD2L1,MAD2L2,PLK1,PTTG1,TRIP13,TTK,ZW10
GO:0022414	reproductive process	96	1350	5.48e-07	ENSP00000166345,ENSP00000200135,ENSP00000209873,ENSP00000216911,ENSP00000229179,ENSP00000229758,ENSP00000230340,ENSP00000233078,ENSP00000235090,ENSP00000240423,ENSP00000240488,ENSP00000245206,ENSP00000245960,ENSP00000251413,ENSP00000255120,ENSP00000256442,ENSP00000257934,ENSP00000258091,ENSP00000261965,ENSP00000263181,ENSP00000263382,ENSP00000263753,ENSP00000264670,ENSP00000264705,ENSP00000265753…	AAAS,ACTR1A,APITD1,ARID1A,ASF1B,ASPM,AURKA,BUB1,BUB1B,BUB3,BYSL,CAD,CASC5,CASP2,CCNB1,CCNF,CCT2,CCT3,CCT4,CCT5,CCT7,CDC25B,CDC25C,CDK1,CDK2,CENPI,CKS2,DAZAP1,DIAPH3,DSN1,E2F1,EIF4H,EME1,ESPL1,EXO1,FANCA,FANCD2,FANCG,FBXO5,FOSL1,GOT2,H2AFX,HMGB2,KIAA1524,KIF18A,KIFC1,MASTL,MCM8,METTL3,MND1,NASP,NCAPD2,NCAPD3,NCAPH,NDC1,NEK2,NSUN2,NUDT1,NUP107,NUP62,ODF2,PAFAH1B3,PCNA,PHB2,PLK1,PLK4,POC1A,PRMT7,PSM…
GO:0006950	response to stress	188	3267	5.58e-07	ENSP00000055077,ENSP00000157812,ENSP00000160827,ENSP00000166345,ENSP00000216297,ENSP00000216367,ENSP00000216756,ENSP00000216911,ENSP00000218224,ENSP00000221233,ENSP00000221419,ENSP00000221486,ENSP00000223129,ENSP00000225698,ENSP00000227524,ENSP00000228843,ENSP00000229769,ENSP00000230859,ENSP00000233893,ENSP00000235310,ENSP00000235329,ENSP00000240488,ENSP00000242776,ENSP00000246957,ENSP00000247668…	AATF,ABCF1,ACTL6A,ADSL,AIFM1,APEX2,APITD1,APOBEC3B,ASCC2,ASH2L,ATRIP,AURKA,BABAM1,BARD1,BLM,BRCA1,C1QBP,CAD,CASP2,CCAR2,CCNA2,CCNB1,CDC25C,CDC45,CDC7,CDCA5,CDK1,CDK2,CDKN2D,CEP164,CHAF1A,CHAF1B,CHEK1,CINP,CLPB,CLSPN,COPS3,DCLRE1B,DCTPP1,DDX39A,DHFR,DHX9,DMAP1,DNAJA3,DONSON,DROSHA,DTL,E2F1,ECT2,EIF2B3,EIF4G1,EME1,ENDOG,ESCO2,EXO1,EXOSC5,EZH2,FADD,FANCA,FANCD2,FANCE,FANCG,FANCI,FEN1,FOSL1,FOXM1,GIN…
GO:2001252	positive regulation of chromosome organization	25	160	5.62e-07	ENSP00000221265,ENSP00000247191,ENSP00000256442,ENSP00000257934,ENSP00000258091,ENSP00000275603,ENSP00000280326,ENSP00000295688,ENSP00000299300,ENSP00000301019,ENSP00000305480,ENSP00000313950,ENSP00000317334,ENSP00000346694,ENSP00000352516,ENSP00000355966,ENSP00000357679,ENSP00000358563,ENSP00000364578,ENSP00000369545,ENSP00000375978,ENSP00000377958,ENSP00000418960,ENSP00000423563,ENSP00000483946	AURKB,BRCA1,CCNB1,CCT2,CCT3,CCT4,CCT5,CCT6A,CCT7,CDT1,CHTOP,DKC1,DLGAP5,DNMT1,ESPL1,FEN1,H2AFY,HNRNPA2B1,NABP2,NEK2,NELFE,PAF1,PHF19,TCP1,XRCC5
GO:1903311	regulation of mRNA metabolic process	31	238	5.86e-07	ENSP00000221233,ENSP00000221265,ENSP00000221419,ENSP00000225698,ENSP00000227524,ENSP00000233078,ENSP00000243563,ENSP00000256442,ENSP00000260947,ENSP00000271628,ENSP00000292476,ENSP00000298717,ENSP00000323046,ENSP00000325905,ENSP00000345571,ENSP00000346694,ENSP00000356520,ENSP00000359645,ENSP00000361433,ENSP00000361626,ENSP00000364578,ENSP00000374354,ENSP00000376276,ENSP00000381216,ENSP00000385269…	BARD1,C1QBP,CCNB1,CDK11B,CPSF4,DAZAP1,DHX9,E2F1,EIF4G1,ELAVL1,EXOSC2,EXOSC3,EXOSC5,EXOSC8,HNRNPA2B1,HNRNPL,HSPA8,KHSRP,METTL3,NELFE,PAF1,PRPF19,RBM8A,RBMX,RNPS1,SAFB,SF3B4,SNRPA,SRSF2,SRSF7,YBX1
GO:0050684	regulation of mRNA processing	21	114	5.99e-07	ENSP00000221265,ENSP00000221419,ENSP00000225698,ENSP00000227524,ENSP00000233078,ENSP00000243563,ENSP00000256442,ENSP00000260947,ENSP00000271628,ENSP00000292476,ENSP00000325905,ENSP00000346694,ENSP00000356520,ENSP00000359645,ENSP00000364578,ENSP00000376276,ENSP00000432083,ENSP00000457723,ENSP00000463058,ENSP00000464036,ENSP00000467423	BARD1,C1QBP,CCNB1,CDK11B,CPSF4,DAZAP1,DHX9,HNRNPA2B1,HNRNPL,HSPA8,NELFE,PAF1,PRPF19,RBM8A,RBMX,RNPS1,SAFB,SF3B4,SNRPA,SRSF2,SRSF7
GO:0090501	RNA phosphodiester bond hydrolysis	23	137	6.14e-07	ENSP00000221233,ENSP00000221486,ENSP00000238112,ENSP00000244496,ENSP00000263579,ENSP00000292476,ENSP00000293860,ENSP00000304353,ENSP00000305480,ENSP00000320917,ENSP00000323046,ENSP00000337445,ENSP00000355506,ENSP00000361162,ENSP00000361433,ENSP00000362063,ENSP00000363944,ENSP00000366135,ENSP00000374354,ENSP00000385787,ENSP00000405068,ENSP00000425979,ENSP00000465213	CPSF3,CPSF4,CSTF2,DCPS,DROSHA,ELAC2,EXO1,EXOSC10,EXOSC2,EXOSC3,EXOSC5,EXOSC8,FEN1,KRI1,LAS1L,NOP14,POLR3K,POP1,POP4,POP7,RNASEH2A,RRP36,TOE1
GO:0019219	regulation of nucleobase-containing compound metabolic process	226	4133	7.44e-07	ENSP00000055077,ENSP00000157812,ENSP00000166345,ENSP00000209728,ENSP00000216252,ENSP00000216297,ENSP00000217026,ENSP00000218224,ENSP00000220496,ENSP00000221233,ENSP00000221265,ENSP00000221419,ENSP00000225655,ENSP00000225698,ENSP00000227524,ENSP00000228843,ENSP00000229179,ENSP00000229758,ENSP00000230056,ENSP00000233078,ENSP00000234590,ENSP00000235090,ENSP00000235310,ENSP00000243563,ENSP00000245544…	AATF,ACTL6A,AIFM1,ALYREF,ARID1A,ASCC2,ASF1B,ASH2L,ATAD2,AURKB,BABAM1,BARD1,BCL2L12,BIRC5,BLM,BOLA3,BRCA1,BRD9,BRMS1,C1QBP,CACYBP,CBX1,CCAR2,CCNA2,CCNB1,CCT2,CCT3,CCT4,CCT5,CCT6A,CCT7,CDC45,CDC6,CDC7,CDK1,CDK11B,CDK2,CDT1,CENPF,CENPU,CHAF1B,CHCHD3,CHEK1,CHTF18,CHTF8,CHTOP,CKAP2,CKS1B,CKS2,COMMD4,CPSF4,DAZAP1,DBF4B,DEPDC1,DHFR,DHX9,DKC1,DLGAP5,DMAP1,DNAJA3,DNAJC17,DNMT1,DONSON,DROSHA,E2F1,EIF4G1,EL…
GO:0032465	regulation of cytokinesis	18	84	7.73e-07	ENSP00000209728,ENSP00000215904,ENSP00000216911,ENSP00000245960,ENSP00000254950,ENSP00000260363,ENSP00000300093,ENSP00000313950,ENSP00000349929,ENSP00000356319,ENSP00000360793,ENSP00000376306,ENSP00000376457,ENSP00000377793,ENSP00000378356,ENSP00000404190,ENSP00000471191,ENSP00000479518	AURKA,AURKB,CDC25B,CDC6,CIT,ECT2,KIF14,KIF20A,KIF20B,KIF23,MYO19,NUP62,PDXP,PLK1,PRC1,RACGAP1,SDCCAG3,VPS4A
GO:0051784	negative regulation of nuclear division	14	47	7.82e-07	ENSP00000166345,ENSP00000200135,ENSP00000229758,ENSP00000235310,ENSP00000287598,ENSP00000296509,ENSP00000300093,ENSP00000301633,ENSP00000302530,ENSP00000355922,ENSP00000357858,ENSP00000358813,ENSP00000377536,ENSP00000388648	BIRC5,BUB1,BUB1B,BUB3,CENPF,CHEK1,FBXO5,MAD2L1,MAD2L2,PLK1,PTTG1,TRIP13,TTK,ZW10
GO:0007062	sister chromatid cohesion	13	39	7.91e-07	ENSP00000160827,ENSP00000230859,ENSP00000263753,ENSP00000275517,ENSP00000287598,ENSP00000300093,ENSP00000302530,ENSP00000323421,ENSP00000325290,ENSP00000350447,ENSP00000361540,ENSP00000408367,ENSP00000441875	BUB1,BUB1B,CDC20,CDCA5,CHTF8,GSG2,KIF22,PAPD7,PHB2,PLK1,SGOL1,SGOL2,SMC1A
GO:0051382	kinetochore assembly	9	13	8.2e-07	ENSP00000265148,ENSP00000283006,ENSP00000308583,ENSP00000336868,ENSP00000355922,ENSP00000357308,ENSP00000376168,ENSP00000377007,ENSP00000379911	APITD1,CENPA,CENPE,CENPF,CENPH,CENPK,CENPN,CENPW,STRA13
GO:0007127	meiosis I	20	106	8.69e-07	ENSP00000166345,ENSP00000216911,ENSP00000229758,ENSP00000240488,ENSP00000245960,ENSP00000257934,ENSP00000287647,ENSP00000300093,ENSP00000308583,ENSP00000336606,ENSP00000360483,ENSP00000364976,ENSP00000372088,ENSP00000376168,ENSP00000376952,ENSP00000377384,ENSP00000377536,ENSP00000411532,ENSP00000451974,ENSP00000466399	APITD1,AURKA,CDC25B,CKS2,EME1,ESPL1,FANCD2,FBXO5,MND1,NDC1,PLK1,PSMC3IP,PTTG1,RAD51,RAD51D,RAD54B,STRA13,TOP2A,TRIP13,XRCC3
GO:0006283	transcription-coupled nucleotide-excision repair	17	75	8.82e-07	ENSP00000055077,ENSP00000223129,ENSP00000227524,ENSP00000254719,ENSP00000259895,ENSP00000262887,ENSP00000263274,ENSP00000263681,ENSP00000268717,ENSP00000272645,ENSP00000367787,ENSP00000368458,ENSP00000369411,ENSP00000376272,ENSP00000406046,ENSP00000408295,ENSP00000480186	COPS3,GTF2H4,LIG1,LIG3,PCNA,POLD1,POLD2,POLD3,POLR2D,PRPF19,RFC2,RFC3,RFC4,RFC5,RPA1,RPA3,XRCC1
GO:0006303	double-strand break repair via nonhomologous end joining	16	66	9.76e-07	ENSP00000227524,ENSP00000260947,ENSP00000262887,ENSP00000264233,ENSP00000340330,ENSP00000352257,ENSP00000352408,ENSP00000358576,ENSP00000365588,ENSP00000367787,ENSP00000368349,ENSP00000372351,ENSP00000375978,ENSP00000386541,ENSP00000418960,ENSP00000434024	BABAM1,BARD1,BRCA1,DCLRE1B,H2AFX,KAT5,LIG3,MDC1,POLA1,POLQ,PRPF19,PSMD14,WHSC1,XRCC1,XRCC5,XRCC6
GO:0051302	regulation of cell division	26	179	1.05e-06	ENSP00000209728,ENSP00000215904,ENSP00000216911,ENSP00000219097,ENSP00000245960,ENSP00000247191,ENSP00000254950,ENSP00000257934,ENSP00000260363,ENSP00000300093,ENSP00000313950,ENSP00000347232,ENSP00000349929,ENSP00000356319,ENSP00000356379,ENSP00000360793,ENSP00000361626,ENSP00000376306,ENSP00000376457,ENSP00000377793,ENSP00000378356,ENSP00000404190,ENSP00000453403,ENSP00000465992,ENSP00000471191…	ASPM,AURKA,AURKB,BLM,CDC25B,CDC6,CIT,DLGAP5,ECT2,ESPL1,KIF14,KIF18B,KIF20A,KIF20B,KIF23,MYO19,NUP62,NUSAP1,ORC6,PDXP,PLK1,PRC1,RACGAP1,SDCCAG3,VPS4A,YBX1
GO:0043624	cellular protein complex disassembly	22	131	1.16e-06	ENSP00000225969,ENSP00000245539,ENSP00000254928,ENSP00000254950,ENSP00000263181,ENSP00000272418,ENSP00000301585,ENSP00000317376,ENSP00000338389,ENSP00000347277,ENSP00000354086,ENSP00000354525,ENSP00000356001,ENSP00000357823,ENSP00000360850,ENSP00000361298,ENSP00000362208,ENSP00000410452,ENSP00000432083,ENSP00000432660,ENSP00000432768,ENSP00000465992	CFL1,CKAP5,ERAL1,HSPA8,ICT1,KIF18A,KIF18B,KIF2C,MRPL18,MRPL24,MRPL27,MRPL35,MRPL37,MRPL52,MRPL9,MRPS11,MRPS15,MRPS2,MRPS5,MRPS7,STMN1,VPS4A
GO:0010608	posttranscriptional regulation of gene expression	44	441	1.18e-06	ENSP00000221233,ENSP00000221419,ENSP00000225698,ENSP00000246957,ENSP00000254730,ENSP00000258975,ENSP00000265753,ENSP00000266987,ENSP00000272645,ENSP00000273064,ENSP00000298717,ENSP00000301585,ENSP00000302886,ENSP00000308622,ENSP00000313603,ENSP00000313877,ENSP00000315644,ENSP00000318195,ENSP00000318868,ENSP00000323046,ENSP00000326031,ENSP00000336702,ENSP00000345571,ENSP00000346694,ENSP00000354125…	ABCF1,C1QBP,DHFR,DHX9,DKC1,DROSHA,E2F1,EEFSEC,EIF3B,EIF4G1,EIF4H,EIF5A,EIF5AL1,ELAVL1,EXOSC2,EXOSC3,EXOSC5,EXOSC8,GLE1,HNRNPA2B1,HNRNPL,HSPA8,ICT1,ILF3,KHSRP,METTL3,NCL,PA2G4,POLR2D,PPP1CA,RAN,RBM8A,RQCD1,SHMT1,SLC35A4,SRRT,TACO1,TARBP2,TCOF1,TRAP1,TRNAU1AP,TSFM,TYMS,YBX1
GO:0032984	protein-containing complex disassembly	29	220	1.22e-06	ENSP00000216297,ENSP00000225969,ENSP00000245539,ENSP00000253237,ENSP00000254928,ENSP00000254950,ENSP00000263181,ENSP00000272418,ENSP00000301585,ENSP00000317376,ENSP00000320485,ENSP00000326031,ENSP00000338389,ENSP00000347277,ENSP00000351777,ENSP00000354086,ENSP00000354525,ENSP00000356001,ENSP00000357823,ENSP00000360850,ENSP00000361298,ENSP00000362208,ENSP00000369810,ENSP00000399888,ENSP00000410452…	ARID1A,CFL1,CKAP5,ERAL1,GRWD1,HMGA1,HSPA8,ICT1,KIF18A,KIF18B,KIF2C,MRPL18,MRPL24,MRPL27,MRPL35,MRPL37,MRPL52,MRPL9,MRPS11,MRPS15,MRPS2,MRPS5,MRPS7,PPP1CA,STMN1,SUPT16H,VCP,VPS16,VPS4A
GO:0045935	positive regulation of nucleobase-containing compound metabolic process	115	1770	1.88e-06	ENSP00000055077,ENSP00000157812,ENSP00000216252,ENSP00000216297,ENSP00000217026,ENSP00000218224,ENSP00000221265,ENSP00000227524,ENSP00000233078,ENSP00000234590,ENSP00000235090,ENSP00000235310,ENSP00000245544,ENSP00000247191,ENSP00000254108,ENSP00000256442,ENSP00000258091,ENSP00000262315,ENSP00000262887,ENSP00000266970,ENSP00000271628,ENSP00000273064,ENSP00000274026,ENSP00000275603,ENSP00000278823…	AATF,ACTL6A,ALYREF,ARID1A,ASH2L,ATAD2,AURKB,BABAM1,BCL2L12,BLM,BRCA1,CACYBP,CCNA2,CCNB1,CCT2,CCT3,CCT4,CCT5,CCT6A,CCT7,CDC7,CDK1,CDK2,CDT1,CHEK1,CHTF18,CHTF8,CKAP2,CKS1B,CKS2,DAZAP1,DBF4B,DHX9,DKC1,DLGAP5,DNMT1,E2F1,ENDOG,ENO1,EXOSC3,FADD,FAF1,FOSL1,FOXK2,FOXM1,FUS,H2AFX,H2AFZ,HMGA1,HMGB2,HNRNPA2B1,HNRNPAB,HSPA8,ILF2,ILF3,KARS,KAT5,KHSRP,MAD2L2,MED24,METTL3,MTA2,MYBL2,NABP2,NCL,NEK2,NELFE,NFYC,NI…
GO:0007076	mitotic chromosome condensation	9	15	1.93e-06	ENSP00000230859,ENSP00000240423,ENSP00000251496,ENSP00000275517,ENSP00000286398,ENSP00000325017,ENSP00000349961,ENSP00000433681,ENSP00000453403	CDCA5,NCAPD2,NCAPD3,NCAPG,NCAPH,NUSAP1,PAPD7,SMC2,SMC4
GO:0010638	positive regulation of organelle organization	50	552	2.4e-06	ENSP00000215904,ENSP00000216911,ENSP00000221265,ENSP00000225655,ENSP00000235329,ENSP00000247191,ENSP00000256442,ENSP00000257934,ENSP00000258091,ENSP00000262942,ENSP00000270861,ENSP00000275517,ENSP00000275603,ENSP00000280326,ENSP00000295688,ENSP00000296484,ENSP00000299300,ENSP00000301019,ENSP00000301633,ENSP00000305480,ENSP00000313950,ENSP00000317334,ENSP00000323300,ENSP00000345571,ENSP00000346694…	ARPC1A,AURKA,AURKB,BIRC5,BRCA1,CCNB1,CCT2,CCT3,CCT4,CCT5,CCT6A,CCT7,CDCA5,CDT1,CENPJ,CFL1,CHTOP,DKC1,DLGAP5,DNMT1,E2F1,ESPL1,FEN1,H2AFY,HNRNPA2B1,MAPRE1,MFN2,MSN,NABP2,NEK2,NELFE,NSFL1C,NUP62,NUSAP1,PAF1,PDCD5,PDXP,PFDN2,PFN1,PHB2,PHF19,PLK4,POC1A,PSRC1,RANBP1,SPAG5,TCP1,TFDP1,UBE2C,XRCC5
GO:1904358	positive regulation of telomere maintenance via telomere lengthening	12	36	2.48e-06	ENSP00000258091,ENSP00000275603,ENSP00000280326,ENSP00000295688,ENSP00000299300,ENSP00000313950,ENSP00000317334,ENSP00000346694,ENSP00000355966,ENSP00000358563,ENSP00000375978,ENSP00000377958	AURKB,CCT2,CCT3,CCT4,CCT5,CCT6A,CCT7,DKC1,HNRNPA2B1,NEK2,TCP1,XRCC5
GO:1902806	regulation of cell cycle G1/S phase transition	24	163	2.61e-06	ENSP00000209728,ENSP00000216911,ENSP00000221265,ENSP00000256442,ENSP00000266970,ENSP00000273064,ENSP00000293362,ENSP00000312664,ENSP00000320147,ENSP00000321656,ENSP00000326519,ENSP00000345571,ENSP00000354361,ENSP00000356319,ENSP00000364519,ENSP00000368458,ENSP00000377224,ENSP00000378699,ENSP00000405726,ENSP00000406162,ENSP00000415430,ENSP00000416255,ENSP00000441875,ENSP00000481110	AURKA,CASP2,CCNB1,CDC25C,CDC45,CDC6,CDK1,CDK2,CDKN2D,E2F1,EIF4G1,EZH2,FAM83D,GTSE1,KIF14,PA1,PAF1,PCNA,PHB2,PRMT1,PSME3,RFWD3,RQCD1,TFDP1
GO:0009314	response to radiation	42	425	2.89e-06	ENSP00000228843,ENSP00000260810,ENSP00000261881,ENSP00000264926,ENSP00000268124,ENSP00000268717,ENSP00000287647,ENSP00000298717,ENSP00000300035,ENSP00000300738,ENSP00000303706,ENSP00000305480,ENSP00000310670,ENSP00000313950,ENSP00000323421,ENSP00000325448,ENSP00000325941,ENSP00000326031,ENSP00000340330,ENSP00000347232,ENSP00000352257,ENSP00000352408,ENSP00000354361,ENSP00000355759,ENSP00000355958…	AURKB,BABAM1,BLM,BRCA1,CCAR2,CDC25A,CDKN2D,CHEK1,COPS3,DTL,ECT2,FANCD2,FANCG,FEN1,GNB1,H2AFX,KARS,KAT5,KIAA0101,METTL3,NABP2,PARP1,PBK,PCNA,POLD1,POLG,PPP1CA,RAD18,RAD51,RAD51AP1,RAD51D,RAD54L,RFWD3,RHNO1,RIC8A,RRM1,SMC1A,TIPIN,TOPBP1,XRCC3,XRCC5,XRCC6
GO:0008283	cell population proliferation	57	676	2.9e-06	ENSP00000222968,ENSP00000227524,ENSP00000230340,ENSP00000233078,ENSP00000242257,ENSP00000247191,ENSP00000255120,ENSP00000262460,ENSP00000262982,ENSP00000264001,ENSP00000266987,ENSP00000276533,ENSP00000287598,ENSP00000298048,ENSP00000300093,ENSP00000300403,ENSP00000300738,ENSP00000302530,ENSP00000302886,ENSP00000303706,ENSP00000304802,ENSP00000307288,ENSP00000313950,ENSP00000319169,ENSP00000319664…	ASPM,AURKB,BUB1,BUB1B,BYSL,CDC25A,CDC25C,CDK1,CDK11B,CENPF,CKLF,CKS2,CSE1L,DAZAP1,DKC1,DLGAP5,DTYMK,FAM83D,FTSJ2,GINS1,GINS4,GNB1,HELLS,HSPD1,KIF14,KIF15,KIF2C,MAPRE1,MCM10,MCM7,MELK,MKI67,MSN,NASP,NCAPG2,NUDC,PA2G4,PCNA,PDAP1,PES1,PLK1,POLA1,PRMT5,PRPF19,RACGAP1,RBBP7,RRM1,SRRT,STIL,TACC3,TARBP2,TCF19,TFDP1,TPX2,TRAIP,UHRF1,XRCC5
GO:0006414	translational elongation	20	116	2.99e-06	ENSP00000225969,ENSP00000245539,ENSP00000254730,ENSP00000254928,ENSP00000272418,ENSP00000301585,ENSP00000313877,ENSP00000317376,ENSP00000322439,ENSP00000336702,ENSP00000338389,ENSP00000347277,ENSP00000354086,ENSP00000354525,ENSP00000356001,ENSP00000357823,ENSP00000360850,ENSP00000362208,ENSP00000362936,ENSP00000430706	EEFSEC,EIF5A,EIF5AL1,ERAL1,ICT1,MRPL18,MRPL24,MRPL27,MRPL35,MRPL37,MRPL52,MRPL9,MRPS11,MRPS15,MRPS2,MRPS5,MRPS7,TRNAU1AP,TSFM,TUFM
GO:0006296	nucleotide-excision repair, DNA incision, 5'-to lesion	12	37	3.09e-06	ENSP00000055077,ENSP00000223129,ENSP00000254719,ENSP00000259895,ENSP00000263681,ENSP00000355759,ENSP00000368458,ENSP00000369411,ENSP00000376272,ENSP00000406046,ENSP00000408295,ENSP00000480186	GTF2H4,PARP1,PCNA,POLD1,POLD2,POLD3,RFC2,RFC3,RFC4,RFC5,RPA1,RPA3
GO:0032210	regulation of telomere maintenance via telomerase	14	54	3.09e-06	ENSP00000258091,ENSP00000275603,ENSP00000280326,ENSP00000295688,ENSP00000299300,ENSP00000313950,ENSP00000317334,ENSP00000318966,ENSP00000328174,ENSP00000355966,ENSP00000358563,ENSP00000366135,ENSP00000375978,ENSP00000377958	AURKB,CCT2,CCT3,CCT4,CCT5,CCT6A,CCT7,DKC1,EXOSC10,NEK2,PIF1,PINX1,TCP1,XRCC5
GO:0022411	cellular component disassembly	38	364	3.14e-06	ENSP00000216297,ENSP00000216639,ENSP00000225969,ENSP00000245539,ENSP00000253237,ENSP00000254928,ENSP00000254950,ENSP00000256442,ENSP00000263181,ENSP00000272418,ENSP00000288207,ENSP00000290158,ENSP00000296503,ENSP00000300093,ENSP00000301585,ENSP00000317376,ENSP00000320485,ENSP00000326031,ENSP00000338389,ENSP00000347277,ENSP00000351777,ENSP00000354086,ENSP00000354525,ENSP00000356001,ENSP00000357823…	ARID1A,CCNB1,CCNB2,CDK1,CFL1,CKAP5,ENDOG,ERAL1,GRWD1,HMGA1,HMGB2,HSPA8,ICT1,KIF18A,KIF18B,KIF2C,KPNB1,MRPL18,MRPL24,MRPL27,MRPL35,MRPL37,MRPL52,MRPL9,MRPS11,MRPS15,MRPS2,MRPS5,MRPS7,PLK1,PPP1CA,STMN1,SUPT16H,TOP2A,VCP,VPS16,VPS4A,VRK1
GO:0006511	ubiquitin-dependent protein catabolic process	44	461	3.52e-06	ENSP00000157812,ENSP00000216911,ENSP00000219313,ENSP00000229268,ENSP00000254950,ENSP00000256442,ENSP00000263202,ENSP00000264639,ENSP00000268717,ENSP00000287598,ENSP00000296509,ENSP00000300093,ENSP00000309474,ENSP00000310129,ENSP00000310572,ENSP00000313950,ENSP00000340330,ENSP00000348838,ENSP00000351777,ENSP00000355958,ENSP00000356319,ENSP00000356425,ENSP00000357858,ENSP00000357879,ENSP00000359910…	ANAPC15,ANAPC7,AURKA,AURKB,BAP1,BUB1B,BUB3,CCNB1,CCNF,CDC20,CDK1,COPS3,DTL,FAF1,KAT5,KIF14,MAD2L1,NSFL1C,PLK1,PSMA7,PSMB3,PSMC3,PSMC4,PSMC5,PSMD1,PSMD14,PSMD2,PSMD3,PSMD4,PSMD7,PSMD9,PTTG1,RAD23A,RANBP1,RNF4,SNF8,UBE2C,UCHL5,UFD1L,UHRF1,USP10,USP5,VCP,VPS4A
GO:0070727	cellular macromolecule localization	94	1374	3.64e-06	ENSP00000169551,ENSP00000200135,ENSP00000209873,ENSP00000216911,ENSP00000221265,ENSP00000227524,ENSP00000229179,ENSP00000229340,ENSP00000231498,ENSP00000235329,ENSP00000238112,ENSP00000242285,ENSP00000242776,ENSP00000245544,ENSP00000254719,ENSP00000254950,ENSP00000254998,ENSP00000257245,ENSP00000260947,ENSP00000262375,ENSP00000262982,ENSP00000263202,ENSP00000263246,ENSP00000265388,ENSP00000265465…	AAAS,ALYREF,ARL6IP1,AURKA,AURKB,BARD1,BUB1B,CASC5,CCHCR1,CDK1,CENPA,CHTOP,CLTA,CPSF3,CPSF4,CSE1L,DDX39A,DHX38,DHX9,DNAJA3,EIF5A,ESCO2,EXOSC10,EXOSC2,EXOSC3,EZH2,FAM83D,GLE1,GSG2,H2AFY,HNRNPA2B1,HSPA8,HSPD1,IPO4,IPO9,KIF20B,KPNA2,KPNB1,MAPRE1,MFN2,NABP2,NDC1,NUBP1,NUP107,NUP155,NUP188,NUP205,NUP35,NUP62,NUP85,NUP88,NUP93,NXT1,PACSIN2,PAF1,PES1,PHB2,PINX1,PLK1,POLA2,POLR2D,PRPF19,RAB35,RAB8A,RAN,RA…
GO:1901992	positive regulation of mitotic cell cycle phase transition	15	65	4.08e-06	ENSP00000209728,ENSP00000247191,ENSP00000256442,ENSP00000257934,ENSP00000275517,ENSP00000301019,ENSP00000301633,ENSP00000323663,ENSP00000348838,ENSP00000355958,ENSP00000378699,ENSP00000393139,ENSP00000405726,ENSP00000416255,ENSP00000441875	BIRC5,CCNB1,CDC45,CDC6,CDC7,CDCA5,CDK1,CDT1,DBF4B,DLGAP5,DTL,EIF4G1,ESPL1,PHB2,UBE2C
GO:0031572	G2 DNA damage checkpoint	11	32	6.06e-06	ENSP00000260810,ENSP00000300093,ENSP00000307143,ENSP00000310842,ENSP00000312995,ENSP00000347232,ENSP00000352408,ENSP00000355958,ENSP00000378699,ENSP00000388648,ENSP00000418960	BABAM1,BLM,BRCA1,CDK1,CHEK1,CLSPN,DONSON,DTL,FANCI,PLK1,TOPBP1
GO:0051173	positive regulation of nitrogen compound metabolic process	168	2946	6.06e-06	ENSP00000055077,ENSP00000157812,ENSP00000209728,ENSP00000216252,ENSP00000216297,ENSP00000216911,ENSP00000217026,ENSP00000218224,ENSP00000221265,ENSP00000221419,ENSP00000225698,ENSP00000227524,ENSP00000229268,ENSP00000233078,ENSP00000233893,ENSP00000234590,ENSP00000235090,ENSP00000235310,ENSP00000245544,ENSP00000245960,ENSP00000247191,ENSP00000247668,ENSP00000249806,ENSP00000254108,ENSP00000256442…	AATF,ABCF1,ACTL6A,AIFM1,ALYREF,APITD1,ARID1A,ASH2L,ATAD2,AURKA,AURKB,BABAM1,BARD1,BCL2L12,BLM,BRCA1,BRMS1,C1QBP,CACYBP,CCNA2,CCNB1,CCT2,CCT3,CCT4,CCT5,CCT6A,CCT7,CDC20,CDC25B,CDC6,CDC7,CDCA2,CDK1,CDK2,CDT1,CENPE,CHEK1,CHTF18,CHTF8,CHTOP,CKAP2,CKS1B,CKS2,CLN6,CLSPN,DAZAP1,DBF4B,DHX9,DKC1,DLGAP5,DNAJA3,DNMT1,DTL,E2F1,ECT2,EIF4G1,EIF5A,EIF5AL1,ELAVL1,ENDOG,ENO1,ESPL1,EXOSC3,EZH2,FADD,FAF1,FANCI,FOSL…
GO:0043161	proteasome-mediated ubiquitin-dependent protein catabolic process	30	257	7.25e-06	ENSP00000157812,ENSP00000216911,ENSP00000219313,ENSP00000256442,ENSP00000263202,ENSP00000287598,ENSP00000296509,ENSP00000300093,ENSP00000309474,ENSP00000310129,ENSP00000310572,ENSP00000313950,ENSP00000340330,ENSP00000348838,ENSP00000351777,ENSP00000356319,ENSP00000357858,ENSP00000357879,ENSP00000361540,ENSP00000377536,ENSP00000378699,ENSP00000379457,ENSP00000380256,ENSP00000394394,ENSP00000418529…	ANAPC15,ANAPC7,AURKA,AURKB,BUB1B,BUB3,CCNB1,CCNF,CDC20,CDK1,FAF1,KAT5,KIF14,MAD2L1,NSFL1C,PLK1,PSMB3,PSMC3,PSMC4,PSMC5,PSMD1,PSMD2,PSMD4,PSMD7,PTTG1,RAD23A,RNF4,UBE2C,UFD1L,VCP
GO:0010212	response to ionizing radiation	22	149	7.69e-06	ENSP00000228843,ENSP00000260810,ENSP00000268124,ENSP00000287647,ENSP00000300738,ENSP00000325448,ENSP00000340330,ENSP00000347232,ENSP00000352257,ENSP00000352408,ENSP00000354361,ENSP00000355759,ENSP00000361043,ENSP00000369545,ENSP00000372088,ENSP00000375978,ENSP00000376457,ENSP00000418960,ENSP00000434024,ENSP00000451974,ENSP00000466399,ENSP00000479598	BABAM1,BLM,BRCA1,ECT2,FANCD2,H2AFX,KARS,KAT5,NABP2,PARP1,POLG,RAD51,RAD51AP1,RAD51D,RAD54L,RFWD3,RHNO1,RRM1,TOPBP1,XRCC3,XRCC5,XRCC6
GO:0070987	error-free translesion synthesis	9	19	8.24e-06	ENSP00000055077,ENSP00000223129,ENSP00000254719,ENSP00000263202,ENSP00000351777,ENSP00000368458,ENSP00000369411,ENSP00000376272,ENSP00000408295	PCNA,RFC2,RFC3,RFC4,RFC5,RPA1,RPA3,UFD1L,VCP
GO:0017038	protein import	22	150	8.45e-06	ENSP00000169551,ENSP00000229179,ENSP00000231498,ENSP00000245544,ENSP00000257245,ENSP00000262982,ENSP00000265388,ENSP00000265465,ENSP00000290158,ENSP00000295119,ENSP00000320236,ENSP00000346453,ENSP00000354742,ENSP00000361658,ENSP00000373620,ENSP00000401564,ENSP00000438483,ENSP00000441875,ENSP00000445806,ENSP00000446215,ENSP00000458954,ENSP00000471191	CSE1L,HSPD1,IPO4,IPO9,KPNA2,KPNB1,NUP107,NUP155,NUP188,NUP35,NUP62,NUP85,NUP88,PHB2,POLA2,RAN,RANBP1,TIMM10,TIMM21,TIMM22,TIMM50,TNPO3
GO:0060255	regulation of macromolecule metabolic process	302	6072	9.29e-06	ENSP00000055077,ENSP00000157812,ENSP00000166345,ENSP00000209728,ENSP00000215941,ENSP00000216252,ENSP00000216297,ENSP00000216911,ENSP00000217026,ENSP00000218224,ENSP00000220496,ENSP00000221233,ENSP00000221265,ENSP00000221419,ENSP00000225655,ENSP00000225698,ENSP00000227524,ENSP00000228843,ENSP00000229179,ENSP00000229268,ENSP00000229758,ENSP00000230056,ENSP00000233078,ENSP00000233893,ENSP00000234590…	AATF,ABCF1,ACTL6A,AIFM1,ALYREF,ANKRD54,APITD1,ARID1A,ARL6IP1,ASCC2,ASF1B,ASH2L,ATAD2,AURKA,AURKB,BABAM1,BARD1,BCL2L12,BIRC5,BLM,BOLA3,BRCA1,BRD9,BRMS1,C1QBP,CACYBP,CBX1,CCAR2,CCNA2,CCNB1,CCT2,CCT3,CCT4,CCT5,CCT6A,CCT7,CDC20,CDC25A,CDC25B,CDC25C,CDC45,CDC6,CDC7,CDCA2,CDK1,CDK11B,CDK2,CDKN2D,CDKN3,CDT1,CENPE,CENPF,CENPU,CEP85,CHAF1B,CHCHD3,CHEK1,CHTF18,CHTF8,CHTOP,CKAP2,CKS1B,CKS2,CLN6,CLSPN,COMMD4…
GO:0032206	positive regulation of telomere maintenance	13	51	9.41e-06	ENSP00000258091,ENSP00000275603,ENSP00000280326,ENSP00000295688,ENSP00000299300,ENSP00000313950,ENSP00000317334,ENSP00000346694,ENSP00000355966,ENSP00000358563,ENSP00000369545,ENSP00000375978,ENSP00000377958	AURKB,CCT2,CCT3,CCT4,CCT5,CCT6A,CCT7,DKC1,HNRNPA2B1,NABP2,NEK2,TCP1,XRCC5
GO:0034504	protein localization to nucleus	23	164	9.41e-06	ENSP00000221265,ENSP00000229179,ENSP00000231498,ENSP00000245544,ENSP00000260947,ENSP00000262982,ENSP00000265388,ENSP00000265465,ENSP00000290158,ENSP00000295119,ENSP00000300093,ENSP00000318966,ENSP00000324203,ENSP00000346453,ENSP00000354742,ENSP00000361658,ENSP00000401470,ENSP00000401564,ENSP00000438483,ENSP00000441875,ENSP00000446215,ENSP00000458954,ENSP00000471191	BARD1,CSE1L,IPO4,IPO9,KPNA2,KPNB1,NUP107,NUP155,NUP188,NUP35,NUP62,NUP85,NUP88,PAF1,PHB2,PINX1,PLK1,POLA2,RAN,RANBP1,RANGAP1,TNPO3,WRAP53
GO:0032212	positive regulation of telomere maintenance via telomerase	11	34	9.67e-06	ENSP00000258091,ENSP00000275603,ENSP00000280326,ENSP00000295688,ENSP00000299300,ENSP00000313950,ENSP00000317334,ENSP00000355966,ENSP00000358563,ENSP00000375978,ENSP00000377958	AURKB,CCT2,CCT3,CCT4,CCT5,CCT6A,CCT7,DKC1,NEK2,TCP1,XRCC5
GO:0010604	positive regulation of macromolecule metabolic process	173	3081	9.73e-06	ENSP00000055077,ENSP00000157812,ENSP00000209728,ENSP00000216252,ENSP00000216297,ENSP00000216911,ENSP00000217026,ENSP00000218224,ENSP00000221265,ENSP00000221419,ENSP00000225698,ENSP00000227524,ENSP00000229268,ENSP00000233078,ENSP00000233893,ENSP00000234590,ENSP00000235090,ENSP00000235310,ENSP00000245544,ENSP00000245960,ENSP00000247191,ENSP00000247668,ENSP00000249806,ENSP00000254108,ENSP00000256442…	AATF,ABCF1,ACTL6A,AIFM1,ALYREF,APITD1,ARID1A,ASH2L,ATAD2,AURKA,AURKB,BABAM1,BARD1,BCL2L12,BLM,BRCA1,BRMS1,C1QBP,CACYBP,CCNA2,CCNB1,CCT2,CCT3,CCT4,CCT5,CCT6A,CCT7,CDC20,CDC25B,CDC6,CDC7,CDCA2,CDK1,CDK2,CDT1,CENPE,CHEK1,CHTF18,CHTF8,CHTOP,CKAP2,CKS1B,CKS2,CLN6,CLSPN,DAZAP1,DBF4B,DHX9,DKC1,DLGAP5,DNAJA3,DNMT1,DROSHA,DTL,E2F1,ECT2,EIF4G1,EIF5A,EIF5AL1,ELAVL1,ENDOG,ENO1,ESPL1,EXOSC3,EZH2,FADD,FAF1,FAN…
GO:0051603	proteolysis involved in cellular protein catabolic process	47	532	1e-05	ENSP00000157812,ENSP00000216911,ENSP00000219313,ENSP00000227524,ENSP00000229268,ENSP00000254950,ENSP00000256442,ENSP00000259457,ENSP00000263202,ENSP00000264639,ENSP00000268717,ENSP00000287598,ENSP00000296509,ENSP00000300093,ENSP00000309474,ENSP00000310129,ENSP00000310572,ENSP00000313950,ENSP00000340330,ENSP00000348838,ENSP00000351777,ENSP00000355958,ENSP00000356319,ENSP00000356425,ENSP00000357858…	ANAPC15,ANAPC7,AURKA,AURKB,BAP1,BUB1B,BUB3,CCNB1,CCNF,CDC20,CDK1,COPS3,DTL,FAF1,KAT5,KIF14,MAD2L1,NSFL1C,PLK1,PRPF19,PSMA7,PSMB2,PSMB3,PSMB7,PSMC3,PSMC4,PSMC5,PSMD1,PSMD14,PSMD2,PSMD3,PSMD4,PSMD7,PSMD9,PTTG1,RAD23A,RANBP1,RNF4,SNF8,UBE2C,UCHL5,UFD1L,UHRF1,USP10,USP5,VCP,VPS4A
GO:0030330	DNA damage response, signal transduction by p53 class mediator	16	82	1.11e-05	ENSP00000216911,ENSP00000256442,ENSP00000266970,ENSP00000273064,ENSP00000312664,ENSP00000321656,ENSP00000340330,ENSP00000342307,ENSP00000345571,ENSP00000364519,ENSP00000368458,ENSP00000378699,ENSP00000406162,ENSP00000415430,ENSP00000418960,ENSP00000457411	AURKA,BRCA1,CASP2,CCNB1,CDC25C,CDK1,CDK2,E2F1,FOXM1,GTSE1,KAT5,PCNA,PRMT1,RQCD1,TFDP1,USP10
GO:0008608	attachment of spindle microtubules to kinetochore	9	20	1.12e-05	ENSP00000261597,ENSP00000263753,ENSP00000265148,ENSP00000301019,ENSP00000313950,ENSP00000335463,ENSP00000357858,ENSP00000361298,ENSP00000389810	AURKB,BUB3,CASC5,CDT1,CENPE,DSN1,KIF2C,NDC80,SGOL1
GO:0042276	error-prone translesion synthesis	9	20	1.12e-05	ENSP00000055077,ENSP00000216367,ENSP00000223129,ENSP00000235310,ENSP00000254719,ENSP00000368458,ENSP00000369411,ENSP00000376272,ENSP00000408295	MAD2L2,PCNA,POLE2,RFC2,RFC3,RFC4,RFC5,RPA1,RPA3
GO:0022406	membrane docking	23	168	1.33e-05	ENSP00000251413,ENSP00000253669,ENSP00000259632,ENSP00000270861,ENSP00000278935,ENSP00000281142,ENSP00000282058,ENSP00000300093,ENSP00000300935,ENSP00000339001,ENSP00000341289,ENSP00000352572,ENSP00000353408,ENSP00000355966,ENSP00000358921,ENSP00000362962,ENSP00000364721,ENSP00000365782,ENSP00000371308,ENSP00000378699,ENSP00000403453,ENSP00000432768,ENSP00000439056	ACTR1A,CDK1,CENPJ,CEP164,CEP78,CKAP5,CNTRL,DCTN3,HAUS1,HAUS5,HAUS8,MAPRE1,MSN,NEK2,ODF2,PCNT,PLK1,PLK4,RAB8A,SCLT1,TUBB,TUBB4B,TUBG1
GO:0045840	positive regulation of mitotic nuclear division	13	54	1.59e-05	ENSP00000216911,ENSP00000247191,ENSP00000257934,ENSP00000275517,ENSP00000301019,ENSP00000301633,ENSP00000348838,ENSP00000401564,ENSP00000418529,ENSP00000423563,ENSP00000441875,ENSP00000453403,ENSP00000471191	AURKA,BIRC5,CDCA5,CDT1,DLGAP5,ESPL1,H2AFY,NSFL1C,NUP62,NUSAP1,PHB2,RANBP1,UBE2C
GO:0034613	cellular protein localization	91	1367	1.62e-05	ENSP00000169551,ENSP00000200135,ENSP00000209873,ENSP00000216911,ENSP00000221265,ENSP00000227524,ENSP00000229179,ENSP00000229340,ENSP00000231498,ENSP00000235329,ENSP00000238112,ENSP00000242285,ENSP00000242776,ENSP00000245544,ENSP00000254719,ENSP00000254950,ENSP00000254998,ENSP00000257245,ENSP00000260947,ENSP00000262375,ENSP00000262982,ENSP00000263202,ENSP00000263246,ENSP00000265388,ENSP00000265465…	AAAS,ALYREF,ARL6IP1,AURKA,AURKB,BARD1,BUB1B,CASC5,CCHCR1,CDK1,CENPA,CHTOP,CLTA,CPSF3,CPSF4,CSE1L,DDX39A,DHX38,DHX9,DNAJA3,EIF5A,ESCO2,EZH2,FAM83D,GLE1,GSG2,H2AFY,HNRNPA2B1,HSPA8,HSPD1,IPO4,IPO9,KIF20B,KPNA2,KPNB1,MAPRE1,MFN2,NABP2,NDC1,NUBP1,NUP107,NUP155,NUP188,NUP205,NUP35,NUP62,NUP85,NUP88,NUP93,NXT1,PACSIN2,PAF1,PES1,PHB2,PINX1,PLK1,POLA2,POLR2D,PRPF19,RAB35,RAB8A,RAN,RANBP1,RANGAP1,RBM8A,RNP…
GO:0010498	proteasomal protein catabolic process	31	284	1.64e-05	ENSP00000157812,ENSP00000216911,ENSP00000219313,ENSP00000227524,ENSP00000256442,ENSP00000263202,ENSP00000287598,ENSP00000296509,ENSP00000300093,ENSP00000309474,ENSP00000310129,ENSP00000310572,ENSP00000313950,ENSP00000340330,ENSP00000348838,ENSP00000351777,ENSP00000356319,ENSP00000357858,ENSP00000357879,ENSP00000361540,ENSP00000377536,ENSP00000378699,ENSP00000379457,ENSP00000380256,ENSP00000394394…	ANAPC15,ANAPC7,AURKA,AURKB,BUB1B,BUB3,CCNB1,CCNF,CDC20,CDK1,FAF1,KAT5,KIF14,MAD2L1,NSFL1C,PLK1,PRPF19,PSMB3,PSMC3,PSMC4,PSMC5,PSMD1,PSMD2,PSMD4,PSMD7,PTTG1,RAD23A,RNF4,UBE2C,UFD1L,VCP
GO:0006412	translation	36	362	1.72e-05	ENSP00000210060,ENSP00000225969,ENSP00000245539,ENSP00000254730,ENSP00000254928,ENSP00000265753,ENSP00000272418,ENSP00000281828,ENSP00000293831,ENSP00000301585,ENSP00000313603,ENSP00000313877,ENSP00000317376,ENSP00000322439,ENSP00000325448,ENSP00000336702,ENSP00000338389,ENSP00000346012,ENSP00000347277,ENSP00000348849,ENSP00000353575,ENSP00000354086,ENSP00000354125,ENSP00000354525,ENSP00000355086…	ABCF1,DARS2,DHPS,EEF1E1,EEFSEC,EIF2B3,EIF3B,EIF3I,EIF4A1,EIF4G1,EIF4H,EIF5A,EIF5AL1,ERAL1,FARSB,HARS,ICT1,KARS,METTL17,MRPL18,MRPL24,MRPL27,MRPL35,MRPL37,MRPL52,MRPL9,MRPS11,MRPS15,MRPS2,MRPS5,MRPS7,RPL36AL,RPS26,TRNAU1AP,TSFM,TUFM
GO:0051171	regulation of nitrogen compound metabolic process	290	5827	1.74e-05	ENSP00000055077,ENSP00000157812,ENSP00000166345,ENSP00000209728,ENSP00000215941,ENSP00000216252,ENSP00000216297,ENSP00000216911,ENSP00000217026,ENSP00000218224,ENSP00000220496,ENSP00000221233,ENSP00000221265,ENSP00000221419,ENSP00000225655,ENSP00000225698,ENSP00000227524,ENSP00000228843,ENSP00000229179,ENSP00000229268,ENSP00000229758,ENSP00000230056,ENSP00000233078,ENSP00000233893,ENSP00000234590…	AATF,ABCF1,ACTL6A,AIFM1,ALYREF,ANKRD54,APITD1,ARID1A,ARL6IP1,ASCC2,ASF1B,ASH2L,ATAD2,AURKA,AURKB,BABAM1,BARD1,BCL2L12,BIRC5,BLM,BOLA3,BRCA1,BRD9,BRMS1,C1QBP,CACYBP,CBX1,CCAR2,CCNA2,CCNB1,CCT2,CCT3,CCT4,CCT5,CCT6A,CCT7,CDC20,CDC25A,CDC25B,CDC25C,CDC45,CDC6,CDC7,CDCA2,CDK1,CDK11B,CDK2,CDKN2D,CDKN3,CDT1,CENPE,CENPF,CENPU,CEP85,CHAF1B,CHCHD3,CHEK1,CHTF18,CHTF8,CHTOP,CKAP2,CKS1B,CKS2,CLN6,CLSPN,COMMD4…
GO:0044257	cellular protein catabolic process	48	562	1.79e-05	ENSP00000157812,ENSP00000216911,ENSP00000219313,ENSP00000227524,ENSP00000229268,ENSP00000242285,ENSP00000254950,ENSP00000256442,ENSP00000259457,ENSP00000263202,ENSP00000264639,ENSP00000268717,ENSP00000287598,ENSP00000296509,ENSP00000300093,ENSP00000309474,ENSP00000310129,ENSP00000310572,ENSP00000313950,ENSP00000340330,ENSP00000348838,ENSP00000351777,ENSP00000355958,ENSP00000356319,ENSP00000356425…	ANAPC15,ANAPC7,AURKA,AURKB,BAP1,BUB1B,BUB3,CCNB1,CCNF,CDC20,CDK1,CLTA,COPS3,DTL,FAF1,KAT5,KIF14,MAD2L1,NSFL1C,PLK1,PRPF19,PSMA7,PSMB2,PSMB3,PSMB7,PSMC3,PSMC4,PSMC5,PSMD1,PSMD14,PSMD2,PSMD3,PSMD4,PSMD7,PSMD9,PTTG1,RAD23A,RANBP1,RNF4,SNF8,UBE2C,UCHL5,UFD1L,UHRF1,USP10,USP5,VCP,VPS4A
GO:0030163	protein catabolic process	51	615	1.84e-05	ENSP00000157812,ENSP00000216911,ENSP00000219313,ENSP00000227524,ENSP00000229268,ENSP00000242285,ENSP00000247668,ENSP00000249806,ENSP00000254950,ENSP00000256442,ENSP00000259457,ENSP00000263202,ENSP00000264639,ENSP00000268717,ENSP00000287598,ENSP00000296509,ENSP00000300093,ENSP00000309474,ENSP00000310129,ENSP00000310572,ENSP00000313950,ENSP00000340330,ENSP00000348838,ENSP00000351777,ENSP00000355958…	ANAPC15,ANAPC7,AURKA,AURKB,BAP1,BUB1B,BUB3,CCNB1,CCNF,CDC20,CDK1,CLN6,CLTA,COPS3,DTL,FAF1,HSPA8,KAT5,KIF14,MAD2L1,NSFL1C,PLK1,PRPF19,PSMA7,PSMB2,PSMB3,PSMB7,PSMC3,PSMC4,PSMC5,PSMD1,PSMD14,PSMD2,PSMD3,PSMD4,PSMD7,PSMD9,PTTG1,RAD23A,RANBP1,RNF4,SNF8,TRAF2,UBE2C,UCHL5,UFD1L,UHRF1,USP10,USP5,VCP,VPS4A
GO:0051649	establishment of localization in cell	103	1616	1.91e-05	ENSP00000160827,ENSP00000169551,ENSP00000200135,ENSP00000209873,ENSP00000215829,ENSP00000215941,ENSP00000229179,ENSP00000229340,ENSP00000231498,ENSP00000235329,ENSP00000238112,ENSP00000242285,ENSP00000242776,ENSP00000245544,ENSP00000247191,ENSP00000254950,ENSP00000254998,ENSP00000256442,ENSP00000257245,ENSP00000257934,ENSP00000259632,ENSP00000260363,ENSP00000261597,ENSP00000262030,ENSP00000262982…	AAAS,ACTR1A,ALYREF,ANKRD54,ARL6IP1,ATP5B,BANF1,BIRC5,CCHCR1,CCNB1,CDCA5,CDCA8,CDT1,CENPA,CENPE,CENPF,CHTOP,CLTA,CPSF3,CPSF4,CSE1L,DCTN3,DDX39A,DHX38,DLGAP5,EIF5A,ESPL1,FAM83D,GEMIN4,GEMIN6,GLE1,HMGA1,HNRNPA2B1,HSPA8,HSPD1,IPO4,IPO9,KIF14,KIF18A,KIF22,KIF23,KIF2C,KIF4A,KIFC1,KPNA2,KPNB1,MFN2,MYO19,NDC1,NDC80,NSFL1C,NUP107,NUP155,NUP188,NUP205,NUP35,NUP62,NUP85,NUP88,NUP93,NUSAP1,NXT1,PHB2,PINX1,PO…
GO:0140056	organelle localization by membrane tethering	22	159	1.91e-05	ENSP00000251413,ENSP00000253669,ENSP00000259632,ENSP00000270861,ENSP00000278935,ENSP00000281142,ENSP00000282058,ENSP00000300093,ENSP00000300935,ENSP00000339001,ENSP00000341289,ENSP00000352572,ENSP00000355966,ENSP00000358921,ENSP00000362962,ENSP00000364721,ENSP00000365782,ENSP00000371308,ENSP00000378699,ENSP00000403453,ENSP00000432768,ENSP00000439056	ACTR1A,CDK1,CENPJ,CEP164,CEP78,CKAP5,CNTRL,DCTN3,HAUS1,HAUS5,HAUS8,MAPRE1,NEK2,ODF2,PCNT,PLK1,PLK4,RAB8A,SCLT1,TUBB,TUBB4B,TUBG1
GO:2001020	regulation of response to DNA damage stimulus	24	188	2.3e-05	ENSP00000228843,ENSP00000235310,ENSP00000262887,ENSP00000263795,ENSP00000264233,ENSP00000310670,ENSP00000342307,ENSP00000352408,ENSP00000354361,ENSP00000355759,ENSP00000356520,ENSP00000358019,ENSP00000368458,ENSP00000369038,ENSP00000372088,ENSP00000372351,ENSP00000377224,ENSP00000384629,ENSP00000388648,ENSP00000418960,ENSP00000434024,ENSP00000435421,ENSP00000450607,ENSP00000482218	BABAM1,BCL2L12,BRCA1,CCAR2,CDKN2D,CHEK1,DDIAS,DHX9,EEF1E1,FOXM1,H2AFX,MAD2L2,NSMCE4A,PARP1,PCNA,POLQ,RAD51,RAD51AP1,RFWD3,SETD8,TIMELESS,WDR76,WHSC1,XRCC1
GO:0006266	DNA ligation	8	16	2.44e-05	ENSP00000250416,ENSP00000262887,ENSP00000263274,ENSP00000296503,ENSP00000352257,ENSP00000355759,ENSP00000367787,ENSP00000411532	HMGB2,LIG1,LIG3,PARP1,PARP2,TOP2A,XRCC1,XRCC6
GO:0031124	mRNA 3'-end processing	15	78	2.74e-05	ENSP00000221265,ENSP00000238112,ENSP00000242776,ENSP00000268482,ENSP00000272645,ENSP00000291552,ENSP00000292476,ENSP00000292879,ENSP00000325905,ENSP00000357679,ENSP00000362063,ENSP00000376276,ENSP00000421592,ENSP00000457723,ENSP00000463058	ALYREF,CHTOP,CPSF3,CPSF4,CSTF2,DDX39A,DHX38,PAF1,POLR2D,RBM8A,RNPS1,SRSF2,SRSF7,U2AF1L4,U2AFBP
GO:0006606	protein import into nucleus	17	101	2.91e-05	ENSP00000229179,ENSP00000231498,ENSP00000245544,ENSP00000262982,ENSP00000265388,ENSP00000265465,ENSP00000290158,ENSP00000295119,ENSP00000346453,ENSP00000354742,ENSP00000361658,ENSP00000401564,ENSP00000438483,ENSP00000441875,ENSP00000446215,ENSP00000458954,ENSP00000471191	CSE1L,IPO4,IPO9,KPNA2,KPNB1,NUP107,NUP155,NUP188,NUP35,NUP62,NUP85,NUP88,PHB2,POLA2,RAN,RANBP1,TNPO3
GO:2000112	regulation of cellular macromolecule biosynthetic process	213	4050	3.01e-05	ENSP00000055077,ENSP00000157812,ENSP00000209728,ENSP00000216252,ENSP00000216297,ENSP00000217026,ENSP00000218224,ENSP00000220496,ENSP00000221265,ENSP00000221419,ENSP00000225655,ENSP00000225698,ENSP00000229179,ENSP00000229758,ENSP00000230056,ENSP00000234590,ENSP00000235090,ENSP00000235310,ENSP00000245544,ENSP00000246957,ENSP00000247191,ENSP00000247668,ENSP00000253048,ENSP00000254108,ENSP00000254730…	AATF,ABCF1,ACTL6A,ALYREF,ARID1A,ASCC2,ASF1B,ASH2L,ATAD2,AURKB,BCL2L12,BIRC5,BLM,BOLA3,BRCA1,BRD9,BRMS1,C1QBP,CACYBP,CBX1,CCAR2,CCNA2,CCT2,CCT3,CCT4,CCT5,CCT6A,CCT7,CDC45,CDC6,CDC7,CDK1,CDK11B,CDK2,CDT1,CENPF,CENPU,CHAF1B,CHCHD3,CHEK1,CHTF18,CHTF8,CHTOP,CKAP2,CKS1B,CKS2,COMMD4,DBF4B,DEPDC1,DHFR,DHX9,DKC1,DLGAP5,DMAP1,DNAJA3,DNAJC17,DNMT1,DONSON,E2F1,EEFSEC,EIF3B,EIF4G1,EIF4H,EIF5A,EIF5AL1,ELAVL1,E…
GO:0016569	covalent chromatin modification	35	357	3.14e-05	ENSP00000216639,ENSP00000216911,ENSP00000221265,ENSP00000221801,ENSP00000256442,ENSP00000264108,ENSP00000266970,ENSP00000274026,ENSP00000278823,ENSP00000311747,ENSP00000313950,ENSP00000318297,ENSP00000319169,ENSP00000320147,ENSP00000325290,ENSP00000337976,ENSP00000340330,ENSP00000340896,ENSP00000343103,ENSP00000346997,ENSP00000349640,ENSP00000351446,ENSP00000361363,ENSP00000363286,ENSP00000369424…	ACTL6A,ASH2L,AURKA,AURKB,BAP1,BRMS1,CCNA2,CCNB1,CDK1,CDK2,CHEK1,DMAP1,EZH2,FBL,GSG2,HAT1,HELLS,KAT5,MCRS1,MTA2,PAF1,POLE3,PRMT1,PRMT5,PRMT7,RBBP7,RBM14,RUVBL1,SETD8,SUV39H1,SUV39H2,UHRF1,VRK1,WDR5,WHSC1
GO:0051972	regulation of telomerase activity	12	49	3.38e-05	ENSP00000299300,ENSP00000313950,ENSP00000317334,ENSP00000318966,ENSP00000324203,ENSP00000328174,ENSP00000346694,ENSP00000349640,ENSP00000355966,ENSP00000358563,ENSP00000375978,ENSP00000377958	AURKB,CCT2,CCT4,DKC1,HNRNPA2B1,MCRS1,NEK2,PIF1,PINX1,TCP1,WRAP53,XRCC5
GO:0016570	histone modification	34	347	4.4e-05	ENSP00000216639,ENSP00000216911,ENSP00000221265,ENSP00000221801,ENSP00000256442,ENSP00000264108,ENSP00000266970,ENSP00000274026,ENSP00000278823,ENSP00000311747,ENSP00000313950,ENSP00000318297,ENSP00000319169,ENSP00000320147,ENSP00000325290,ENSP00000337976,ENSP00000340330,ENSP00000340896,ENSP00000343103,ENSP00000346997,ENSP00000349640,ENSP00000351446,ENSP00000361363,ENSP00000363286,ENSP00000369424…	ACTL6A,ASH2L,AURKA,AURKB,BAP1,BRMS1,CCNA2,CCNB1,CDK1,CDK2,CHEK1,DMAP1,EZH2,FBL,GSG2,HAT1,KAT5,MCRS1,MTA2,PAF1,POLE3,PRMT1,PRMT5,PRMT7,RBBP7,RBM14,RUVBL1,SETD8,SUV39H1,SUV39H2,UHRF1,VRK1,WDR5,WHSC1
GO:0010556	regulation of macromolecule biosynthetic process	216	4143	4.42e-05	ENSP00000055077,ENSP00000157812,ENSP00000166345,ENSP00000209728,ENSP00000216252,ENSP00000216297,ENSP00000217026,ENSP00000218224,ENSP00000220496,ENSP00000221265,ENSP00000221419,ENSP00000225655,ENSP00000225698,ENSP00000229179,ENSP00000229758,ENSP00000230056,ENSP00000234590,ENSP00000235090,ENSP00000235310,ENSP00000245544,ENSP00000246957,ENSP00000247191,ENSP00000247668,ENSP00000253048,ENSP00000254108…	AATF,ABCF1,ACTL6A,ALYREF,ARID1A,ASCC2,ASF1B,ASH2L,ATAD2,AURKB,BCL2L12,BIRC5,BLM,BOLA3,BRCA1,BRD9,BRMS1,C1QBP,CACYBP,CBX1,CCAR2,CCNA2,CCT2,CCT3,CCT4,CCT5,CCT6A,CCT7,CDC45,CDC6,CDC7,CDK1,CDK11B,CDK2,CDT1,CENPF,CENPU,CHAF1B,CHCHD3,CHEK1,CHTF18,CHTF8,CHTOP,CKAP2,CKS1B,CKS2,COMMD4,DBF4B,DEPDC1,DHFR,DHX9,DKC1,DLGAP5,DMAP1,DNAJA3,DNAJC17,DNMT1,DONSON,E2F1,EEFSEC,EIF3B,EIF4G1,EIF4H,EIF5A,EIF5AL1,ELAVL1,E…
GO:0060249	anatomical structure homeostasis	30	285	4.54e-05	ENSP00000055077,ENSP00000223129,ENSP00000254719,ENSP00000260947,ENSP00000262887,ENSP00000263681,ENSP00000265465,ENSP00000305480,ENSP00000318966,ENSP00000324203,ENSP00000328174,ENSP00000347232,ENSP00000350491,ENSP00000352257,ENSP00000355506,ENSP00000355759,ENSP00000358563,ENSP00000358576,ENSP00000368349,ENSP00000368458,ENSP00000369411,ENSP00000372088,ENSP00000375978,ENSP00000376272,ENSP00000406046…	BARD1,BLM,DCLRE1B,DKC1,EXO1,FEN1,PARP1,PCNA,PIF1,PINX1,POLA1,POLA2,POLD1,POLD2,POLD3,PRIM1,RAD51,RAD51D,RECQL4,RFC2,RFC3,RFC4,RFC5,RPA1,RPA3,WRAP53,XRCC1,XRCC3,XRCC5,XRCC6
GO:0051304	chromosome separation	9	25	4.6e-05	ENSP00000240423,ENSP00000257934,ENSP00000308583,ENSP00000325017,ENSP00000358813,ENSP00000376168,ENSP00000376952,ENSP00000411532,ENSP00000433681	APITD1,EME1,ESPL1,NCAPD2,NCAPD3,NCAPH,STRA13,TOP2A,TTK
GO:0071459	protein localization to chromosome, centromeric region	8	18	4.69e-05	ENSP00000200135,ENSP00000287598,ENSP00000313950,ENSP00000325290,ENSP00000335463,ENSP00000336868,ENSP00000358813,ENSP00000378699	AURKB,BUB1B,CASC5,CDK1,CENPA,GSG2,TTK,ZW10
GO:1900264	positive regulation of DNA-directed DNA polymerase activity	6	7	5.4e-05	ENSP00000055077,ENSP00000262315,ENSP00000369411,ENSP00000376272,ENSP00000408295,ENSP00000408367	CHTF18,CHTF8,RFC2,RFC3,RFC4,RFC5
GO:0080090	regulation of primary metabolic process	293	5982	5.54e-05	ENSP00000055077,ENSP00000157812,ENSP00000166345,ENSP00000209728,ENSP00000215941,ENSP00000216252,ENSP00000216297,ENSP00000216911,ENSP00000217026,ENSP00000218224,ENSP00000220496,ENSP00000221233,ENSP00000221265,ENSP00000221419,ENSP00000225655,ENSP00000225698,ENSP00000227524,ENSP00000228843,ENSP00000229179,ENSP00000229268,ENSP00000229758,ENSP00000230056,ENSP00000233078,ENSP00000233893,ENSP00000234590…	AATF,ABCF1,ACTL6A,AIFM1,ALYREF,ANKRD54,APITD1,ARID1A,ARL6IP1,ASCC2,ASF1B,ASH2L,ATAD2,AURKA,AURKB,BABAM1,BARD1,BCL2L12,BIRC5,BLM,BOLA3,BRCA1,BRD9,BRMS1,C1QBP,CACYBP,CBX1,CCAR2,CCNA2,CCNB1,CCT2,CCT3,CCT4,CCT5,CCT6A,CCT7,CDC20,CDC25A,CDC25B,CDC25C,CDC45,CDC6,CDC7,CDCA2,CDK1,CDK11B,CDK2,CDKN2D,CDKN3,CDT1,CENPE,CENPF,CENPU,CEP85,CHAF1B,CHCHD3,CHEK1,CHTF18,CHTF8,CHTOP,CKAP2,CKS1B,CKS2,CLN6,CLSPN,COMMD4…
GO:0006998	nuclear envelope organization	12	52	5.58e-05	ENSP00000216639,ENSP00000231498,ENSP00000254950,ENSP00000256442,ENSP00000288207,ENSP00000300093,ENSP00000303482,ENSP00000310275,ENSP00000310668,ENSP00000358857,ENSP00000378699,ENSP00000418529	BANF1,CCNB1,CCNB2,CDK1,EMD,NSFL1C,NUP155,NUP93,PLK1,REEP4,VPS4A,VRK1
GO:0031326	regulation of cellular biosynthetic process	220	4266	7.03e-05	ENSP00000055077,ENSP00000157812,ENSP00000166345,ENSP00000209728,ENSP00000216252,ENSP00000216297,ENSP00000217026,ENSP00000218224,ENSP00000220496,ENSP00000221265,ENSP00000221419,ENSP00000225655,ENSP00000225698,ENSP00000229179,ENSP00000229758,ENSP00000230056,ENSP00000234590,ENSP00000235090,ENSP00000235310,ENSP00000237536,ENSP00000245544,ENSP00000246957,ENSP00000247191,ENSP00000247668,ENSP00000253048…	AATF,ABCF1,ACTL6A,ALYREF,ARID1A,ASCC2,ASF1B,ASH2L,ATAD2,AURKB,BCL2L12,BIRC5,BLM,BOLA3,BRCA1,BRD9,BRMS1,C1QBP,CACYBP,CBX1,CCAR2,CCNA2,CCT2,CCT3,CCT4,CCT5,CCT6A,CCT7,CDC45,CDC6,CDC7,CDK1,CDK11B,CDK2,CDT1,CENPF,CENPU,CHAF1B,CHCHD3,CHEK1,CHTF18,CHTF8,CHTOP,CKAP2,CKS1B,CKS2,COMMD4,COQ3,DBF4B,DEPDC1,DHFR,DHX9,DKC1,DLGAP5,DMAP1,DNAJA3,DNAJC17,DNMT1,DONSON,E2F1,EEFSEC,EIF3B,EIF4G1,EIF4H,EIF5A,EIF5AL1,ELA…
GO:0010972	negative regulation of G2/M transition of mitotic cell cycle	11	44	7.24e-05	ENSP00000216911,ENSP00000254950,ENSP00000260810,ENSP00000307143,ENSP00000310842,ENSP00000312995,ENSP00000313950,ENSP00000318966,ENSP00000347232,ENSP00000378699,ENSP00000418960	AURKA,AURKB,BLM,BRCA1,CDK1,CLSPN,DONSON,FANCI,PINX1,TOPBP1,VPS4A
GO:2000045	regulation of G1/S transition of mitotic cell cycle	20	148	7.4e-05	ENSP00000209728,ENSP00000216911,ENSP00000256442,ENSP00000266970,ENSP00000273064,ENSP00000293362,ENSP00000312664,ENSP00000320147,ENSP00000321656,ENSP00000345571,ENSP00000354361,ENSP00000356319,ENSP00000364519,ENSP00000368458,ENSP00000377224,ENSP00000378699,ENSP00000405726,ENSP00000406162,ENSP00000415430,ENSP00000416255	AURKA,CASP2,CCNB1,CDC25C,CDC45,CDC6,CDK1,CDK2,CDKN2D,E2F1,EIF4G1,EZH2,GTSE1,KIF14,PCNA,PRMT1,PSME3,RFWD3,RQCD1,TFDP1
GO:0032543	mitochondrial translation	17	110	7.67e-05	ENSP00000225969,ENSP00000245539,ENSP00000254928,ENSP00000272418,ENSP00000301585,ENSP00000313877,ENSP00000317376,ENSP00000338389,ENSP00000347277,ENSP00000354086,ENSP00000354525,ENSP00000355086,ENSP00000356001,ENSP00000357823,ENSP00000360850,ENSP00000362208,ENSP00000425634	DARS2,ERAL1,HARS,ICT1,MRPL18,MRPL24,MRPL27,MRPL35,MRPL37,MRPL52,MRPL9,MRPS11,MRPS15,MRPS2,MRPS5,MRPS7,TSFM
GO:0010557	positive regulation of macromolecule biosynthetic process	107	1758	7.83e-05	ENSP00000055077,ENSP00000157812,ENSP00000216252,ENSP00000216297,ENSP00000217026,ENSP00000218224,ENSP00000221265,ENSP00000221419,ENSP00000225698,ENSP00000235090,ENSP00000235310,ENSP00000245544,ENSP00000247191,ENSP00000254108,ENSP00000258091,ENSP00000262315,ENSP00000266970,ENSP00000266987,ENSP00000272645,ENSP00000273064,ENSP00000274026,ENSP00000275603,ENSP00000278823,ENSP00000280326,ENSP00000287394…	AATF,ABCF1,ACTL6A,ALYREF,ARID1A,ASH2L,ATAD2,AURKB,BCL2L12,BLM,BRCA1,C1QBP,CACYBP,CCNA2,CCT2,CCT3,CCT4,CCT5,CCT6A,CCT7,CDC7,CDK1,CDK2,CDT1,CHEK1,CHTF18,CHTF8,CKAP2,CKS1B,CKS2,DBF4B,DHX9,DKC1,DLGAP5,E2F1,EIF5A,EIF5AL1,ELAVL1,FADD,FAF1,FOSL1,FOXK2,FOXM1,FUS,H2AFZ,HMGA1,HMGB2,HNRNPA2B1,HNRNPAB,HNRNPL,ILF2,ILF3,KARS,KAT5,MAD2L2,MED24,METTL3,MTA2,MYBL2,NCL,NEK2,NELFE,NFYC,NIF3L1,NUP62,NUP85,PA1,PAF1,PA…
GO:0006417	regulation of translation	32	327	8.36e-05	ENSP00000221419,ENSP00000225698,ENSP00000246957,ENSP00000254730,ENSP00000258975,ENSP00000265753,ENSP00000266987,ENSP00000272645,ENSP00000273064,ENSP00000298717,ENSP00000301585,ENSP00000302886,ENSP00000308622,ENSP00000313603,ENSP00000313877,ENSP00000315644,ENSP00000318195,ENSP00000318868,ENSP00000326031,ENSP00000336702,ENSP00000354125,ENSP00000356520,ENSP00000362936,ENSP00000367028,ENSP00000381216…	ABCF1,C1QBP,DHFR,DHX9,EEFSEC,EIF3B,EIF4G1,EIF4H,EIF5A,EIF5AL1,ELAVL1,GLE1,HNRNPL,ICT1,ILF3,KHSRP,METTL3,NCL,PA2G4,POLR2D,PPP1CA,RBM8A,RQCD1,SHMT1,SLC35A4,TACO1,TARBP2,TCOF1,TRAP1,TRNAU1AP,TSFM,TYMS
GO:0006268	DNA unwinding involved in DNA replication	6	8	8.84e-05	ENSP00000262105,ENSP00000264156,ENSP00000265056,ENSP00000307288,ENSP00000372088,ENSP00000399888	HMGA1,MCM2,MCM4,MCM6,MCM7,RAD51
GO:0006997	nucleus organization	18	124	8.84e-05	ENSP00000216639,ENSP00000229179,ENSP00000231498,ENSP00000254950,ENSP00000256442,ENSP00000285968,ENSP00000288207,ENSP00000295119,ENSP00000296503,ENSP00000300093,ENSP00000303482,ENSP00000310275,ENSP00000310668,ENSP00000346725,ENSP00000358857,ENSP00000360483,ENSP00000378699,ENSP00000418529	BANF1,CCNB1,CCNB2,CDK1,EMD,HMGB2,NDC1,NSFL1C,NUP107,NUP155,NUP205,NUP35,NUP93,PES1,PLK1,REEP4,VPS4A,VRK1
GO:0007143	female meiotic nuclear division	9	28	9.42e-05	ENSP00000166345,ENSP00000216911,ENSP00000229758,ENSP00000240423,ENSP00000245960,ENSP00000300093,ENSP00000358813,ENSP00000365107,ENSP00000411532	AURKA,CDC25B,FBXO5,MASTL,NCAPH,PLK1,TOP2A,TRIP13,TTK
GO:0016572	histone phosphorylation	9	28	9.42e-05	ENSP00000216639,ENSP00000216911,ENSP00000256442,ENSP00000266970,ENSP00000274026,ENSP00000313950,ENSP00000325290,ENSP00000378699,ENSP00000388648	AURKA,AURKB,CCNA2,CCNB1,CDK1,CDK2,CHEK1,GSG2,VRK1
GO:0034501	protein localization to kinetochore	7	14	0.0001	ENSP00000200135,ENSP00000287598,ENSP00000313950,ENSP00000325290,ENSP00000335463,ENSP00000358813,ENSP00000378699	AURKB,BUB1B,CASC5,CDK1,GSG2,TTK,ZW10
GO:0070125	mitochondrial translational elongation	15	89	0.0001	ENSP00000225969,ENSP00000245539,ENSP00000254928,ENSP00000272418,ENSP00000301585,ENSP00000313877,ENSP00000317376,ENSP00000338389,ENSP00000347277,ENSP00000354086,ENSP00000354525,ENSP00000356001,ENSP00000357823,ENSP00000360850,ENSP00000362208	ERAL1,ICT1,MRPL18,MRPL24,MRPL27,MRPL35,MRPL37,MRPL52,MRPL9,MRPS11,MRPS15,MRPS2,MRPS5,MRPS7,TSFM
GO:0031323	regulation of cellular metabolic process	295	6082	0.00011	ENSP00000055077,ENSP00000157812,ENSP00000166345,ENSP00000209728,ENSP00000215941,ENSP00000216252,ENSP00000216297,ENSP00000216911,ENSP00000217026,ENSP00000218224,ENSP00000220496,ENSP00000221233,ENSP00000221265,ENSP00000221419,ENSP00000225655,ENSP00000225698,ENSP00000227524,ENSP00000228843,ENSP00000229179,ENSP00000229268,ENSP00000229758,ENSP00000230056,ENSP00000233078,ENSP00000233893,ENSP00000234590…	AATF,ABCF1,ACTL6A,AIFM1,ALYREF,ANKRD54,APITD1,ARID1A,ARL6IP1,ASCC2,ASF1B,ASH2L,ATAD2,AURKA,AURKB,BABAM1,BARD1,BCL2L12,BIRC5,BLM,BOLA3,BRCA1,BRD9,BRMS1,C1QBP,CACYBP,CASC5,CBX1,CCAR2,CCNA2,CCNB1,CCT2,CCT3,CCT4,CCT5,CCT6A,CCT7,CDC20,CDC25A,CDC25B,CDC25C,CDC45,CDC6,CDC7,CDCA2,CDK1,CDK11B,CDK2,CDKN2D,CDKN3,CDT1,CENPE,CENPF,CENPU,CEP85,CHAF1B,CHCHD3,CHEK1,CHTF18,CHTF8,CHTOP,CKAP2,CKS1B,CKS2,CLN6,CLSPN,…
GO:0031325	positive regulation of cellular metabolic process	166	3060	0.00011	ENSP00000055077,ENSP00000157812,ENSP00000209728,ENSP00000216252,ENSP00000216297,ENSP00000216911,ENSP00000217026,ENSP00000218224,ENSP00000221265,ENSP00000221419,ENSP00000225698,ENSP00000227524,ENSP00000229268,ENSP00000233078,ENSP00000233893,ENSP00000234590,ENSP00000235090,ENSP00000235310,ENSP00000235329,ENSP00000245544,ENSP00000245960,ENSP00000247191,ENSP00000247668,ENSP00000249806,ENSP00000254108…	AATF,ABCF1,ACTL6A,AIFM1,ALYREF,APITD1,ARID1A,ASH2L,ATAD2,AURKA,AURKB,BABAM1,BCL2L12,BLM,BRCA1,BRMS1,C1QBP,CACYBP,CCNA2,CCNB1,CCT2,CCT3,CCT4,CCT5,CCT6A,CCT7,CDC20,CDC25B,CDC6,CDC7,CDCA2,CDK1,CDK2,CDT1,CENPE,CHEK1,CHTF18,CHTF8,CHTOP,CKAP2,CKS1B,CKS2,CLN6,CLSPN,DAZAP1,DBF4B,DHX9,DKC1,DLGAP5,DNAJA3,DNMT1,E2F1,ECT2,EIF4G1,EIF5A,EIF5AL1,ELAVL1,ENDOG,ENO1,ESPL1,EXOSC3,EZH2,FADD,FAF1,FANCI,FOSL1,FOXK2,FO…
GO:0070192	chromosome organization involved in meiotic cell cycle	13	67	0.00011	ENSP00000166345,ENSP00000240423,ENSP00000286398,ENSP00000287598,ENSP00000287647,ENSP00000302530,ENSP00000325017,ENSP00000349961,ENSP00000350447,ENSP00000360483,ENSP00000372088,ENSP00000389810,ENSP00000433681	BUB1,BUB1B,DSN1,FANCD2,NCAPD2,NCAPD3,NCAPH,NDC1,RAD51,SGOL2,SMC2,SMC4,TRIP13
GO:0031297	replication fork processing	9	29	0.00012	ENSP00000308583,ENSP00000347232,ENSP00000354361,ENSP00000368458,ENSP00000372088,ENSP00000376168,ENSP00000376952,ENSP00000386239,ENSP00000421592	ALYREF,APITD1,BLM,EME1,PCNA,RAD51,RFWD3,STRA13,TONSL
GO:0032467	positive regulation of cytokinesis	10	38	0.00013	ENSP00000209728,ENSP00000245960,ENSP00000260363,ENSP00000313950,ENSP00000356319,ENSP00000360793,ENSP00000376306,ENSP00000376457,ENSP00000404190,ENSP00000471191	AURKB,CDC25B,CDC6,CIT,ECT2,KIF14,KIF20B,KIF23,NUP62,RACGAP1
GO:0006273	lagging strand elongation	6	9	0.00014	ENSP00000221486,ENSP00000250416,ENSP00000263274,ENSP00000305480,ENSP00000355759,ENSP00000368349	FEN1,LIG1,PARP1,PARP2,POLA1,RNASEH2A
GO:0007131	reciprocal meiotic recombination	11	48	0.00014	ENSP00000166345,ENSP00000240488,ENSP00000308583,ENSP00000336606,ENSP00000372088,ENSP00000376168,ENSP00000376952,ENSP00000377384,ENSP00000411532,ENSP00000451974,ENSP00000466399	APITD1,EME1,MND1,PSMC3IP,RAD51,RAD51D,RAD54B,STRA13,TOP2A,TRIP13,XRCC3
GO:0009889	regulation of biosynthetic process	221	4337	0.00014	ENSP00000055077,ENSP00000157812,ENSP00000166345,ENSP00000209728,ENSP00000216252,ENSP00000216297,ENSP00000217026,ENSP00000218224,ENSP00000220496,ENSP00000221265,ENSP00000221419,ENSP00000225655,ENSP00000225698,ENSP00000229179,ENSP00000229758,ENSP00000230056,ENSP00000234590,ENSP00000235090,ENSP00000235310,ENSP00000237536,ENSP00000245544,ENSP00000246957,ENSP00000247191,ENSP00000247668,ENSP00000253048…	AATF,ABCF1,ACTL6A,ALYREF,ARID1A,ASCC2,ASF1B,ASH2L,ATAD2,AURKB,BCL2L12,BIRC5,BLM,BOLA3,BRCA1,BRD9,BRMS1,C1QBP,CACYBP,CBX1,CCAR2,CCNA2,CCT2,CCT3,CCT4,CCT5,CCT6A,CCT7,CDC45,CDC6,CDC7,CDK1,CDK11B,CDK2,CDT1,CENPF,CENPU,CHAF1B,CHCHD3,CHEK1,CHTF18,CHTF8,CHTOP,CKAP2,CKS1B,CKS2,COMMD4,COQ3,DBF4B,DEPDC1,DHFR,DHX9,DKC1,DLGAP5,DMAP1,DNAJA3,DNAJC17,DNMT1,DONSON,E2F1,EEFSEC,EIF3B,EIF4G1,EIF4H,EIF5A,EIF5AL1,ELA…
GO:0009893	positive regulation of metabolic process	175	3280	0.00014	ENSP00000055077,ENSP00000157812,ENSP00000209728,ENSP00000216252,ENSP00000216297,ENSP00000216911,ENSP00000217026,ENSP00000218224,ENSP00000221265,ENSP00000221419,ENSP00000225698,ENSP00000227524,ENSP00000229268,ENSP00000233078,ENSP00000233893,ENSP00000234590,ENSP00000235090,ENSP00000235310,ENSP00000235329,ENSP00000245544,ENSP00000245960,ENSP00000247191,ENSP00000247668,ENSP00000249806,ENSP00000254108…	AATF,ABCF1,ACTL6A,AIFM1,ALYREF,APITD1,ARID1A,ASH2L,ATAD2,AURKA,AURKB,BABAM1,BARD1,BCL2L12,BLM,BRCA1,BRMS1,C1QBP,CACYBP,CCNA2,CCNB1,CCT2,CCT3,CCT4,CCT5,CCT6A,CCT7,CDC20,CDC25B,CDC6,CDC7,CDCA2,CDK1,CDK2,CDT1,CENPE,CHEK1,CHTF18,CHTF8,CHTOP,CKAP2,CKS1B,CKS2,CLN6,CLSPN,DAZAP1,DBF4B,DHFR,DHX9,DKC1,DLGAP5,DNAJA3,DNMT1,DROSHA,DTL,E2F1,ECT2,EIF4G1,EIF5A,EIF5AL1,ELAVL1,ENDOG,ENO1,ESPL1,EXOSC3,EZH2,FADD,FAF…
GO:0019222	regulation of metabolic process	312	6516	0.00014	ENSP00000055077,ENSP00000157812,ENSP00000166345,ENSP00000209728,ENSP00000215941,ENSP00000216252,ENSP00000216297,ENSP00000216911,ENSP00000217026,ENSP00000218224,ENSP00000220496,ENSP00000221233,ENSP00000221265,ENSP00000221419,ENSP00000225655,ENSP00000225698,ENSP00000227524,ENSP00000228843,ENSP00000229179,ENSP00000229268,ENSP00000229758,ENSP00000230056,ENSP00000233078,ENSP00000233893,ENSP00000234590…	AATF,ABCF1,ACTL6A,AIFM1,ALYREF,ANKRD54,APITD1,ARID1A,ARL6IP1,ASCC2,ASF1B,ASH2L,ATAD2,AURKA,AURKB,BABAM1,BARD1,BCL2L12,BIRC5,BLM,BOLA3,BRCA1,BRD9,BRMS1,C1QBP,CACYBP,CASC5,CBX1,CCAR2,CCNA2,CCNB1,CCT2,CCT3,CCT4,CCT5,CCT6A,CCT7,CDC20,CDC25A,CDC25B,CDC25C,CDC45,CDC6,CDC7,CDCA2,CDK1,CDK11B,CDK2,CDKN2D,CDKN3,CDT1,CENPE,CENPF,CENPU,CEP85,CHAF1B,CHCHD3,CHEK1,CHTF18,CHTF8,CHTOP,CKAP2,CKS1B,CKS2,CLN6,CLSPN,…
GO:0031571	mitotic G1 DNA damage checkpoint	13	69	0.00014	ENSP00000216911,ENSP00000256442,ENSP00000266970,ENSP00000273064,ENSP00000312664,ENSP00000321656,ENSP00000345571,ENSP00000354361,ENSP00000364519,ENSP00000368458,ENSP00000378699,ENSP00000406162,ENSP00000415430	AURKA,CASP2,CCNB1,CDC25C,CDK1,CDK2,E2F1,GTSE1,PCNA,PRMT1,RFWD3,RQCD1,TFDP1
GO:0043628	ncRNA 3'-end processing	9	30	0.00014	ENSP00000221233,ENSP00000221801,ENSP00000293860,ENSP00000323046,ENSP00000337445,ENSP00000358563,ENSP00000361162,ENSP00000361433,ENSP00000374354	DKC1,ELAC2,EXOSC2,EXOSC3,EXOSC5,EXOSC8,FBL,POLR3K,TOE1
GO:0051298	centrosome duplication	9	30	0.00014	ENSP00000261965,ENSP00000266970,ENSP00000270861,ENSP00000360944,ENSP00000369614,ENSP00000371308,ENSP00000384792,ENSP00000432768,ENSP00000446093	CDK2,CENPJ,CKAP5,CNTROB,PLK4,STIL,TUBGCP2,TUBGCP3,WDR62
GO:0006458	'de novo' protein folding	10	39	0.00015	ENSP00000233893,ENSP00000258091,ENSP00000275603,ENSP00000280326,ENSP00000295688,ENSP00000299300,ENSP00000317334,ENSP00000373620,ENSP00000377958,ENSP00000432083	CCT2,CCT3,CCT4,CCT5,CCT6A,CCT7,HSPA8,HSPD1,HSPE1,TCP1
GO:0006977	DNA damage response, signal transduction by p53 class mediator resulting in cell cycle arrest	12	59	0.00016	ENSP00000216911,ENSP00000256442,ENSP00000266970,ENSP00000273064,ENSP00000312664,ENSP00000321656,ENSP00000345571,ENSP00000364519,ENSP00000368458,ENSP00000378699,ENSP00000406162,ENSP00000415430	AURKA,CASP2,CCNB1,CDC25C,CDK1,CDK2,E2F1,GTSE1,PCNA,PRMT1,RQCD1,TFDP1
GO:0090502	RNA phosphodiester bond hydrolysis, endonucleolytic	13	70	0.00016	ENSP00000221486,ENSP00000238112,ENSP00000292476,ENSP00000304353,ENSP00000305480,ENSP00000320917,ENSP00000337445,ENSP00000355506,ENSP00000363944,ENSP00000385787,ENSP00000405068,ENSP00000425979,ENSP00000465213	CPSF3,CPSF4,DROSHA,ELAC2,EXO1,FEN1,KRI1,LAS1L,NOP14,POP1,POP4,POP7,RNASEH2A
GO:0010824	regulation of centrosome duplication	10	40	0.00018	ENSP00000270861,ENSP00000283027,ENSP00000296484,ENSP00000311747,ENSP00000360944,ENSP00000371308,ENSP00000380256,ENSP00000418960,ENSP00000451974,ENSP00000471191	BRCA1,CCNF,CENPJ,NUBP1,NUP62,PLK4,POC1A,RBM14,STIL,XRCC3
GO:0006353	DNA-templated transcription, termination	13	72	0.0002	ENSP00000215829,ENSP00000238112,ENSP00000259895,ENSP00000266735,ENSP00000272348,ENSP00000292476,ENSP00000293860,ENSP00000319169,ENSP00000356520,ENSP00000358478,ENSP00000362063,ENSP00000367029,ENSP00000412566	CPSF3,CPSF4,CSTF2,DHX9,GTF2H4,POLR1E,POLR3K,PRMT5,SNRPB,SNRPD3,SNRPF,SNRPG,TTF2
GO:0010032	meiotic chromosome condensation	5	5	0.0002	ENSP00000240423,ENSP00000286398,ENSP00000325017,ENSP00000349961,ENSP00000433681	NCAPD2,NCAPD3,NCAPH,SMC2,SMC4
GO:0031328	positive regulation of cellular biosynthetic process	109	1846	0.0002	ENSP00000055077,ENSP00000157812,ENSP00000216252,ENSP00000216297,ENSP00000217026,ENSP00000218224,ENSP00000221265,ENSP00000221419,ENSP00000225698,ENSP00000234590,ENSP00000235090,ENSP00000235310,ENSP00000245544,ENSP00000247191,ENSP00000254108,ENSP00000258091,ENSP00000262315,ENSP00000266970,ENSP00000266987,ENSP00000272645,ENSP00000273064,ENSP00000274026,ENSP00000275603,ENSP00000278823,ENSP00000280326…	AATF,ABCF1,ACTL6A,ALYREF,ARID1A,ASH2L,ATAD2,AURKB,BCL2L12,BLM,BRCA1,C1QBP,CACYBP,CCNA2,CCT2,CCT3,CCT4,CCT5,CCT6A,CCT7,CDC7,CDK1,CDK2,CDT1,CHEK1,CHTF18,CHTF8,CKAP2,CKS1B,CKS2,DBF4B,DHX9,DKC1,DLGAP5,E2F1,EIF5A,EIF5AL1,ELAVL1,ENO1,FADD,FAF1,FOSL1,FOXK2,FOXM1,FUS,H2AFZ,HMGA1,HMGB2,HNRNPA2B1,HNRNPAB,HNRNPL,ILF2,ILF3,KARS,KAT5,MAD2L2,MED24,METTL3,MTA2,MYBL2,NCL,NEK2,NELFE,NFYC,NIF3L1,NUP62,NUP85,PA1,PA…
GO:0034654	nucleobase-containing compound biosynthetic process	163	3031	0.0002	ENSP00000055077,ENSP00000166345,ENSP00000215829,ENSP00000216252,ENSP00000216297,ENSP00000216367,ENSP00000216605,ENSP00000217026,ENSP00000218224,ENSP00000220496,ENSP00000221265,ENSP00000223129,ENSP00000225698,ENSP00000234590,ENSP00000235310,ENSP00000238112,ENSP00000254719,ENSP00000259895,ENSP00000262030,ENSP00000262570,ENSP00000263202,ENSP00000263274,ENSP00000263382,ENSP00000263681,ENSP00000264233…	ACTL6A,ADSL,ARID1A,ASCC2,ASF1B,ASH2L,ATAD2,ATP5B,BIRC5,BRCA1,BRD9,BRMS1,C1QBP,CAD,CCAR2,CDKN2D,CENPF,CENPU,CHAF1B,CHCHD3,CHTOP,COMMD4,CPSF3,CPSF4,CSTF2,DCTPP1,DEPDC1,DHX9,DKC1,DMAP1,DNAJC17,DNMT1,DTL,DTYMK,E2F1,ELP6,ENO1,EWSR1,EZH2,FOSL1,FOXK2,FOXM1,FUBP1,GMPPB,GTF2H4,GTF3C2,GTF3C5,GTF3C6,HELLS,HMGA1,HMGB2,HMGB3,HNRNPUL1,HSPA8,ILF2,ILF3,KARS,KAT5,KHSRP,KIAA0101,LIG1,LIG3,LIN9,LYAR,MAD2L2,MCRS1,ME…
GO:0090666	scaRNA localization to Cajal body	5	5	0.0002	ENSP00000299300,ENSP00000317334,ENSP00000324203,ENSP00000358563,ENSP00000377958	CCT2,CCT4,DKC1,TCP1,WRAP53
GO:0000460	maturation of 5.8S rRNA	9	32	0.00021	ENSP00000320917,ENSP00000323046,ENSP00000346725,ENSP00000358812,ENSP00000361433,ENSP00000363944,ENSP00000366135,ENSP00000374354,ENSP00000405068	EXOSC10,EXOSC2,EXOSC3,EXOSC8,KRI1,LAS1L,NOP14,PDCD11,PES1
GO:0051653	spindle localization	10	41	0.00021	ENSP00000200135,ENSP00000257934,ENSP00000261597,ENSP00000290158,ENSP00000323300,ENSP00000336868,ENSP00000356379,ENSP00000386348,ENSP00000418529,ENSP00000453403	ASPM,CENPA,ESPL1,KPNB1,NDC80,NSFL1C,NUSAP1,SAPCD2,SPAG5,ZW10
GO:1901976	regulation of cell cycle checkpoint	9	32	0.00021	ENSP00000256442,ENSP00000261597,ENSP00000263795,ENSP00000296509,ENSP00000301019,ENSP00000310670,ENSP00000354361,ENSP00000439403,ENSP00000451974	ANAPC15,CCAR2,CCNB1,CDT1,MAD2L1,NDC80,RFWD3,WDR76,XRCC3
GO:0040029	regulation of gene expression, epigenetic	26	251	0.00022	ENSP00000264108,ENSP00000266987,ENSP00000287394,ENSP00000296417,ENSP00000298717,ENSP00000308405,ENSP00000320147,ENSP00000320485,ENSP00000337976,ENSP00000343103,ENSP00000346694,ENSP00000352516,ENSP00000356520,ENSP00000366135,ENSP00000367029,ENSP00000369424,ENSP00000377601,ENSP00000388648,ENSP00000399888,ENSP00000418960,ENSP00000423563,ENSP00000425979,ENSP00000434024,ENSP00000446215,ENSP00000480421…	ARID1A,ATAD2,BRCA1,CHEK1,DHX9,DNMT1,DROSHA,EXOSC10,EZH2,H2AFV,H2AFX,H2AFY,H2AFZ,HAT1,HELLS,HMGA1,HNRNPA2B1,METTL3,PHF19,POLR1E,PRMT7,RAN,RBBP7,SRRT,SUV39H1,TARBP2
GO:0018130	heterocycle biosynthetic process	165	3095	0.00027	ENSP00000055077,ENSP00000166345,ENSP00000215829,ENSP00000216252,ENSP00000216297,ENSP00000216367,ENSP00000216605,ENSP00000217026,ENSP00000218224,ENSP00000220496,ENSP00000221265,ENSP00000223129,ENSP00000225698,ENSP00000234590,ENSP00000235310,ENSP00000238112,ENSP00000254719,ENSP00000259895,ENSP00000262030,ENSP00000262570,ENSP00000263202,ENSP00000263274,ENSP00000263382,ENSP00000263681,ENSP00000264233…	ACTL6A,ADSL,ARID1A,ASCC2,ASF1B,ASH2L,ATAD2,ATP5B,BIRC5,BRCA1,BRD9,BRMS1,C1QBP,CAD,CCAR2,CDKN2D,CENPF,CENPU,CHAF1B,CHCHD3,CHTOP,COMMD4,CPSF3,CPSF4,CSTF2,DCTPP1,DEPDC1,DHFR,DHX9,DKC1,DMAP1,DNAJC17,DNMT1,DTL,DTYMK,E2F1,ELP6,ENO1,EWSR1,EZH2,FOSL1,FOXK2,FOXM1,FUBP1,GMPPB,GTF2H4,GTF3C2,GTF3C5,GTF3C6,HELLS,HMBS,HMGA1,HMGB2,HMGB3,HNRNPUL1,HSPA8,ILF2,ILF3,KARS,KAT5,KHSRP,KIAA0101,LIG1,LIG3,LIN9,LYAR,MAD2L…
GO:0140053	mitochondrial gene expression	18	137	0.00027	ENSP00000225969,ENSP00000245539,ENSP00000254928,ENSP00000272418,ENSP00000301585,ENSP00000313877,ENSP00000317376,ENSP00000337445,ENSP00000338389,ENSP00000347277,ENSP00000354086,ENSP00000354525,ENSP00000355086,ENSP00000356001,ENSP00000357823,ENSP00000360850,ENSP00000362208,ENSP00000425634	DARS2,ELAC2,ERAL1,HARS,ICT1,MRPL18,MRPL24,MRPL27,MRPL35,MRPL37,MRPL52,MRPL9,MRPS11,MRPS15,MRPS2,MRPS5,MRPS7,TSFM
GO:0051984	positive regulation of chromosome segregation	8	25	0.00028	ENSP00000209728,ENSP00000247191,ENSP00000256442,ENSP00000257934,ENSP00000264926,ENSP00000301019,ENSP00000305480,ENSP00000423563	CCNB1,CDC6,CDT1,DLGAP5,ESPL1,FEN1,H2AFY,RAD18
GO:0019438	aromatic compound biosynthetic process	165	3100	0.00029	ENSP00000055077,ENSP00000166345,ENSP00000215829,ENSP00000216252,ENSP00000216297,ENSP00000216367,ENSP00000216605,ENSP00000217026,ENSP00000218224,ENSP00000220496,ENSP00000221265,ENSP00000223129,ENSP00000225698,ENSP00000234590,ENSP00000235310,ENSP00000238112,ENSP00000254719,ENSP00000259895,ENSP00000262030,ENSP00000262570,ENSP00000263202,ENSP00000263274,ENSP00000263382,ENSP00000263681,ENSP00000264233…	ACTL6A,ADSL,ARID1A,ASCC2,ASF1B,ASH2L,ATAD2,ATP5B,BIRC5,BRCA1,BRD9,BRMS1,C1QBP,CAD,CCAR2,CDKN2D,CENPF,CENPU,CHAF1B,CHCHD3,CHTOP,COMMD4,CPSF3,CPSF4,CSTF2,DCTPP1,DEPDC1,DHFR,DHX9,DKC1,DMAP1,DNAJC17,DNMT1,DTL,DTYMK,E2F1,ELP6,ENO1,EWSR1,EZH2,FOSL1,FOXK2,FOXM1,FUBP1,GMPPB,GTF2H4,GTF3C2,GTF3C5,GTF3C6,HELLS,HMBS,HMGA1,HMGB2,HMGB3,HNRNPUL1,HSPA8,ILF2,ILF3,KARS,KAT5,KHSRP,KIAA0101,LIG1,LIG3,LIN9,LYAR,MAD2L…
GO:0007096	regulation of exit from mitosis	7	18	0.00033	ENSP00000200135,ENSP00000265748,ENSP00000275517,ENSP00000301633,ENSP00000328236,ENSP00000348838,ENSP00000441875	ANLN,BIRC5,CDCA5,KNTC1,PHB2,UBE2C,ZW10
GO:0031109	microtubule polymerization or depolymerization	10	44	0.00034	ENSP00000229758,ENSP00000251413,ENSP00000261965,ENSP00000263181,ENSP00000361298,ENSP00000371308,ENSP00000410452,ENSP00000432768,ENSP00000446093,ENSP00000465992	CENPJ,CKAP5,FBXO5,KIF18A,KIF18B,KIF2C,STMN1,TUBG1,TUBGCP2,TUBGCP3
GO:0070316	regulation of G0 to G1 transition	10	44	0.00034	ENSP00000320147,ENSP00000345571,ENSP00000353770,ENSP00000364519,ENSP00000369424,ENSP00000372088,ENSP00000388648,ENSP00000393139,ENSP00000418960,ENSP00000479598	BRCA1,CDC7,CHEK1,E2F1,EZH2,RAD51,RBBP7,RHNO1,RRM2,TFDP1
GO:0006282	regulation of DNA repair	15	101	0.00035	ENSP00000228843,ENSP00000235310,ENSP00000262887,ENSP00000264233,ENSP00000342307,ENSP00000352408,ENSP00000355759,ENSP00000356520,ENSP00000368458,ENSP00000372088,ENSP00000372351,ENSP00000388648,ENSP00000418960,ENSP00000434024,ENSP00000450607	BABAM1,BRCA1,CHEK1,DHX9,FOXM1,H2AFX,MAD2L2,PARP1,PCNA,POLQ,RAD51,RAD51AP1,TIMELESS,WHSC1,XRCC1
GO:0006298	mismatch repair	8	26	0.00035	ENSP00000221486,ENSP00000223129,ENSP00000254719,ENSP00000263274,ENSP00000263681,ENSP00000323099,ENSP00000355506,ENSP00000368458	ATRIP,EXO1,LIG1,PCNA,POLD3,RNASEH2A,RPA1,RPA3
GO:1902807	negative regulation of cell cycle G1/S phase transition	15	101	0.00035	ENSP00000216911,ENSP00000256442,ENSP00000266970,ENSP00000273064,ENSP00000312664,ENSP00000320147,ENSP00000321656,ENSP00000345571,ENSP00000354361,ENSP00000364519,ENSP00000368458,ENSP00000377224,ENSP00000378699,ENSP00000406162,ENSP00000415430	AURKA,CASP2,CCNB1,CDC25C,CDK1,CDK2,CDKN2D,E2F1,EZH2,GTSE1,PCNA,PRMT1,RFWD3,RQCD1,TFDP1
GO:0043604	amide biosynthetic process	40	495	0.00036	ENSP00000210060,ENSP00000216605,ENSP00000225969,ENSP00000245539,ENSP00000254730,ENSP00000254928,ENSP00000264705,ENSP00000265753,ENSP00000272418,ENSP00000281828,ENSP00000293831,ENSP00000301585,ENSP00000313603,ENSP00000313877,ENSP00000317376,ENSP00000322439,ENSP00000325448,ENSP00000336702,ENSP00000338389,ENSP00000346012,ENSP00000347277,ENSP00000348849,ENSP00000353575,ENSP00000354086,ENSP00000354125…	ABCF1,CAD,DARS2,DHFR,DHPS,EEF1E1,EEFSEC,EIF2B3,EIF3B,EIF3I,EIF4A1,EIF4G1,EIF4H,EIF5A,EIF5AL1,ERAL1,FARSB,HARS,ICT1,KARS,METTL17,MRPL18,MRPL24,MRPL27,MRPL35,MRPL37,MRPL52,MRPL9,MRPS11,MRPS15,MRPS2,MRPS5,MRPS7,MTHFD1,PDHA1,RPL36AL,RPS26,TRNAU1AP,TSFM,TUFM
GO:0043414	macromolecule methylation	24	229	0.00037	ENSP00000215829,ENSP00000221801,ENSP00000235090,ENSP00000242257,ENSP00000264670,ENSP00000278823,ENSP00000298717,ENSP00000319169,ENSP00000320147,ENSP00000337976,ENSP00000340896,ENSP00000343103,ENSP00000346997,ENSP00000351446,ENSP00000352516,ENSP00000356354,ENSP00000361363,ENSP00000371858,ENSP00000372351,ENSP00000381266,ENSP00000384629,ENSP00000406162,ENSP00000412566,ENSP00000470560	ASH2L,DMAP1,DNMT1,EMG1,EZH2,FBL,FTSJ2,METTL3,MTA2,NOP2,NSUN2,PCMT1,PRMT1,PRMT5,PRMT7,SETD8,SNRPB,SNRPD3,SUV39H1,SUV39H2,WDR4,WDR5,WDR77,WHSC1
GO:0045740	positive regulation of DNA replication	9	35	0.00037	ENSP00000266970,ENSP00000301019,ENSP00000323663,ENSP00000356520,ENSP00000356652,ENSP00000368458,ENSP00000378699,ENSP00000379457,ENSP00000393139	CACYBP,CDC7,CDK1,CDK2,CDT1,DBF4B,DHX9,FAF1,PCNA
GO:0051988	regulation of attachment of spindle microtubules to kinetochore	6	12	0.00041	ENSP00000249776,ENSP00000256442,ENSP00000323300,ENSP00000355966,ENSP00000376457,ENSP00000404190	CCNB1,ECT2,KNSTRN,NEK2,RACGAP1,SPAG5
GO:0040001	establishment of mitotic spindle localization	8	27	0.00043	ENSP00000200135,ENSP00000257934,ENSP00000261597,ENSP00000290158,ENSP00000336868,ENSP00000386348,ENSP00000418529,ENSP00000453403	CENPA,ESPL1,KPNB1,NDC80,NSFL1C,NUSAP1,SAPCD2,ZW10
GO:1902751	positive regulation of cell cycle G2/M phase transition	8	27	0.00043	ENSP00000245960,ENSP00000256442,ENSP00000303706,ENSP00000321656,ENSP00000323663,ENSP00000355958,ENSP00000378699,ENSP00000393139	CCNB1,CDC25A,CDC25B,CDC25C,CDC7,CDK1,DBF4B,DTL
GO:0000462	maturation of SSU-rRNA from tricistronic rRNA transcript (SSU-rRNA, 5.8S rRNA, LSU-rRNA)	9	36	0.00044	ENSP00000230340,ENSP00000244496,ENSP00000291576,ENSP00000317376,ENSP00000320917,ENSP00000358812,ENSP00000363746,ENSP00000405068,ENSP00000470560	BYSL,EMG1,KRI1,MRPS11,NOP14,PDCD11,PWP2,RRP36,WDR46
GO:0051293	establishment of spindle localization	9	36	0.00044	ENSP00000200135,ENSP00000257934,ENSP00000261597,ENSP00000290158,ENSP00000323300,ENSP00000336868,ENSP00000386348,ENSP00000418529,ENSP00000453403	CENPA,ESPL1,KPNB1,NDC80,NSFL1C,NUSAP1,SAPCD2,SPAG5,ZW10
GO:0051973	positive regulation of telomerase activity	9	36	0.00044	ENSP00000299300,ENSP00000313950,ENSP00000317334,ENSP00000324203,ENSP00000346694,ENSP00000355966,ENSP00000358563,ENSP00000375978,ENSP00000377958	AURKB,CCT2,CCT4,DKC1,HNRNPA2B1,NEK2,TCP1,WRAP53,XRCC5
GO:0070126	mitochondrial translational termination	14	91	0.00044	ENSP00000225969,ENSP00000245539,ENSP00000254928,ENSP00000272418,ENSP00000301585,ENSP00000317376,ENSP00000338389,ENSP00000347277,ENSP00000354086,ENSP00000354525,ENSP00000356001,ENSP00000357823,ENSP00000360850,ENSP00000362208	ERAL1,ICT1,MRPL18,MRPL24,MRPL27,MRPL35,MRPL37,MRPL52,MRPL9,MRPS11,MRPS15,MRPS2,MRPS5,MRPS7
GO:0000466	maturation of 5.8S rRNA from tricistronic rRNA transcript (SSU-rRNA, 5.8S rRNA, LSU-rRNA)	7	20	0.00054	ENSP00000320917,ENSP00000323046,ENSP00000346725,ENSP00000358812,ENSP00000361433,ENSP00000374354,ENSP00000405068	EXOSC2,EXOSC3,EXOSC8,KRI1,NOP14,PDCD11,PES1
GO:1902969	mitotic DNA replication	5	7	0.00054	ENSP00000253462,ENSP00000262460,ENSP00000263274,ENSP00000372088,ENSP00000405726	CDC45,GINS1,GINS2,LIG1,RAD51
GO:1904872	regulation of telomerase RNA localization to Cajal body	5	7	0.00054	ENSP00000299300,ENSP00000317334,ENSP00000358563,ENSP00000366135,ENSP00000377958	CCT2,CCT4,DKC1,EXOSC10,TCP1
GO:0046602	regulation of mitotic centrosome separation	6	13	0.00056	ENSP00000252992,ENSP00000260731,ENSP00000355966,ENSP00000388648,ENSP00000401564,ENSP00000418529	CEP85,CHEK1,KIF11,NEK2,NSFL1C,RANBP1
GO:0051781	positive regulation of cell division	15	107	0.00061	ENSP00000209728,ENSP00000216911,ENSP00000245960,ENSP00000247191,ENSP00000257934,ENSP00000260363,ENSP00000313950,ENSP00000356319,ENSP00000360793,ENSP00000361626,ENSP00000376306,ENSP00000376457,ENSP00000404190,ENSP00000453403,ENSP00000471191	AURKA,AURKB,CDC25B,CDC6,CIT,DLGAP5,ECT2,ESPL1,KIF14,KIF20B,KIF23,NUP62,NUSAP1,RACGAP1,YBX1
GO:0051261	protein depolymerization	8	29	0.00064	ENSP00000254950,ENSP00000263181,ENSP00000361298,ENSP00000410452,ENSP00000432083,ENSP00000432660,ENSP00000432768,ENSP00000465992	CFL1,CKAP5,HSPA8,KIF18A,KIF18B,KIF2C,STMN1,VPS4A
GO:1903829	positive regulation of cellular protein localization	27	287	0.00067	ENSP00000258091,ENSP00000261597,ENSP00000275603,ENSP00000280326,ENSP00000295688,ENSP00000299300,ENSP00000300093,ENSP00000301019,ENSP00000317334,ENSP00000318966,ENSP00000324203,ENSP00000345571,ENSP00000349640,ENSP00000352572,ENSP00000353408,ENSP00000355759,ENSP00000358563,ENSP00000358857,ENSP00000360793,ENSP00000361363,ENSP00000364519,ENSP00000376457,ENSP00000377958,ENSP00000378699,ENSP00000415430…	CCT2,CCT3,CCT4,CCT5,CCT6A,CCT7,CDK1,CDT1,DKC1,DMAP1,E2F1,ECT2,EMD,GTSE1,KIF20B,MCRS1,MSN,NDC80,NUP62,PARP1,PCNT,PDCD5,PINX1,PLK1,TCP1,TFDP1,WRAP53
GO:0098534	centriole assembly	7	21	0.00069	ENSP00000266970,ENSP00000270861,ENSP00000311747,ENSP00000369614,ENSP00000371308,ENSP00000384792,ENSP00000471191	CDK2,CENPJ,CNTROB,NUP62,PLK4,RBM14,WDR62
GO:0032259	methylation	27	288	0.0007	ENSP00000215829,ENSP00000221801,ENSP00000235090,ENSP00000242257,ENSP00000254759,ENSP00000264670,ENSP00000278823,ENSP00000298717,ENSP00000315644,ENSP00000319169,ENSP00000320147,ENSP00000337976,ENSP00000340896,ENSP00000343103,ENSP00000346997,ENSP00000351446,ENSP00000352516,ENSP00000356354,ENSP00000361363,ENSP00000371858,ENSP00000372351,ENSP00000372445,ENSP00000381266,ENSP00000384629,ENSP00000406162…	ASH2L,COQ3,DMAP1,DNMT1,EMG1,EZH2,FBL,FTSJ2,METTL17,METTL3,MTA2,NOP2,NSUN2,PCMT1,PRMT1,PRMT5,PRMT7,SETD8,SNRPB,SNRPD3,SUV39H1,SUV39H2,TYMS,WDR4,WDR5,WDR77,WHSC1
GO:0051493	regulation of cytoskeleton organization	38	477	0.0007	ENSP00000215904,ENSP00000216911,ENSP00000225655,ENSP00000252992,ENSP00000260731,ENSP00000262942,ENSP00000263181,ENSP00000270861,ENSP00000283027,ENSP00000285116,ENSP00000296484,ENSP00000300093,ENSP00000300403,ENSP00000311747,ENSP00000319417,ENSP00000323300,ENSP00000323421,ENSP00000326550,ENSP00000347719,ENSP00000355966,ENSP00000356989,ENSP00000358925,ENSP00000360944,ENSP00000364721,ENSP00000367276…	ARPC1A,AURKA,BORA,BRCA1,CCNF,CENPJ,CEP85,CFL1,CHEK1,CIT,CKAP2,KIF11,KIF18A,MAPRE1,NEK2,NSFL1C,NUBP1,NUP62,PDXP,PFDN2,PFN1,PLK1,PLK4,POC1A,PSRC1,RANBP1,RBM14,RNF4,SKA1,SKA3,SMC1A,SPAG5,STIL,STMN1,TACC3,TBCD,TPX2,XRCC3
GO:0006886	intracellular protein transport	57	836	0.00076	ENSP00000169551,ENSP00000209873,ENSP00000229179,ENSP00000231498,ENSP00000235329,ENSP00000238112,ENSP00000242285,ENSP00000242776,ENSP00000245544,ENSP00000254950,ENSP00000254998,ENSP00000257245,ENSP00000262982,ENSP00000263202,ENSP00000265388,ENSP00000265465,ENSP00000268482,ENSP00000272645,ENSP00000285968,ENSP00000290158,ENSP00000291552,ENSP00000292476,ENSP00000292879,ENSP00000295119,ENSP00000300935…	AAAS,ALYREF,ARL6IP1,CCHCR1,CHTOP,CLTA,CPSF3,CPSF4,CSE1L,DDX39A,DHX38,EIF5A,GLE1,HNRNPA2B1,HSPA8,HSPD1,IPO4,IPO9,KPNA2,KPNB1,MFN2,NDC1,NUP107,NUP155,NUP188,NUP205,NUP35,NUP62,NUP85,NUP88,NUP93,NXT1,PHB2,POLA2,POLR2D,RAB8A,RAN,RANBP1,RBM8A,RNPS1,RPS26,SNF8,SRSF2,SRSF7,TIMM10,TIMM21,TIMM22,TIMM50,TNPO3,TOMM5,U2AF1L4,U2AFBP,UFD1L,VCP,VPS16,VPS4A,XPO6
GO:0050686	negative regulation of mRNA processing	8	30	0.00076	ENSP00000221419,ENSP00000225698,ENSP00000260947,ENSP00000325905,ENSP00000346694,ENSP00000359645,ENSP00000364578,ENSP00000457723	BARD1,C1QBP,HNRNPA2B1,HNRNPL,NELFE,RBMX,RNPS1,SRSF7
GO:0090266	regulation of mitotic cell cycle spindle assembly checkpoint	6	14	0.00076	ENSP00000256442,ENSP00000261597,ENSP00000296509,ENSP00000301019,ENSP00000439403,ENSP00000451974	ANAPC15,CCNB1,CDT1,MAD2L1,NDC80,XRCC3
GO:2001022	positive regulation of response to DNA damage stimulus	13	84	0.00076	ENSP00000235310,ENSP00000262887,ENSP00000310670,ENSP00000342307,ENSP00000352408,ENSP00000355759,ENSP00000356520,ENSP00000358019,ENSP00000368458,ENSP00000369038,ENSP00000418960,ENSP00000434024,ENSP00000450607	BABAM1,BRCA1,CCAR2,DHX9,EEF1E1,FOXM1,H2AFX,MAD2L2,NSMCE4A,PARP1,PCNA,TIMELESS,XRCC1
GO:0044267	cellular protein metabolic process	184	3603	0.00079	ENSP00000013070,ENSP00000157812,ENSP00000210060,ENSP00000215829,ENSP00000215904,ENSP00000216129,ENSP00000216639,ENSP00000216911,ENSP00000217446,ENSP00000219313,ENSP00000221265,ENSP00000221801,ENSP00000225969,ENSP00000227524,ENSP00000229268,ENSP00000235090,ENSP00000242285,ENSP00000245539,ENSP00000245960,ENSP00000247191,ENSP00000247668,ENSP00000250124,ENSP00000250416,ENSP00000253023,ENSP00000254654…	ABCF1,ACTL6A,ANAPC15,ANAPC7,ASH2L,AURKA,AURKB,BABAM1,BAP1,BARD1,BIRC5,BRCA1,BRMS1,BUB1,BUB1B,BUB3,CAD,CCNA2,CCNB1,CCNB2,CCNF,CDC20,CDC25A,CDC25B,CDC25C,CDC7,CDCA3,CDK1,CDK11B,CDK2,CDKN3,CFL1,CHEK1,CIT,CLSPN,CLTA,CNTRL,COPS3,DARS2,DCAF7,DHPS,DLGAP5,DMAP1,DOLPP1,DTL,EEF1E1,EEFSEC,EIF2B3,EIF3B,EIF3I,EIF4A1,EIF4G1,EIF4H,EIF5A,EIF5AL1,ERAL1,ESCO2,EZH2,FAF1,FARSB,FBL,FN3KRP,FOXK2,GRK6,GSG2,GTF2H4,HARS,…
GO:2000134	negative regulation of G1/S transition of mitotic cell cycle	14	97	0.00079	ENSP00000216911,ENSP00000256442,ENSP00000266970,ENSP00000273064,ENSP00000312664,ENSP00000320147,ENSP00000321656,ENSP00000345571,ENSP00000354361,ENSP00000364519,ENSP00000368458,ENSP00000378699,ENSP00000406162,ENSP00000415430	AURKA,CASP2,CCNB1,CDC25C,CDK1,CDK2,E2F1,EZH2,GTSE1,PCNA,PRMT1,RFWD3,RQCD1,TFDP1
GO:0001824	blastocyst development	11	61	0.0008	ENSP00000157812,ENSP00000227524,ENSP00000230340,ENSP00000235329,ENSP00000255120,ENSP00000262460,ENSP00000276533,ENSP00000355966,ENSP00000387007,ENSP00000413572,ENSP00000481029	BYSL,GINS1,GINS4,MFN2,NASP,NCAPG2,NEK2,NLE1,PRPF19,PSMC3,PSMC4
GO:0006399	tRNA metabolic process	20	181	0.0008	ENSP00000264670,ENSP00000281828,ENSP00000293860,ENSP00000296149,ENSP00000304353,ENSP00000323046,ENSP00000325448,ENSP00000337445,ENSP00000352536,ENSP00000355086,ENSP00000357863,ENSP00000361180,ENSP00000361433,ENSP00000366672,ENSP00000369038,ENSP00000374354,ENSP00000381266,ENSP00000385787,ENSP00000425634,ENSP00000465213	DARS2,DTD1,EEF1E1,ELAC2,ELP6,EXOSC2,EXOSC3,EXOSC8,FARSB,GTF3C2,GTF3C5,GTF3C6,HARS,KARS,NSUN2,POLR3K,POP1,POP4,POP7,WDR4
GO:0048522	positive regulation of cellular process	239	4898	0.0008	ENSP00000055077,ENSP00000157812,ENSP00000209728,ENSP00000210060,ENSP00000215904,ENSP00000215941,ENSP00000216252,ENSP00000216297,ENSP00000216911,ENSP00000217026,ENSP00000218224,ENSP00000221265,ENSP00000221419,ENSP00000223129,ENSP00000225655,ENSP00000225698,ENSP00000227524,ENSP00000229268,ENSP00000233078,ENSP00000233893,ENSP00000234590,ENSP00000235090,ENSP00000235310,ENSP00000235329,ENSP00000245544…	AATF,ABCF1,ACTL6A,AIFM1,ALYREF,ANKRD54,ANLN,APITD1,ARID1A,ARPC1A,ASH2L,ASPM,ATAD2,ATP5B,AURKA,AURKB,BABAM1,BARD1,BCL2L12,BIRC5,BLM,BRCA1,BRMS1,C1QBP,CACYBP,CASP2,CCAR2,CCNA2,CCNB1,CCT2,CCT3,CCT4,CCT5,CCT6A,CCT7,CDC20,CDC25A,CDC25B,CDC25C,CDC45,CDC6,CDC7,CDCA2,CDCA5,CDK1,CDK2,CDT1,CENPE,CENPJ,CFL1,CHEK1,CHTF18,CHTF8,CHTOP,CIT,CKAP2,CKS1B,CKS2,CLIC1,CLN6,CLSPN,DAZAP1,DBF4B,DDX56,DEPDC1B,DHPS,DHX9,D…
GO:0051299	centrosome separation	5	8	0.00081	ENSP00000216911,ENSP00000260731,ENSP00000355966,ENSP00000369614,ENSP00000471191	AURKA,CNTROB,KIF11,NEK2,NUP62
GO:0070317	negative regulation of G0 to G1 transition	9	40	0.00082	ENSP00000320147,ENSP00000345571,ENSP00000353770,ENSP00000364519,ENSP00000369424,ENSP00000372088,ENSP00000388648,ENSP00000393139,ENSP00000418960	BRCA1,CDC7,CHEK1,E2F1,EZH2,RAD51,RBBP7,RRM2,TFDP1
GO:0071158	positive regulation of cell cycle arrest	13	85	0.00082	ENSP00000216911,ENSP00000256442,ENSP00000266970,ENSP00000273064,ENSP00000312664,ENSP00000321656,ENSP00000345571,ENSP00000364519,ENSP00000368458,ENSP00000378699,ENSP00000406162,ENSP00000415430,ENSP00000418960	AURKA,BRCA1,CASP2,CCNB1,CDC25C,CDK1,CDK2,E2F1,GTSE1,PCNA,PRMT1,RQCD1,TFDP1
GO:0051129	negative regulation of cellular component organization	46	632	0.00091	ENSP00000166345,ENSP00000200135,ENSP00000225655,ENSP00000229758,ENSP00000235310,ENSP00000257934,ENSP00000262887,ENSP00000263246,ENSP00000265056,ENSP00000283027,ENSP00000287394,ENSP00000287598,ENSP00000296509,ENSP00000300093,ENSP00000301633,ENSP00000302114,ENSP00000302530,ENSP00000311747,ENSP00000318966,ENSP00000324404,ENSP00000328174,ENSP00000347719,ENSP00000349640,ENSP00000352516,ENSP00000355759…	ATAD2,BIRC5,BRCA1,BUB1,BUB1B,BUB3,CCNF,CENPF,CHEK1,CKAP2,DNMT1,ESPL1,EXOSC10,FBXO5,H2AFY,HMGA1,HSPA8,KIF14,LIG3,MAD2L1,MAD2L2,MAPRE1,MCM2,MCRS1,NEK2,NUBP1,PACSIN2,PARP1,PFN1,PIF1,PINX1,PLK1,PRELID1,PTTG1,RBM14,SLC25A5,STMN1,TBCD,TCHP,TOP2A,TRIP13,TTK,UBQLN4,XRCC1,XRCC5,ZW10
GO:1903312	negative regulation of mRNA metabolic process	12	74	0.00093	ENSP00000221419,ENSP00000225698,ENSP00000260947,ENSP00000325905,ENSP00000345571,ENSP00000346694,ENSP00000356520,ENSP00000359645,ENSP00000361626,ENSP00000364578,ENSP00000385269,ENSP00000457723	BARD1,C1QBP,DHX9,E2F1,ELAVL1,HNRNPA2B1,HNRNPL,NELFE,RBMX,RNPS1,SRSF7,YBX1
GO:0090224	regulation of spindle organization	9	41	0.00096	ENSP00000300093,ENSP00000300403,ENSP00000323300,ENSP00000323421,ENSP00000326550,ENSP00000358925,ENSP00000426503,ENSP00000471191,ENSP00000479266	BORA,NUP62,PLK1,PSRC1,RNF4,SMC1A,SPAG5,TACC3,TPX2
GO:0031468	nuclear envelope reassembly	6	15	0.00099	ENSP00000216639,ENSP00000254950,ENSP00000303482,ENSP00000310275,ENSP00000358857,ENSP00000418529	BANF1,EMD,NSFL1C,REEP4,VPS4A,VRK1
GO:0051130	positive regulation of cellular component organization	71	1128	0.001	ENSP00000157812,ENSP00000215904,ENSP00000216911,ENSP00000221265,ENSP00000223129,ENSP00000225655,ENSP00000225698,ENSP00000235329,ENSP00000247191,ENSP00000254719,ENSP00000256442,ENSP00000257934,ENSP00000258091,ENSP00000258772,ENSP00000259895,ENSP00000262942,ENSP00000265748,ENSP00000270861,ENSP00000275517,ENSP00000275603,ENSP00000280326,ENSP00000295688,ENSP00000296484,ENSP00000299300,ENSP00000301019…	ANLN,ARPC1A,AURKA,AURKB,BIRC5,BRCA1,C1QBP,CCNB1,CCT2,CCT3,CCT4,CCT5,CCT6A,CCT7,CDC20,CDCA5,CDT1,CENPJ,CFL1,CHTOP,DDX56,DKC1,DLGAP5,DNMT1,E2F1,EIF4G1,EIF5A,EIF5AL1,ENDOG,ESPL1,EZH2,FAF1,FEN1,FOSL1,GTF2H4,H2AFY,HNRNPA2B1,LYAR,MAPRE1,MFN2,MSN,NABP2,NEK2,NELFE,NME1,NSFL1C,NUP62,NUSAP1,PAF1,PARP1,PDCD5,PDXP,PFDN2,PFN1,PHB2,PHF19,PLK4,POC1A,PSMC3,PSMC4,PSMC5,PSRC1,RANBP1,RPA1,RPA3,SPAG5,TCP1,TFDP1,UBE2…
GO:0061077	chaperone-mediated protein folding	11	63	0.001	ENSP00000233893,ENSP00000246957,ENSP00000258091,ENSP00000275603,ENSP00000280326,ENSP00000295688,ENSP00000299300,ENSP00000317334,ENSP00000373620,ENSP00000377958,ENSP00000432083	CCT2,CCT3,CCT4,CCT5,CCT6A,CCT7,HSPA8,HSPD1,HSPE1,TCP1,TRAP1
GO:1904666	regulation of ubiquitin protein ligase activity	7	23	0.001	ENSP00000229758,ENSP00000235310,ENSP00000296509,ENSP00000300093,ENSP00000348838,ENSP00000361540,ENSP00000365107	CDC20,FBXO5,MAD2L1,MAD2L2,MASTL,PLK1,UBE2C
GO:0045739	positive regulation of DNA repair	10	53	0.0012	ENSP00000235310,ENSP00000262887,ENSP00000342307,ENSP00000352408,ENSP00000355759,ENSP00000356520,ENSP00000368458,ENSP00000418960,ENSP00000434024,ENSP00000450607	BABAM1,BRCA1,DHX9,FOXM1,H2AFX,MAD2L2,PARP1,PCNA,TIMELESS,XRCC1
GO:0000076	DNA replication checkpoint	6	16	0.0013	ENSP00000209728,ENSP00000260810,ENSP00000261881,ENSP00000301019,ENSP00000312995,ENSP00000405726	CDC45,CDC6,CDT1,CLSPN,TIPIN,TOPBP1
GO:0000469	cleavage involved in rRNA processing	7	24	0.0013	ENSP00000244496,ENSP00000320917,ENSP00000323046,ENSP00000361433,ENSP00000363944,ENSP00000374354,ENSP00000405068	EXOSC2,EXOSC3,EXOSC8,KRI1,LAS1L,NOP14,RRP36
GO:0006369	termination of RNA polymerase II transcription	8	33	0.0013	ENSP00000215829,ENSP00000238112,ENSP00000266735,ENSP00000272348,ENSP00000292476,ENSP00000358478,ENSP00000362063,ENSP00000412566	CPSF3,CPSF4,CSTF2,SNRPB,SNRPD3,SNRPF,SNRPG,TTF2
GO:0007064	mitotic sister chromatid cohesion	6	16	0.0013	ENSP00000263753,ENSP00000275517,ENSP00000323421,ENSP00000325290,ENSP00000361540,ENSP00000408367	CDC20,CDCA5,CHTF8,GSG2,SGOL1,SMC1A
GO:0043484	regulation of RNA splicing	15	116	0.0013	ENSP00000218224,ENSP00000221419,ENSP00000225698,ENSP00000227524,ENSP00000233078,ENSP00000271628,ENSP00000325905,ENSP00000339145,ENSP00000346694,ENSP00000348849,ENSP00000359645,ENSP00000376276,ENSP00000432083,ENSP00000457723,ENSP00000463058	C1QBP,DAZAP1,HNRNPA2B1,HNRNPL,HSPA8,PQBP1,PRPF19,RBM8A,RBMX,RNPS1,RPS26,RRP1B,SF3B4,SRSF2,SRSF7
GO:0043928	exonucleolytic catabolism of deadenylated mRNA	8	33	0.0013	ENSP00000221233,ENSP00000263579,ENSP00000302160,ENSP00000323046,ENSP00000361433,ENSP00000364813,ENSP00000374354,ENSP00000469468	DCPS,EXOSC2,EXOSC3,EXOSC5,EXOSC8,LSM2,LSM3,LSM4
GO:0048024	regulation of mRNA splicing, via spliceosome	12	77	0.0013	ENSP00000221419,ENSP00000225698,ENSP00000227524,ENSP00000233078,ENSP00000271628,ENSP00000325905,ENSP00000346694,ENSP00000359645,ENSP00000376276,ENSP00000432083,ENSP00000457723,ENSP00000463058	C1QBP,DAZAP1,HNRNPA2B1,HNRNPL,HSPA8,PRPF19,RBM8A,RBMX,RNPS1,SF3B4,SRSF2,SRSF7
GO:1904874	positive regulation of telomerase RNA localization to Cajal body	4	4	0.0013	ENSP00000299300,ENSP00000317334,ENSP00000358563,ENSP00000377958	CCT2,CCT4,DKC1,TCP1
GO:0006401	RNA catabolic process	23	237	0.0014	ENSP00000221233,ENSP00000221486,ENSP00000263579,ENSP00000270066,ENSP00000272645,ENSP00000273064,ENSP00000298717,ENSP00000302160,ENSP00000305480,ENSP00000323046,ENSP00000348849,ENSP00000361433,ENSP00000364320,ENSP00000364813,ENSP00000366135,ENSP00000374354,ENSP00000381216,ENSP00000385787,ENSP00000416255,ENSP00000425979,ENSP00000457723,ENSP00000463058,ENSP00000469468	DCPS,DROSHA,EIF4G1,EXOSC10,EXOSC2,EXOSC3,EXOSC5,EXOSC8,FEN1,KHSRP,LSM2,LSM3,LSM4,METTL3,MRTO4,POLR2D,POP1,RBM8A,RNASEH2A,RNPS1,RPS26,RQCD1,SMG9
GO:0007005	mitochondrion organization	34	424	0.0014	ENSP00000169551,ENSP00000235329,ENSP00000257245,ENSP00000262030,ENSP00000262375,ENSP00000262570,ENSP00000266544,ENSP00000268124,ENSP00000287295,ENSP00000310670,ENSP00000312618,ENSP00000320236,ENSP00000328174,ENSP00000345571,ENSP00000347919,ENSP00000355759,ENSP00000360671,ENSP00000364519,ENSP00000366800,ENSP00000366939,ENSP00000367787,ENSP00000367910,ENSP00000373620,ENSP00000387262,ENSP00000395232…	ACAD9,AIFM1,ATP5B,ATP5SL,BCS1L,CCAR2,CHCHD3,COA4,DNAJA3,DNAJC11,E2F1,EIF4G1,FANCG,HSPD1,IMMT,LIG3,MFN2,MGME1,MTFR2,NDUFA6,NDUFA9,PARP1,PHB2,PIF1,POLDIP2,POLG,SLC25A5,SLIRP,TFDP1,TIMM10,TIMM21,TIMM22,TIMM50,TOMM5
GO:1901362	organic cyclic compound biosynthetic process	166	3230	0.0014	ENSP00000055077,ENSP00000166345,ENSP00000215829,ENSP00000216252,ENSP00000216297,ENSP00000216367,ENSP00000216605,ENSP00000217026,ENSP00000218224,ENSP00000220496,ENSP00000221265,ENSP00000223129,ENSP00000225698,ENSP00000234590,ENSP00000235310,ENSP00000238112,ENSP00000254719,ENSP00000259895,ENSP00000262030,ENSP00000262570,ENSP00000263202,ENSP00000263274,ENSP00000263382,ENSP00000263681,ENSP00000264233…	ACTL6A,ADSL,ARID1A,ASCC2,ASF1B,ASH2L,ATAD2,ATP5B,BIRC5,BRCA1,BRD9,BRMS1,C1QBP,CAD,CCAR2,CDKN2D,CENPF,CENPU,CHAF1B,CHCHD3,CHTOP,COMMD4,CPSF3,CPSF4,CSTF2,DCTPP1,DEPDC1,DHFR,DHX9,DKC1,DMAP1,DNAJC17,DNMT1,DTL,DTYMK,E2F1,EBP,ELP6,ENO1,EWSR1,EZH2,FOSL1,FOXK2,FOXM1,FUBP1,GMPPB,GTF2H4,GTF3C2,GTF3C5,GTF3C6,HELLS,HMBS,HMGA1,HMGB2,HMGB3,HNRNPUL1,HSPA8,ILF2,ILF3,KARS,KAT5,KHSRP,KIAA0101,LIG1,LIG3,LIN9,LYAR,M…
GO:0000022	mitotic spindle elongation	5	10	0.0017	ENSP00000260363,ENSP00000313950,ENSP00000363524,ENSP00000377793,ENSP00000404190	AURKB,KIF23,KIF4A,PRC1,RACGAP1
GO:0007135	meiosis II	5	10	0.0017	ENSP00000287598,ENSP00000302530,ENSP00000350447,ENSP00000365107,ENSP00000389810	BUB1,BUB1B,DSN1,MASTL,SGOL2
GO:0031126	snoRNA 3'-end processing	5	10	0.0017	ENSP00000221233,ENSP00000221801,ENSP00000323046,ENSP00000358563,ENSP00000361433	DKC1,EXOSC2,EXOSC3,EXOSC5,FBL
GO:0033036	macromolecule localization	123	2268	0.0017	ENSP00000169551,ENSP00000200135,ENSP00000209873,ENSP00000216911,ENSP00000221265,ENSP00000221801,ENSP00000227524,ENSP00000229179,ENSP00000229340,ENSP00000231498,ENSP00000235329,ENSP00000238112,ENSP00000242285,ENSP00000242776,ENSP00000245206,ENSP00000245544,ENSP00000254719,ENSP00000254950,ENSP00000254998,ENSP00000255120,ENSP00000257245,ENSP00000260947,ENSP00000262375,ENSP00000262982,ENSP00000263181…	AAAS,ALYREF,ARL6IP1,AURKA,AURKB,BARD1,BIRC5,BUB1B,CASC5,CCHCR1,CCT2,CCT4,CDK1,CENPA,CENPF,CEP128,CEP55,CHTOP,CKAP5,CLTA,CPSF3,CPSF4,CSE1L,DDX39A,DHX38,DHX9,DKC1,DNAJA3,ECT2,EIF5A,EIF5AL1,ESCO2,EXOSC10,EXOSC2,EXOSC3,EZH2,FAF1,FAM83D,FBL,GLE1,GOT2,GSG2,H2AFY,HNRNPA2B1,HSPA8,HSPD1,IPO4,IPO9,KHSRP,KIF14,KIF18A,KIF20A,KIF20B,KPNA2,KPNB1,MAPRE1,MCM3AP,MFN2,MRPL18,NABP2,NASP,NDC1,NOP58,NUBP1,NUP107,NUP1…
GO:0042274	ribosomal small subunit biogenesis	11	68	0.0017	ENSP00000230340,ENSP00000244496,ENSP00000245539,ENSP00000254928,ENSP00000291576,ENSP00000317376,ENSP00000320917,ENSP00000358812,ENSP00000363746,ENSP00000405068,ENSP00000470560	BYSL,EMG1,ERAL1,KRI1,MRPS11,MRPS7,NOP14,PDCD11,PWP2,RRP36,WDR46
GO:0045934	negative regulation of nucleobase-containing compound metabolic process	84	1424	0.0017	ENSP00000209728,ENSP00000220496,ENSP00000221265,ENSP00000221419,ENSP00000225698,ENSP00000230056,ENSP00000234590,ENSP00000235310,ENSP00000260947,ENSP00000261881,ENSP00000262375,ENSP00000262570,ENSP00000262887,ENSP00000264108,ENSP00000264233,ENSP00000266970,ENSP00000276079,ENSP00000278823,ENSP00000296417,ENSP00000296503,ENSP00000300093,ENSP00000301633,ENSP00000302886,ENSP00000307143,ENSP00000308405…	ARID1A,AURKB,BARD1,BIRC5,BLM,BRCA1,BRMS1,C1QBP,CBX1,CCAR2,CDC6,CDK2,CENPF,CHCHD3,DEPDC1,DHX9,DKC1,DMAP1,DNAJA3,DNAJC17,DNMT1,DONSON,E2F1,ELAVL1,ENO1,EXOSC10,EZH2,FOXM1,GMNN,H2AFV,H2AFX,H2AFY,H2AFZ,HAT1,HELLS,HMGA1,HMGB2,HNRNPA2B1,HNRNPL,HSPA8,ILF3,KAT5,LIG3,LYAR,MAD2L2,MCRS1,MTA2,MXD3,NELFE,NIF3L1,NONO,PA2G4,PAF1,PARP1,PHB2,PIF1,PINX1,PLK1,POLQ,PRMT5,PSMC5,RBBP7,RBL1,RBMX,RNPS1,RPS26,SAP130,SETD8…
GO:0046599	regulation of centriole replication	6	17	0.0017	ENSP00000270861,ENSP00000311747,ENSP00000360944,ENSP00000371308,ENSP00000418960,ENSP00000471191	BRCA1,CENPJ,NUP62,PLK4,RBM14,STIL
GO:0051053	negative regulation of DNA metabolic process	16	134	0.0017	ENSP00000209728,ENSP00000230056,ENSP00000235310,ENSP00000261881,ENSP00000262887,ENSP00000264233,ENSP00000307143,ENSP00000318966,ENSP00000323421,ENSP00000328174,ENSP00000347232,ENSP00000349640,ENSP00000355759,ENSP00000366135,ENSP00000367787,ENSP00000375978	BLM,CDC6,DONSON,EXOSC10,GMNN,LIG3,MAD2L2,MCRS1,PARP1,PIF1,PINX1,POLQ,SMC1A,TIPIN,XRCC1,XRCC5
GO:0051307	meiotic chromosome separation	6	17	0.0017	ENSP00000240423,ENSP00000257934,ENSP00000308583,ENSP00000376168,ENSP00000376952,ENSP00000411532	APITD1,EME1,ESPL1,NCAPH,STRA13,TOP2A
GO:0008104	protein localization	109	1966	0.0018	ENSP00000169551,ENSP00000200135,ENSP00000209873,ENSP00000216911,ENSP00000221265,ENSP00000227524,ENSP00000229179,ENSP00000229340,ENSP00000231498,ENSP00000235329,ENSP00000238112,ENSP00000242285,ENSP00000242776,ENSP00000245544,ENSP00000254719,ENSP00000254950,ENSP00000254998,ENSP00000255120,ENSP00000257245,ENSP00000260947,ENSP00000262375,ENSP00000262982,ENSP00000263181,ENSP00000263202,ENSP00000263246…	AAAS,ALYREF,ARL6IP1,AURKA,AURKB,BARD1,BIRC5,BUB1B,CASC5,CCHCR1,CDK1,CENPA,CENPF,CEP128,CEP55,CHTOP,CLTA,CPSF3,CPSF4,CSE1L,DDX39A,DHX38,DHX9,DNAJA3,ECT2,EIF5A,EIF5AL1,ESCO2,EZH2,FAF1,FAM83D,GLE1,GSG2,H2AFY,HNRNPA2B1,HSPA8,HSPD1,IPO4,IPO9,KIF14,KIF18A,KIF20A,KIF20B,KPNA2,KPNB1,MAPRE1,MCM3AP,MFN2,NABP2,NASP,NDC1,NUBP1,NUP107,NUP155,NUP188,NUP205,NUP35,NUP62,NUP85,NUP88,NUP93,NXT1,ODF2,PACSIN2,PAF1,P…
GO:0033119	negative regulation of RNA splicing	7	26	0.0019	ENSP00000221419,ENSP00000225698,ENSP00000325905,ENSP00000346694,ENSP00000348849,ENSP00000359645,ENSP00000457723	C1QBP,HNRNPA2B1,HNRNPL,RBMX,RNPS1,RPS26,SRSF7
GO:0050685	positive regulation of mRNA processing	7	26	0.0019	ENSP00000221265,ENSP00000227524,ENSP00000233078,ENSP00000256442,ENSP00000271628,ENSP00000359645,ENSP00000432083	CCNB1,DAZAP1,HSPA8,PAF1,PRPF19,RBMX,SF3B4
GO:0000727	double-strand break repair via break-induced replication	4	5	0.0021	ENSP00000253462,ENSP00000276533,ENSP00000393139,ENSP00000405726	CDC45,CDC7,GINS2,GINS4
GO:0010629	negative regulation of gene expression	95	1670	0.0021	ENSP00000220496,ENSP00000221233,ENSP00000221265,ENSP00000221419,ENSP00000225698,ENSP00000230056,ENSP00000234590,ENSP00000235310,ENSP00000256442,ENSP00000260947,ENSP00000262375,ENSP00000262570,ENSP00000263579,ENSP00000264108,ENSP00000266970,ENSP00000266987,ENSP00000270066,ENSP00000272645,ENSP00000273064,ENSP00000276079,ENSP00000278823,ENSP00000296417,ENSP00000296503,ENSP00000298717,ENSP00000300093…	ARID1A,AURKB,BARD1,BCL2L12,BIRC5,BRCA1,BRMS1,C1QBP,CBX1,CCAR2,CCNB1,CDK2,CENPF,CHCHD3,DCPS,DEPDC1,DHFR,DHX9,DMAP1,DNAJA3,DNAJC17,DNMT1,DROSHA,E2F1,EIF4G1,ENO1,EXOSC10,EXOSC2,EXOSC3,EXOSC5,EXOSC8,EZH2,FOXM1,GMNN,H2AFV,H2AFX,H2AFY,H2AFZ,HAT1,HELLS,HMGA1,HMGB2,HNRNPA2B1,HNRNPL,HSPA8,ILF3,IQGAP3,KAT5,KHSRP,LSM2,LSM3,LSM4,LYAR,MAD2L2,METTL3,MRTO4,MTA2,MXD3,NCL,NELFE,NME1,NONO,PA2G4,PAF1,PARP1,PHB2,PHF…
GO:0006457	protein folding	21	214	0.0022	ENSP00000233893,ENSP00000246957,ENSP00000250124,ENSP00000258091,ENSP00000262375,ENSP00000275603,ENSP00000280326,ENSP00000295688,ENSP00000299300,ENSP00000306614,ENSP00000317334,ENSP00000319664,ENSP00000347719,ENSP00000351777,ENSP00000356989,ENSP00000362803,ENSP00000373620,ENSP00000377958,ENSP00000396620,ENSP00000432083,ENSP00000481878	CCT2,CCT3,CCT4,CCT5,CCT6A,CCT7,DNAJA3,GNB1,HSPA8,HSPD1,HSPE1,MPDU1,NFYC,NUDC,PFDN2,PPIH,PPIL1,TBCD,TCP1,TRAP1,VCP
GO:0034661	ncRNA catabolic process	7	27	0.0023	ENSP00000221233,ENSP00000323046,ENSP00000361433,ENSP00000366135,ENSP00000374354,ENSP00000385787,ENSP00000425979	DROSHA,EXOSC10,EXOSC2,EXOSC3,EXOSC5,EXOSC8,POP1
GO:0051103	DNA ligation involved in DNA repair	5	11	0.0023	ENSP00000250416,ENSP00000262887,ENSP00000296503,ENSP00000355759,ENSP00000367787	HMGB2,LIG3,PARP1,PARP2,XRCC1
GO:0071478	cellular response to radiation	17	153	0.0023	ENSP00000228843,ENSP00000298717,ENSP00000303706,ENSP00000313950,ENSP00000347232,ENSP00000352257,ENSP00000355759,ENSP00000368458,ENSP00000372088,ENSP00000375978,ENSP00000376457,ENSP00000388648,ENSP00000406046,ENSP00000428489,ENSP00000434024,ENSP00000479598,ENSP00000481878	AURKB,BLM,CDC25A,CHEK1,ECT2,GNB1,H2AFX,METTL3,PARP1,PBK,PCNA,POLD1,RAD51,RAD51AP1,RHNO1,XRCC5,XRCC6
GO:0000245	spliceosomal complex assembly	10	59	0.0024	ENSP00000215829,ENSP00000227524,ENSP00000244520,ENSP00000272348,ENSP00000281950,ENSP00000300413,ENSP00000310723,ENSP00000359645,ENSP00000362110,ENSP00000469468	DDX23,GEMIN6,LSM4,PRPF19,RBMX,SF3A3,SNRPC,SNRPD1,SNRPD3,SNRPG
GO:0000288	nuclear-transcribed mRNA catabolic process, deadenylation-dependent decay	10	59	0.0024	ENSP00000221233,ENSP00000263579,ENSP00000272645,ENSP00000273064,ENSP00000302160,ENSP00000323046,ENSP00000361433,ENSP00000364813,ENSP00000374354,ENSP00000469468	DCPS,EXOSC2,EXOSC3,EXOSC5,EXOSC8,LSM2,LSM3,LSM4,POLR2D,RQCD1
GO:0009411	response to UV	16	139	0.0024	ENSP00000261881,ENSP00000264926,ENSP00000298717,ENSP00000300035,ENSP00000303706,ENSP00000305480,ENSP00000310670,ENSP00000313950,ENSP00000355759,ENSP00000355958,ENSP00000368458,ENSP00000377224,ENSP00000388648,ENSP00000406046,ENSP00000428489,ENSP00000479598	AURKB,CCAR2,CDC25A,CDKN2D,CHEK1,DTL,FEN1,KIAA0101,METTL3,PARP1,PBK,PCNA,POLD1,RAD18,RHNO1,TIPIN
GO:1901998	toxin transport	8	37	0.0024	ENSP00000220496,ENSP00000258091,ENSP00000280326,ENSP00000295688,ENSP00000299300,ENSP00000317334,ENSP00000320485,ENSP00000377958	ARID1A,CCT2,CCT3,CCT4,CCT5,CCT7,DNAJC17,TCP1
GO:0019953	sexual reproduction	51	764	0.0025	ENSP00000166345,ENSP00000209873,ENSP00000216911,ENSP00000229758,ENSP00000233078,ENSP00000240423,ENSP00000245960,ENSP00000256442,ENSP00000258091,ENSP00000261965,ENSP00000263181,ENSP00000263382,ENSP00000264670,ENSP00000265753,ENSP00000266987,ENSP00000280326,ENSP00000287647,ENSP00000295688,ENSP00000295746,ENSP00000296484,ENSP00000296503,ENSP00000298717,ENSP00000299300,ENSP00000300093,ENSP00000310170…	AAAS,ACTR1A,ASF1B,ASPM,AURKA,CASC5,CCNB1,CCT2,CCT3,CCT4,CCT5,CCT7,CDC25B,CDC25C,CDK1,DAZAP1,DIAPH3,E2F1,EIF4H,FANCA,FANCD2,FANCG,FBXO5,FOSL1,H2AFX,HMGB2,KIAA1524,KIF18A,KIFC1,MASTL,MCM8,METTL3,NCAPH,NDC1,NSUN2,NUP62,ODF2,PAFAH1B3,PLK1,POC1A,PRMT7,PTTG1,RACGAP1,RUVBL1,SLIRP,TARBP2,TCP1,TOP2A,TRIP13,TTK,TUBGCP3
GO:0071156	regulation of cell cycle arrest	14	111	0.0025	ENSP00000216911,ENSP00000256442,ENSP00000266970,ENSP00000273064,ENSP00000312664,ENSP00000321656,ENSP00000342307,ENSP00000345571,ENSP00000364519,ENSP00000368458,ENSP00000378699,ENSP00000406162,ENSP00000415430,ENSP00000418960	AURKA,BRCA1,CASP2,CCNB1,CDC25C,CDK1,CDK2,E2F1,FOXM1,GTSE1,PCNA,PRMT1,RQCD1,TFDP1
GO:0006518	peptide metabolic process	37	497	0.0026	ENSP00000210060,ENSP00000225969,ENSP00000245539,ENSP00000254730,ENSP00000254928,ENSP00000265753,ENSP00000272418,ENSP00000281828,ENSP00000293831,ENSP00000301585,ENSP00000313603,ENSP00000313877,ENSP00000317376,ENSP00000322439,ENSP00000325448,ENSP00000336702,ENSP00000338389,ENSP00000346012,ENSP00000347277,ENSP00000348849,ENSP00000353575,ENSP00000354086,ENSP00000354125,ENSP00000354525,ENSP00000355086…	ABCF1,DARS2,DHPS,EEF1E1,EEFSEC,EIF2B3,EIF3B,EIF3I,EIF4A1,EIF4G1,EIF4H,EIF5A,EIF5AL1,ERAL1,FARSB,HARS,HSPA8,ICT1,KARS,METTL17,MRPL18,MRPL24,MRPL27,MRPL35,MRPL37,MRPL52,MRPL9,MRPS11,MRPS15,MRPS2,MRPS5,MRPS7,RPL36AL,RPS26,TRNAU1AP,TSFM,TUFM
GO:0016075	rRNA catabolic process	6	19	0.0026	ENSP00000221233,ENSP00000323046,ENSP00000361433,ENSP00000366135,ENSP00000374354,ENSP00000425979	DROSHA,EXOSC10,EXOSC2,EXOSC3,EXOSC5,EXOSC8
GO:0051656	establishment of organelle localization	31	387	0.0026	ENSP00000160827,ENSP00000200135,ENSP00000247191,ENSP00000254950,ENSP00000256442,ENSP00000257934,ENSP00000260363,ENSP00000261597,ENSP00000263181,ENSP00000265148,ENSP00000275517,ENSP00000290158,ENSP00000301019,ENSP00000301633,ENSP00000318966,ENSP00000323300,ENSP00000336868,ENSP00000355922,ENSP00000356319,ENSP00000358925,ENSP00000361298,ENSP00000362146,ENSP00000386348,ENSP00000393963,ENSP00000418529…	BIRC5,CCNB1,CDCA5,CDCA8,CDT1,CENPA,CENPE,CENPF,DLGAP5,ESPL1,FAM83D,KIF14,KIF18A,KIF22,KIF23,KIF2C,KIFC1,KPNB1,MYO19,NDC80,NSFL1C,NUP62,NUP88,NUSAP1,PINX1,PSRC1,RAN,SAPCD2,SPAG5,VPS4A,ZW10
GO:0070647	protein modification by small protein conjugation or removal	60	945	0.0026	ENSP00000013070,ENSP00000157812,ENSP00000219313,ENSP00000221265,ENSP00000227524,ENSP00000229268,ENSP00000247668,ENSP00000253023,ENSP00000259457,ENSP00000260947,ENSP00000263202,ENSP00000264639,ENSP00000264926,ENSP00000268717,ENSP00000270225,ENSP00000274026,ENSP00000293362,ENSP00000298288,ENSP00000300093,ENSP00000301633,ENSP00000303706,ENSP00000309474,ENSP00000310129,ENSP00000310572,ENSP00000312439…	ACTL6A,ANAPC7,BABAM1,BAP1,BARD1,BIRC5,BRCA1,CCNA2,CCNF,CDC20,CDC25A,CDCA3,CDK1,CLSPN,COPS3,DCAF7,DTL,FOXK2,LRR1,MCRS1,PAF1,PCNA,PLK1,PRPF19,PSMA7,PSMB2,PSMB3,PSMB7,PSMC3,PSMC4,PSMC5,PSMD1,PSMD14,PSMD2,PSMD3,PSMD4,PSMD7,PSMD9,PSME3,RAD18,RAD23A,RFWD3,RNF26,RNF4,RUVBL1,SAE1,SENP3,TRAF2,TRAIP,UBE2C,UBE2M,UBE2T,UBR7,UCHL5,UFD1L,UHRF1,USP10,USP5,VCP,ZC3HC1
GO:0000079	regulation of cyclin-dependent protein serine/threonine kinase activity	12	86	0.0029	ENSP00000209728,ENSP00000256442,ENSP00000262300,ENSP00000300093,ENSP00000303706,ENSP00000311083,ENSP00000321656,ENSP00000335357,ENSP00000347232,ENSP00000358925,ENSP00000364976,ENSP00000377224	BLM,CCNB1,CDC25A,CDC25C,CDC6,CDKN2D,CDKN3,CKS1B,CKS2,PKMYT1,PLK1,PSRC1
GO:0006479	protein methylation	15	127	0.0029	ENSP00000215829,ENSP00000221801,ENSP00000235090,ENSP00000319169,ENSP00000320147,ENSP00000337976,ENSP00000340896,ENSP00000343103,ENSP00000346997,ENSP00000351446,ENSP00000356354,ENSP00000372351,ENSP00000384629,ENSP00000406162,ENSP00000412566	ASH2L,EZH2,FBL,PCMT1,PRMT1,PRMT5,PRMT7,SETD8,SNRPB,SNRPD3,SUV39H1,SUV39H2,WDR5,WDR77,WHSC1
GO:0010468	regulation of gene expression	219	4533	0.0029	ENSP00000157812,ENSP00000209728,ENSP00000216252,ENSP00000216297,ENSP00000217026,ENSP00000218224,ENSP00000220496,ENSP00000221233,ENSP00000221265,ENSP00000221419,ENSP00000225655,ENSP00000225698,ENSP00000227524,ENSP00000229179,ENSP00000229758,ENSP00000230056,ENSP00000233078,ENSP00000234590,ENSP00000235090,ENSP00000235310,ENSP00000242776,ENSP00000243563,ENSP00000245544,ENSP00000246957,ENSP00000247191…	AATF,ABCF1,ACTL6A,ALYREF,ARID1A,ASCC2,ASF1B,ASH2L,ATAD2,AURKB,BARD1,BCL2L12,BIRC5,BLM,BOLA3,BRCA1,BRD9,BRMS1,C1QBP,CBX1,CCAR2,CCNA2,CCNB1,CDC45,CDC6,CDK1,CDK11B,CDK2,CDT1,CENPF,CENPU,CHAF1B,CHCHD3,CHEK1,CHTOP,CKAP2,CKS1B,CKS2,COMMD4,CPSF4,DAZAP1,DCPS,DDX39A,DDX46,DEPDC1,DHFR,DHX9,DKC1,DLGAP5,DMAP1,DNAJA3,DNAJC17,DNMT1,DROSHA,E2F1,EEFSEC,EIF3B,EIF4A1,EIF4G1,EIF4H,EIF5A,EIF5AL1,ELAVL1,ELP6,ENO1,EWS…
GO:0000212	meiotic spindle organization	5	12	0.003	ENSP00000216911,ENSP00000229758,ENSP00000251413,ENSP00000257934,ENSP00000356379	ASPM,AURKA,ESPL1,FBXO5,TUBG1
GO:0007077	mitotic nuclear envelope disassembly	5	12	0.003	ENSP00000216639,ENSP00000256442,ENSP00000288207,ENSP00000300093,ENSP00000378699	CCNB1,CCNB2,CDK1,PLK1,VRK1
GO:0032042	mitochondrial DNA metabolic process	5	12	0.003	ENSP00000262375,ENSP00000268124,ENSP00000355759,ENSP00000366939,ENSP00000367787	DNAJA3,LIG3,MGME1,PARP1,POLG
GO:0072425	signal transduction involved in G2 DNA damage checkpoint	5	12	0.003	ENSP00000300093,ENSP00000352408,ENSP00000355958,ENSP00000388648,ENSP00000418960	BABAM1,BRCA1,CHEK1,DTL,PLK1
GO:0006312	mitotic recombination	6	20	0.0031	ENSP00000262887,ENSP00000308583,ENSP00000336606,ENSP00000372088,ENSP00000451974,ENSP00000466399	APITD1,RAD51,RAD51D,RAD54B,XRCC1,XRCC3
GO:0044818	mitotic G2/M transition checkpoint	7	29	0.0031	ENSP00000260810,ENSP00000307143,ENSP00000310842,ENSP00000312995,ENSP00000347232,ENSP00000378699,ENSP00000418960	BLM,BRCA1,CDK1,CLSPN,DONSON,FANCI,TOPBP1
GO:2000104	negative regulation of DNA-dependent DNA replication	6	20	0.0031	ENSP00000230056,ENSP00000261881,ENSP00000307143,ENSP00000323421,ENSP00000347232,ENSP00000367787	BLM,DONSON,GMNN,LIG3,SMC1A,TIPIN
GO:0031536	positive regulation of exit from mitosis	4	6	0.0033	ENSP00000275517,ENSP00000301633,ENSP00000348838,ENSP00000441875	BIRC5,CDCA5,PHB2,UBE2C
GO:0071035	nuclear polyadenylation-dependent rRNA catabolic process	4	6	0.0033	ENSP00000323046,ENSP00000361433,ENSP00000366135,ENSP00000374354	EXOSC10,EXOSC2,EXOSC3,EXOSC8
GO:0007019	microtubule depolymerization	5	13	0.0039	ENSP00000263181,ENSP00000361298,ENSP00000410452,ENSP00000432768,ENSP00000465992	CKAP5,KIF18A,KIF18B,KIF2C,STMN1
GO:0007095	mitotic G2 DNA damage checkpoint	6	21	0.0039	ENSP00000260810,ENSP00000307143,ENSP00000310842,ENSP00000312995,ENSP00000347232,ENSP00000378699	BLM,CDK1,CLSPN,DONSON,FANCI,TOPBP1
GO:0009263	deoxyribonucleotide biosynthetic process	5	13	0.0039	ENSP00000300738,ENSP00000304802,ENSP00000315644,ENSP00000318868,ENSP00000353770	DTYMK,RRM1,RRM2,SHMT1,TYMS
GO:0046607	positive regulation of centrosome cycle	5	13	0.0039	ENSP00000270861,ENSP00000296484,ENSP00000401564,ENSP00000418529,ENSP00000471191	NSFL1C,NUP62,PLK4,POC1A,RANBP1
GO:0048025	negative regulation of mRNA splicing, via spliceosome	6	21	0.0039	ENSP00000221419,ENSP00000225698,ENSP00000325905,ENSP00000346694,ENSP00000359645,ENSP00000457723	C1QBP,HNRNPA2B1,HNRNPL,RBMX,RNPS1,SRSF7
GO:0071028	nuclear mRNA surveillance	5	13	0.0039	ENSP00000221233,ENSP00000323046,ENSP00000361433,ENSP00000366135,ENSP00000374354	EXOSC10,EXOSC2,EXOSC3,EXOSC5,EXOSC8
GO:0072698	protein localization to microtubule cytoskeleton	7	31	0.0043	ENSP00000216911,ENSP00000323300,ENSP00000358813,ENSP00000360793,ENSP00000360944,ENSP00000364721,ENSP00000481110	AURKA,FAM83D,KIF20B,MAPRE1,SPAG5,STIL,TTK
GO:0000002	mitochondrial genome maintenance	6	22	0.0047	ENSP00000262375,ENSP00000268124,ENSP00000328174,ENSP00000355759,ENSP00000366939,ENSP00000367787	DNAJA3,LIG3,MGME1,PARP1,PIF1,POLG
GO:0007084	mitotic nuclear envelope reassembly	4	7	0.0048	ENSP00000216639,ENSP00000303482,ENSP00000310275,ENSP00000358857	BANF1,EMD,REEP4,VRK1
GO:0007144	female meiosis I	4	7	0.0048	ENSP00000166345,ENSP00000216911,ENSP00000229758,ENSP00000245960	AURKA,CDC25B,FBXO5,TRIP13
GO:0016078	tRNA catabolic process	4	7	0.0048	ENSP00000323046,ENSP00000361433,ENSP00000374354,ENSP00000385787	EXOSC2,EXOSC3,EXOSC8,POP1
GO:0044806	G-quadruplex DNA unwinding	4	7	0.0048	ENSP00000328174,ENSP00000346694,ENSP00000347232,ENSP00000356520	BLM,DHX9,HNRNPA2B1,PIF1
GO:0070601	centromeric sister chromatid cohesion	4	7	0.0048	ENSP00000263753,ENSP00000287598,ENSP00000302530,ENSP00000350447	BUB1,BUB1B,SGOL1,SGOL2
GO:0034472	snRNA 3'-end processing	5	14	0.005	ENSP00000221233,ENSP00000323046,ENSP00000361162,ENSP00000361433,ENSP00000374354	EXOSC2,EXOSC3,EXOSC5,EXOSC8,TOE1
GO:0046606	negative regulation of centrosome cycle	5	14	0.005	ENSP00000283027,ENSP00000311747,ENSP00000355966,ENSP00000380256,ENSP00000418960	BRCA1,CCNF,NEK2,NUBP1,RBM14
GO:1901565	organonitrogen compound catabolic process	59	958	0.0055	ENSP00000157812,ENSP00000210060,ENSP00000215904,ENSP00000216911,ENSP00000219313,ENSP00000227524,ENSP00000229268,ENSP00000242285,ENSP00000245206,ENSP00000247668,ENSP00000249806,ENSP00000254950,ENSP00000256442,ENSP00000259457,ENSP00000263202,ENSP00000264639,ENSP00000268717,ENSP00000287598,ENSP00000296509,ENSP00000300093,ENSP00000309474,ENSP00000310129,ENSP00000310572,ENSP00000313950,ENSP00000318868…	ANAPC15,ANAPC7,AURKA,AURKB,BAP1,BUB1B,BUB3,CCNB1,CCNF,CDC20,CDK1,CLN6,CLTA,COPS3,DCTPP1,DHPS,DTL,FAF1,GOT2,HMMR,HMOX2,HSPA8,KAT5,KIF14,MAD2L1,NSFL1C,NUDT1,PDXP,PLK1,PRPF19,PSMA7,PSMB2,PSMB3,PSMB7,PSMC3,PSMC4,PSMC5,PSMD1,PSMD14,PSMD2,PSMD3,PSMD4,PSMD7,PSMD9,PTTG1,RAD23A,RANBP1,RNF4,SHMT1,SNF8,TRAF2,UBE2C,UCHL5,UFD1L,UHRF1,USP10,USP5,VCP,VPS4A
GO:0048519	negative regulation of biological process	234	4953	0.0056	ENSP00000166345,ENSP00000200135,ENSP00000209728,ENSP00000216911,ENSP00000219097,ENSP00000220496,ENSP00000221233,ENSP00000221265,ENSP00000221419,ENSP00000225655,ENSP00000225698,ENSP00000227524,ENSP00000229758,ENSP00000230056,ENSP00000234590,ENSP00000235090,ENSP00000235310,ENSP00000235329,ENSP00000237536,ENSP00000246957,ENSP00000247668,ENSP00000250416,ENSP00000252992,ENSP00000254950,ENSP00000256442…	AATF,APOBEC3B,ARID1A,ARL6IP1,ASPM,ATAD2,ATP5B,ATRIP,AURKA,AURKB,BABAM1,BANF1,BAP1,BARD1,BCL2L12,BIRC5,BLM,BRCA1,BRMS1,BUB1,BUB1B,BUB3,C1QBP,CACYBP,CASC5,CASP2,CBX1,CCAR2,CCNB1,CCNF,CDC25C,CDC45,CDC6,CDC7,CDK1,CDK2,CDKN2D,CDKN3,CDT1,CENPF,CEP85,CFL1,CHCHD3,CHEK1,CKAP2,CLSPN,CNRIP1,DCLRE1B,DCPS,DDIAS,DEPDC1,DHFR,DHX9,DKC1,DMAP1,DNAJA3,DNAJC17,DNMT1,DONSON,DROSHA,DTL,E2F1,EEF1E1,EIF4G1,ELAVL1,EMD,EM…
GO:1903827	regulation of cellular protein localization	34	465	0.0057	ENSP00000254950,ENSP00000258091,ENSP00000260947,ENSP00000261597,ENSP00000275517,ENSP00000275603,ENSP00000280326,ENSP00000295688,ENSP00000299300,ENSP00000300093,ENSP00000301019,ENSP00000317334,ENSP00000318966,ENSP00000324203,ENSP00000345571,ENSP00000349640,ENSP00000352572,ENSP00000353408,ENSP00000355759,ENSP00000358563,ENSP00000358857,ENSP00000360793,ENSP00000361363,ENSP00000364519,ENSP00000376457…	BARD1,CCT2,CCT3,CCT4,CCT5,CCT6A,CCT7,CDCA5,CDK1,CDT1,DKC1,DMAP1,E2F1,ECT2,EMD,GTSE1,H2AFY,KIF20B,MCRS1,MSN,NDC80,NSFL1C,NUP62,PARP1,PCNT,PDCD5,PINX1,PLK1,RANGAP1,SAPCD2,TCP1,TFDP1,VPS4A,WRAP53
GO:0009262	deoxyribonucleotide metabolic process	7	33	0.0058	ENSP00000300738,ENSP00000304802,ENSP00000315644,ENSP00000318868,ENSP00000322524,ENSP00000353770,ENSP00000380241	DCTPP1,DTYMK,NUDT1,RRM1,RRM2,SHMT1,TYMS
GO:0051704	multi-organism process	117	2222	0.0061	ENSP00000166345,ENSP00000209873,ENSP00000216911,ENSP00000218224,ENSP00000221233,ENSP00000221265,ENSP00000225698,ENSP00000227520,ENSP00000229179,ENSP00000229758,ENSP00000230340,ENSP00000231498,ENSP00000233078,ENSP00000234590,ENSP00000240423,ENSP00000245206,ENSP00000245544,ENSP00000245960,ENSP00000254950,ENSP00000256442,ENSP00000258091,ENSP00000259457,ENSP00000261965,ENSP00000263181,ENSP00000263382…	AAAS,ACTR1A,ALYREF,APOBEC3B,ARID1A,ASF1B,ASPM,AURKA,BANF1,BUB1,BYSL,C1QBP,CAD,CASC5,CCDC86,CCNA2,CCNB1,CCT2,CCT3,CCT4,CCT5,CCT7,CDC25B,CDC25C,CDK1,CENPA,CENPU,CFL1,CPSF4,DAZAP1,DHX9,DIAPH3,DNAJC9,DROSHA,E2F1,EIF3B,EIF4A1,EIF4G1,EIF4H,ENO1,EXOSC5,FADD,FANCA,FANCD2,FANCG,FBXO5,FOSL1,GOT2,H2AFX,HMGA1,HMGB2,HNRNPUL1,HSPA8,HSPD1,ILF3,KARS,KAT5,KIAA1524,KIF18A,KIFC1,KPNA2,KPNB1,MASTL,MCM8,METTL3,NCAPH,…
GO:0006999	nuclear pore organization	5	15	0.0064	ENSP00000229179,ENSP00000285968,ENSP00000295119,ENSP00000310668,ENSP00000360483	NDC1,NUP107,NUP205,NUP35,NUP93
GO:0034655	nucleobase-containing compound catabolic process	30	394	0.0064	ENSP00000221233,ENSP00000221486,ENSP00000234590,ENSP00000263579,ENSP00000270066,ENSP00000272645,ENSP00000273064,ENSP00000290158,ENSP00000296503,ENSP00000298717,ENSP00000302160,ENSP00000305480,ENSP00000322524,ENSP00000323046,ENSP00000348849,ENSP00000351777,ENSP00000361433,ENSP00000361725,ENSP00000364320,ENSP00000364813,ENSP00000366135,ENSP00000374354,ENSP00000380241,ENSP00000381216,ENSP00000385787…	DCPS,DCTPP1,DROSHA,EIF4G1,ENDOG,ENO1,EXOSC10,EXOSC2,EXOSC3,EXOSC5,EXOSC8,FEN1,HMGB2,KHSRP,KPNB1,LSM2,LSM3,LSM4,METTL3,MRTO4,NUDT1,POLR2D,POP1,RBM8A,RNASEH2A,RNPS1,RPS26,RQCD1,SMG9,VCP
GO:0019886	antigen processing and presentation of exogenous peptide antigen via MHC class II	12	96	0.0066	ENSP00000160827,ENSP00000242285,ENSP00000259632,ENSP00000260363,ENSP00000260731,ENSP00000263181,ENSP00000265148,ENSP00000324020,ENSP00000358921,ENSP00000361298,ENSP00000363524,ENSP00000404190	ACTR1A,CENPE,CLTA,DCTN3,KIF11,KIF15,KIF18A,KIF22,KIF23,KIF2C,KIF4A,RACGAP1
GO:0008156	negative regulation of DNA replication	7	34	0.0067	ENSP00000209728,ENSP00000230056,ENSP00000261881,ENSP00000307143,ENSP00000323421,ENSP00000347232,ENSP00000367787	BLM,CDC6,DONSON,GMNN,LIG3,SMC1A,TIPIN
GO:0008334	histone mRNA metabolic process	6	24	0.0067	ENSP00000215829,ENSP00000238112,ENSP00000266735,ENSP00000272348,ENSP00000366135,ENSP00000412566	CPSF3,EXOSC10,SNRPB,SNRPD3,SNRPF,SNRPG
GO:0034475	U4 snRNA 3'-end processing	4	8	0.0067	ENSP00000221233,ENSP00000323046,ENSP00000361433,ENSP00000374354	EXOSC2,EXOSC3,EXOSC5,EXOSC8
GO:0045144	meiotic sister chromatid segregation	4	8	0.0067	ENSP00000287598,ENSP00000302530,ENSP00000350447,ENSP00000389810	BUB1,BUB1B,DSN1,SGOL2
GO:0046907	intracellular transport	79	1390	0.0067	ENSP00000169551,ENSP00000200135,ENSP00000209873,ENSP00000215829,ENSP00000215941,ENSP00000229179,ENSP00000229340,ENSP00000231498,ENSP00000235329,ENSP00000238112,ENSP00000242285,ENSP00000242776,ENSP00000245544,ENSP00000254950,ENSP00000254998,ENSP00000257245,ENSP00000259632,ENSP00000260363,ENSP00000262030,ENSP00000262982,ENSP00000263202,ENSP00000265388,ENSP00000265465,ENSP00000266735,ENSP00000268482…	AAAS,ACTR1A,ALYREF,ANKRD54,ARL6IP1,ATP5B,BANF1,CCHCR1,CHTOP,CLTA,CPSF3,CPSF4,CSE1L,DCTN3,DDX39A,DHX38,EIF5A,GEMIN4,GEMIN6,GLE1,HMGA1,HNRNPA2B1,HSPA8,HSPD1,IPO4,IPO9,KIF23,KIF4A,KPNA2,KPNB1,MFN2,MYO19,NDC1,NUP107,NUP155,NUP188,NUP205,NUP35,NUP62,NUP85,NUP88,NUP93,NXT1,PHB2,POLA2,POLR2D,RAB35,RAB8A,RAN,RANBP1,RBM8A,RNPS1,RPS26,SDCCAG3,SNF8,SNRPB,SNRPD1,SNRPD3,SNRPF,SNRPG,SRSF2,SRSF7,TIMM10,TIMM21,T…
GO:0072594	establishment of protein localization to organelle	30	396	0.0067	ENSP00000169551,ENSP00000229179,ENSP00000231498,ENSP00000235329,ENSP00000245544,ENSP00000254950,ENSP00000257245,ENSP00000262982,ENSP00000265388,ENSP00000265465,ENSP00000290158,ENSP00000295119,ENSP00000320236,ENSP00000346453,ENSP00000348849,ENSP00000354742,ENSP00000361658,ENSP00000369545,ENSP00000373620,ENSP00000401564,ENSP00000421380,ENSP00000423563,ENSP00000432083,ENSP00000438204,ENSP00000438483…	CSE1L,H2AFY,HSPA8,HSPD1,IPO4,IPO9,KPNA2,KPNB1,MFN2,NABP2,NUP107,NUP155,NUP188,NUP35,NUP62,NUP85,NUP88,PHB2,POLA2,RAN,RANBP1,RPS26,SNF8,TIMM10,TIMM21,TIMM22,TIMM50,TNPO3,TOMM5,VPS4A
GO:0075713	establishment of integrated proviral latency	4	8	0.0067	ENSP00000310275,ENSP00000352257,ENSP00000375978,ENSP00000399888	BANF1,HMGA1,XRCC5,XRCC6
GO:0085020	protein K6-linked ubiquitination	4	8	0.0067	ENSP00000260947,ENSP00000356243,ENSP00000418960,ENSP00000426503	BARD1,BRCA1,RNF4,UBE2T
GO:0048518	positive regulation of biological process	254	5459	0.0068	ENSP00000055077,ENSP00000157812,ENSP00000209728,ENSP00000210060,ENSP00000215904,ENSP00000215941,ENSP00000216252,ENSP00000216297,ENSP00000216911,ENSP00000217026,ENSP00000218224,ENSP00000221265,ENSP00000221419,ENSP00000223129,ENSP00000225655,ENSP00000225698,ENSP00000227524,ENSP00000229268,ENSP00000233078,ENSP00000233893,ENSP00000234590,ENSP00000235090,ENSP00000235310,ENSP00000235329,ENSP00000245544…	AATF,ABCF1,ACTL6A,AIFM1,ALYREF,ANKRD54,ANLN,APITD1,ARID1A,ARL6IP1,ARPC1A,ASH2L,ASPM,ATAD2,ATP5B,AURKA,AURKB,BABAM1,BARD1,BCL2L12,BIRC5,BLM,BRCA1,BRMS1,C1QBP,CACYBP,CASP2,CCAR2,CCNA2,CCNB1,CCT2,CCT3,CCT4,CCT5,CCT6A,CCT7,CDC20,CDC25A,CDC25B,CDC25C,CDC45,CDC6,CDC7,CDCA2,CDCA5,CDK1,CDK2,CDT1,CENPE,CENPJ,CFL1,CHEK1,CHTF18,CHTF8,CHTOP,CIT,CKAP2,CKS1B,CKS2,CLIC1,CLN6,CLSPN,DAZAP1,DBF4B,DDX56,DEPDC1B,DHF…
GO:0009628	response to abiotic stimulus	63	1052	0.0069	ENSP00000228843,ENSP00000256442,ENSP00000260810,ENSP00000261881,ENSP00000262375,ENSP00000262887,ENSP00000264926,ENSP00000268124,ENSP00000268717,ENSP00000272645,ENSP00000274026,ENSP00000287295,ENSP00000287647,ENSP00000294053,ENSP00000298717,ENSP00000300035,ENSP00000300738,ENSP00000301838,ENSP00000303706,ENSP00000305480,ENSP00000310170,ENSP00000310670,ENSP00000312664,ENSP00000313950,ENSP00000323421…	ADSL,AIFM1,AURKB,BABAM1,BLM,BRCA1,CASP2,CCAR2,CCNA2,CCNB1,CDC25A,CDKN2D,CHEK1,CLPB,COPS3,DNAJA3,DTL,E2F1,ECT2,EIF2B3,ENDOG,FADD,FANCD2,FANCG,FEN1,FOSL1,GNB1,H2AFX,HMOX2,HSPD1,KARS,KAT5,KIAA0101,METTL3,NABP2,PARP1,PBK,PCNA,PHB2,POLD1,POLG,POLR2D,PPP1CA,RAD18,RAD51,RAD51AP1,RAD51D,RAD54L,RBBP7,RFWD3,RHNO1,RIC8A,RRM1,SMC1A,SUV39H1,SUV39H2,TIMELESS,TIPIN,TOPBP1,XRCC1,XRCC3,XRCC5,XRCC6
GO:1901575	organic substance catabolic process	89	1609	0.0069	ENSP00000157812,ENSP00000210060,ENSP00000215904,ENSP00000216911,ENSP00000219313,ENSP00000221233,ENSP00000221486,ENSP00000227524,ENSP00000229268,ENSP00000234590,ENSP00000242285,ENSP00000245206,ENSP00000247668,ENSP00000249806,ENSP00000254950,ENSP00000256442,ENSP00000259457,ENSP00000263202,ENSP00000263579,ENSP00000264639,ENSP00000268717,ENSP00000270066,ENSP00000272645,ENSP00000273064,ENSP00000287598…	ANAPC15,ANAPC7,AURKA,AURKB,BAP1,BUB1B,BUB3,CBR3,CCNB1,CCNF,CDC20,CDK1,CLN6,CLTA,COPS3,DCPS,DCTPP1,DHPS,DROSHA,DTL,EIF4G1,ENDOG,ENO1,EXOSC10,EXOSC2,EXOSC3,EXOSC5,EXOSC8,FAF1,FEN1,GALE,GOT2,HMGB2,HMMR,HMOX2,HSPA8,KAT5,KHSRP,KIF14,KPNB1,LSM2,LSM3,LSM4,MAD2L1,METTL3,MRTO4,NSFL1C,NUDT1,PAFAH1B3,PDXP,PLK1,POLR2D,POP1,PRPF19,PSMA7,PSMB2,PSMB3,PSMB7,PSMC3,PSMC4,PSMC5,PSMD1,PSMD14,PSMD2,PSMD3,PSMD4,PSMD7,…
GO:0042255	ribosome assembly	9	58	0.0074	ENSP00000225698,ENSP00000245539,ENSP00000254928,ENSP00000291576,ENSP00000317376,ENSP00000364320,ENSP00000371858,ENSP00000405620,ENSP00000413572	C1QBP,DHX30,ERAL1,MRPS11,MRPS7,MRTO4,NLE1,NOP2,PWP2
GO:0006402	mRNA catabolic process	19	207	0.0078	ENSP00000221233,ENSP00000263579,ENSP00000270066,ENSP00000272645,ENSP00000273064,ENSP00000298717,ENSP00000302160,ENSP00000323046,ENSP00000348849,ENSP00000361433,ENSP00000364320,ENSP00000364813,ENSP00000366135,ENSP00000374354,ENSP00000381216,ENSP00000416255,ENSP00000457723,ENSP00000463058,ENSP00000469468	DCPS,EIF4G1,EXOSC10,EXOSC2,EXOSC3,EXOSC5,EXOSC8,KHSRP,LSM2,LSM3,LSM4,METTL3,MRTO4,POLR2D,RBM8A,RNPS1,RPS26,RQCD1,SMG9
GO:0007099	centriole replication	5	16	0.0078	ENSP00000266970,ENSP00000270861,ENSP00000369614,ENSP00000371308,ENSP00000384792	CDK2,CENPJ,CNTROB,PLK4,WDR62
GO:0046931	pore complex assembly	5	16	0.0078	ENSP00000229179,ENSP00000285968,ENSP00000295688,ENSP00000310668,ENSP00000360483	CCT3,NDC1,NUP107,NUP205,NUP93
GO:0051782	negative regulation of cell division	5	16	0.0078	ENSP00000219097,ENSP00000254950,ENSP00000313950,ENSP00000347232,ENSP00000356379	ASPM,AURKB,BLM,ORC6,VPS4A
GO:0051252	regulation of RNA metabolic process	188	3890	0.0081	ENSP00000157812,ENSP00000166345,ENSP00000209728,ENSP00000216252,ENSP00000216297,ENSP00000217026,ENSP00000218224,ENSP00000220496,ENSP00000221233,ENSP00000221265,ENSP00000221419,ENSP00000225655,ENSP00000225698,ENSP00000227524,ENSP00000229179,ENSP00000229758,ENSP00000230056,ENSP00000233078,ENSP00000234590,ENSP00000235090,ENSP00000235310,ENSP00000243563,ENSP00000245544,ENSP00000247191,ENSP00000247668…	AATF,ACTL6A,ALYREF,ARID1A,ASCC2,ASF1B,ASH2L,ATAD2,AURKB,BARD1,BCL2L12,BIRC5,BLM,BOLA3,BRCA1,BRD9,BRMS1,C1QBP,CBX1,CCAR2,CCNA2,CCNB1,CDC45,CDC6,CDK11B,CDK2,CDT1,CENPF,CENPU,CHAF1B,CHCHD3,CHEK1,CHTOP,CKAP2,CKS1B,CKS2,COMMD4,CPSF4,DAZAP1,DEPDC1,DHFR,DHX9,DKC1,DLGAP5,DMAP1,DNAJA3,DNAJC17,DNMT1,DROSHA,E2F1,EIF4G1,ELAVL1,ELP6,ENO1,EWSR1,EXOSC2,EXOSC3,EXOSC5,EXOSC8,EZH2,FADD,FAF1,FANCA,FANCD2,FBXO5,FOSL…
GO:0006272	leading strand elongation	3	3	0.0082	ENSP00000322570,ENSP00000368349,ENSP00000368458	PCNA,POLA1,POLE
GO:0007079	mitotic chromosome movement towards spindle pole	3	3	0.0082	ENSP00000247191,ENSP00000265148,ENSP00000290158	CENPE,DLGAP5,KPNB1
GO:0071163	DNA replication preinitiation complex assembly	3	3	0.0082	ENSP00000230056,ENSP00000301019,ENSP00000405726	CDC45,CDT1,GMNN
GO:0010558	negative regulation of macromolecule biosynthetic process	80	1425	0.0083	ENSP00000209728,ENSP00000220496,ENSP00000221265,ENSP00000225698,ENSP00000230056,ENSP00000234590,ENSP00000235310,ENSP00000261881,ENSP00000262375,ENSP00000262570,ENSP00000264108,ENSP00000266970,ENSP00000273064,ENSP00000276079,ENSP00000278823,ENSP00000296417,ENSP00000296503,ENSP00000298717,ENSP00000300093,ENSP00000301633,ENSP00000302886,ENSP00000307143,ENSP00000308405,ENSP00000310572,ENSP00000310670…	AATF,ARID1A,AURKB,BIRC5,BLM,BRCA1,BRMS1,C1QBP,CBX1,CCAR2,CDC6,CDK2,CENPF,CHCHD3,DEPDC1,DHFR,DMAP1,DNAJA3,DNAJC17,DNMT1,DONSON,E2F1,ENO1,EXOSC10,EZH2,FOXM1,GMNN,H2AFV,H2AFX,H2AFY,H2AFZ,HAT1,HELLS,HMGA1,HMGB2,HNRNPA2B1,HSPA8,ILF3,KAT5,KHSRP,LIG3,LYAR,MAD2L2,MCRS1,METTL3,MTA2,MXD3,NCL,NELFE,NIF3L1,NONO,PA2G4,PAF1,PARP1,PHB2,PIF1,PINX1,PLK1,PRMT5,PSMC5,RBBP7,RBL1,RQCD1,SAP130,SETD8,SHMT1,SMC1A,SRSF2,…
GO:0046700	heterocycle catabolic process	32	440	0.0083	ENSP00000215904,ENSP00000221233,ENSP00000221486,ENSP00000234590,ENSP00000263579,ENSP00000270066,ENSP00000272645,ENSP00000273064,ENSP00000290158,ENSP00000296503,ENSP00000298717,ENSP00000302160,ENSP00000305480,ENSP00000322524,ENSP00000323046,ENSP00000348849,ENSP00000351777,ENSP00000361433,ENSP00000361725,ENSP00000364320,ENSP00000364813,ENSP00000366135,ENSP00000374354,ENSP00000380241,ENSP00000381216…	DCPS,DCTPP1,DROSHA,EIF4G1,ENDOG,ENO1,EXOSC10,EXOSC2,EXOSC3,EXOSC5,EXOSC8,FEN1,HMGB2,HMOX2,KHSRP,KPNB1,LSM2,LSM3,LSM4,METTL3,MRTO4,NUDT1,PDXP,POLR2D,POP1,RBM8A,RNASEH2A,RNPS1,RPS26,RQCD1,SMG9,VCP
GO:0000154	rRNA modification	7	36	0.0085	ENSP00000221801,ENSP00000242257,ENSP00000264279,ENSP00000358563,ENSP00000370589,ENSP00000371858,ENSP00000470560	DKC1,EMG1,FBL,FTSJ2,NOP2,NOP56,NOP58
GO:0044270	cellular nitrogen compound catabolic process	32	441	0.0085	ENSP00000215904,ENSP00000221233,ENSP00000221486,ENSP00000234590,ENSP00000263579,ENSP00000270066,ENSP00000272645,ENSP00000273064,ENSP00000290158,ENSP00000296503,ENSP00000298717,ENSP00000302160,ENSP00000305480,ENSP00000322524,ENSP00000323046,ENSP00000348849,ENSP00000351777,ENSP00000361433,ENSP00000361725,ENSP00000364320,ENSP00000364813,ENSP00000366135,ENSP00000374354,ENSP00000380241,ENSP00000381216…	DCPS,DCTPP1,DROSHA,EIF4G1,ENDOG,ENO1,EXOSC10,EXOSC2,EXOSC3,EXOSC5,EXOSC8,FEN1,HMGB2,HMOX2,KHSRP,KPNB1,LSM2,LSM3,LSM4,METTL3,MRTO4,NUDT1,PDXP,POLR2D,POP1,RBM8A,RNASEH2A,RNPS1,RPS26,RQCD1,SMG9,VCP
GO:0090503	RNA phosphodiester bond hydrolysis, exonucleolytic	7	36	0.0085	ENSP00000221233,ENSP00000263579,ENSP00000323046,ENSP00000361162,ENSP00000361433,ENSP00000366135,ENSP00000374354	DCPS,EXOSC10,EXOSC2,EXOSC3,EXOSC5,EXOSC8,TOE1
GO:0044248	cellular catabolic process	90	1646	0.0087	ENSP00000157812,ENSP00000215904,ENSP00000216911,ENSP00000219313,ENSP00000221233,ENSP00000221486,ENSP00000227524,ENSP00000229268,ENSP00000234590,ENSP00000235329,ENSP00000242285,ENSP00000245206,ENSP00000249806,ENSP00000254950,ENSP00000256442,ENSP00000259457,ENSP00000263202,ENSP00000263579,ENSP00000264639,ENSP00000268717,ENSP00000270066,ENSP00000272645,ENSP00000273064,ENSP00000287598,ENSP00000290158…	ANAPC15,ANAPC7,AURKA,AURKB,BAP1,BUB1B,BUB3,CBR3,CCNB1,CCNF,CDC20,CDK1,CLN6,CLTA,COPS3,DCPS,DCTPP1,DROSHA,DTL,EIF4G1,ENDOG,ENO1,EXOSC10,EXOSC2,EXOSC3,EXOSC5,EXOSC8,FAF1,FEN1,GOT2,HMGB2,HMMR,HMOX2,HSPA8,KAT5,KHSRP,KIF14,KPNB1,LSM2,LSM3,LSM4,MAD2L1,METTL3,MFN2,MRTO4,NSFL1C,NUDT1,PDXP,PGAM5,PLK1,POLR2D,POP1,PRPF19,PSMA7,PSMB2,PSMB3,PSMB7,PSMC3,PSMC4,PSMC5,PSMD1,PSMD14,PSMD2,PSMD3,PSMD4,PSMD7,PSMD9,PT…
GO:0031053	primary miRNA processing	4	9	0.009	ENSP00000298717,ENSP00000346694,ENSP00000425979,ENSP00000480421	DROSHA,HNRNPA2B1,METTL3,SRRT
GO:0051256	mitotic spindle midzone assembly	4	9	0.009	ENSP00000260363,ENSP00000313950,ENSP00000363524,ENSP00000404190	AURKB,KIF23,KIF4A,RACGAP1
GO:1901978	positive regulation of cell cycle checkpoint	4	9	0.009	ENSP00000261597,ENSP00000296509,ENSP00000310670,ENSP00000451974	CCAR2,MAD2L1,NDC80,XRCC3
GO:0016571	histone methylation	11	87	0.0093	ENSP00000221801,ENSP00000319169,ENSP00000320147,ENSP00000337976,ENSP00000340896,ENSP00000343103,ENSP00000346997,ENSP00000351446,ENSP00000372351,ENSP00000384629,ENSP00000406162	ASH2L,EZH2,FBL,PRMT1,PRMT5,PRMT7,SETD8,SUV39H1,SUV39H2,WDR5,WHSC1
GO:0016074	snoRNA metabolic process	5	17	0.0094	ENSP00000221233,ENSP00000221801,ENSP00000323046,ENSP00000358563,ENSP00000361433	DKC1,EXOSC2,EXOSC3,EXOSC5,FBL
GO:0032506	cytokinetic process	5	17	0.0094	ENSP00000254950,ENSP00000260363,ENSP00000313950,ENSP00000369614,ENSP00000404190	AURKB,CNTROB,KIF23,RACGAP1,VPS4A
GO:0048026	positive regulation of mRNA splicing, via spliceosome	5	17	0.0094	ENSP00000227524,ENSP00000233078,ENSP00000271628,ENSP00000359645,ENSP00000432083	DAZAP1,HSPA8,PRPF19,RBMX,SF3B4
GO:0048523	negative regulation of cellular process	211	4454	0.0094	ENSP00000166345,ENSP00000200135,ENSP00000209728,ENSP00000216911,ENSP00000219097,ENSP00000220496,ENSP00000221265,ENSP00000221419,ENSP00000225655,ENSP00000225698,ENSP00000227524,ENSP00000229758,ENSP00000230056,ENSP00000234590,ENSP00000235090,ENSP00000235310,ENSP00000235329,ENSP00000237536,ENSP00000246957,ENSP00000247668,ENSP00000250416,ENSP00000252992,ENSP00000254950,ENSP00000256442,ENSP00000257934…	AATF,APOBEC3B,ARID1A,ARL6IP1,ASPM,ATAD2,ATP5B,ATRIP,AURKA,AURKB,BABAM1,BAP1,BARD1,BCL2L12,BIRC5,BLM,BRCA1,BRMS1,BUB1,BUB1B,BUB3,C1QBP,CACYBP,CASC5,CASP2,CBX1,CCAR2,CCNB1,CCNF,CDC25C,CDC45,CDC6,CDC7,CDK1,CDK2,CDKN2D,CDKN3,CDT1,CENPF,CEP85,CFL1,CHCHD3,CHEK1,CKAP2,CLSPN,CNRIP1,DCLRE1B,DCPS,DDIAS,DEPDC1,DHFR,DHX9,DKC1,DMAP1,DNAJA3,DNAJC17,DNMT1,DONSON,DTL,E2F1,EEF1E1,EIF4G1,ELAVL1,EMD,EME1,ENO1,ENSA,…
GO:0051338	regulation of transferase activity	58	964	0.0094	ENSP00000055077,ENSP00000209728,ENSP00000215941,ENSP00000229758,ENSP00000235310,ENSP00000245960,ENSP00000247668,ENSP00000252992,ENSP00000256442,ENSP00000262300,ENSP00000262315,ENSP00000262375,ENSP00000265148,ENSP00000266987,ENSP00000296509,ENSP00000299300,ENSP00000300093,ENSP00000300403,ENSP00000303706,ENSP00000311083,ENSP00000312995,ENSP00000313950,ENSP00000317334,ENSP00000318966,ENSP00000320147…	ANKRD54,AURKB,BLM,CCNB1,CCT2,CCT4,CDC20,CDC25A,CDC25B,CDC25C,CDC6,CDK1,CDKN2D,CDKN3,CENPE,CEP85,CHTF18,CHTF8,CKS1B,CKS2,CLSPN,DBF4B,DKC1,DNAJA3,ECT2,EZH2,FAF1,FBXO5,H2AFY,HNRNPA2B1,IQGAP3,KARS,KIF14,MAD2L1,MAD2L2,MASTL,MCRS1,NCAPG2,NEK2,NUP62,PIF1,PINX1,PKMYT1,PLK1,PSRC1,RBL1,RFC2,RFC3,RFC4,RFC5,TARBP2,TCP1,TPX2,TRAF2,UBE2C,WRAP53,XRCC5,XRCC6
GO:0060236	regulation of mitotic spindle organization	7	37	0.0096	ENSP00000300093,ENSP00000300403,ENSP00000323421,ENSP00000326550,ENSP00000358925,ENSP00000471191,ENSP00000479266	BORA,NUP62,PLK1,PSRC1,SMC1A,TACC3,TPX2
GO:2000113	negative regulation of cellular macromolecule biosynthetic process	76	1348	0.0097	ENSP00000209728,ENSP00000220496,ENSP00000221265,ENSP00000225698,ENSP00000230056,ENSP00000234590,ENSP00000235310,ENSP00000261881,ENSP00000262375,ENSP00000262570,ENSP00000264108,ENSP00000266970,ENSP00000273064,ENSP00000276079,ENSP00000278823,ENSP00000296417,ENSP00000296503,ENSP00000298717,ENSP00000300093,ENSP00000301633,ENSP00000302886,ENSP00000307143,ENSP00000308405,ENSP00000310572,ENSP00000310670…	AATF,ARID1A,AURKB,BIRC5,BLM,BRCA1,BRMS1,C1QBP,CBX1,CCAR2,CDC6,CDK2,CENPF,CHCHD3,DEPDC1,DHFR,DMAP1,DNAJA3,DNAJC17,DNMT1,DONSON,E2F1,ENO1,EXOSC10,EZH2,FOXM1,GMNN,H2AFV,H2AFX,H2AFY,H2AFZ,HAT1,HELLS,HMGA1,HMGB2,HNRNPA2B1,HSPA8,ILF3,KAT5,KHSRP,LIG3,LYAR,MAD2L2,MCRS1,METTL3,MTA2,MXD3,NCL,NELFE,NONO,PA2G4,PAF1,PARP1,PHB2,PIF1,PINX1,PLK1,PSMC5,RBBP7,RBL1,RQCD1,SAP130,SETD8,SHMT1,SMC1A,SUV39H1,SUV39H2,TIM…
GO:0009890	negative regulation of biosynthetic process	83	1501	0.0098	ENSP00000209728,ENSP00000220496,ENSP00000221265,ENSP00000225698,ENSP00000230056,ENSP00000234590,ENSP00000235310,ENSP00000237536,ENSP00000246957,ENSP00000261881,ENSP00000262375,ENSP00000262570,ENSP00000264108,ENSP00000266970,ENSP00000273064,ENSP00000276079,ENSP00000278823,ENSP00000296417,ENSP00000296503,ENSP00000298717,ENSP00000300093,ENSP00000301633,ENSP00000302886,ENSP00000307143,ENSP00000308405…	AATF,ARID1A,AURKB,BIRC5,BLM,BRCA1,BRMS1,C1QBP,CBX1,CCAR2,CDC6,CDK2,CENPF,CHCHD3,DEPDC1,DHFR,DMAP1,DNAJA3,DNAJC17,DNMT1,DONSON,E2F1,ENO1,EXOSC10,EZH2,FOXM1,GMNN,H2AFV,H2AFX,H2AFY,H2AFZ,HAT1,HELLS,HMGA1,HMGB2,HNRNPA2B1,HSPA8,ILF3,KAT5,KHSRP,LIG3,LYAR,MAD2L2,MCRS1,METTL3,MTA2,MXD3,NCL,NELFE,NIF3L1,NONO,PA2G4,PAF1,PARP1,PGP,PHB2,PIF1,PINX1,PLK1,PRMT5,PSMC5,RBBP7,RBL1,RQCD1,SAP130,SETD8,SHMT1,SMC1A,SO…
GO:0031327	negative regulation of cellular biosynthetic process	82	1479	0.0098	ENSP00000209728,ENSP00000220496,ENSP00000221265,ENSP00000225698,ENSP00000230056,ENSP00000234590,ENSP00000235310,ENSP00000237536,ENSP00000261881,ENSP00000262375,ENSP00000262570,ENSP00000264108,ENSP00000266970,ENSP00000273064,ENSP00000276079,ENSP00000278823,ENSP00000296417,ENSP00000296503,ENSP00000298717,ENSP00000300093,ENSP00000301633,ENSP00000302886,ENSP00000307143,ENSP00000308405,ENSP00000310572…	AATF,ARID1A,AURKB,BIRC5,BLM,BRCA1,BRMS1,C1QBP,CBX1,CCAR2,CDC6,CDK2,CENPF,CHCHD3,DEPDC1,DHFR,DMAP1,DNAJA3,DNAJC17,DNMT1,DONSON,E2F1,ENO1,EXOSC10,EZH2,FOXM1,GMNN,H2AFV,H2AFX,H2AFY,H2AFZ,HAT1,HELLS,HMGA1,HMGB2,HNRNPA2B1,HSPA8,ILF3,KAT5,KHSRP,LIG3,LYAR,MAD2L2,MCRS1,METTL3,MTA2,MXD3,NCL,NELFE,NIF3L1,NONO,PA2G4,PAF1,PARP1,PGP,PHB2,PIF1,PINX1,PLK1,PRMT5,PSMC5,RBBP7,RBL1,RQCD1,SAP130,SETD8,SHMT1,SMC1A,SO…
GO:0016458	gene silencing	17	180	0.0103	ENSP00000264108,ENSP00000266987,ENSP00000273064,ENSP00000296417,ENSP00000298717,ENSP00000308405,ENSP00000320485,ENSP00000337976,ENSP00000346694,ENSP00000352516,ENSP00000356520,ENSP00000377601,ENSP00000423563,ENSP00000425979,ENSP00000434024,ENSP00000446215,ENSP00000480421	ARID1A,DHX9,DNMT1,DROSHA,H2AFV,H2AFX,H2AFY,H2AFZ,HAT1,HELLS,HNRNPA2B1,METTL3,RAN,RQCD1,SRRT,SUV39H1,TARBP2
GO:0032205	negative regulation of telomere maintenance	7	38	0.0109	ENSP00000262887,ENSP00000318966,ENSP00000328174,ENSP00000349640,ENSP00000355759,ENSP00000366135,ENSP00000375978	EXOSC10,MCRS1,PARP1,PIF1,PINX1,XRCC1,XRCC5
GO:1902808	positive regulation of cell cycle G1/S phase transition	7	38	0.0109	ENSP00000209728,ENSP00000221265,ENSP00000326519,ENSP00000405726,ENSP00000416255,ENSP00000441875,ENSP00000481110	CDC45,CDC6,EIF4G1,FAM83D,PA1,PAF1,PHB2
GO:0000018	regulation of DNA recombination	10	76	0.0114	ENSP00000228843,ENSP00000235310,ENSP00000264233,ENSP00000323046,ENSP00000347232,ENSP00000372088,ENSP00000372351,ENSP00000388648,ENSP00000421592,ENSP00000438483	ALYREF,BLM,CHEK1,EXOSC3,KPNA2,MAD2L2,POLQ,RAD51,RAD51AP1,WHSC1
GO:0034427	nuclear-transcribed mRNA catabolic process, exonucleolytic, 3'-5'	4	10	0.0118	ENSP00000221233,ENSP00000323046,ENSP00000361433,ENSP00000374354	EXOSC2,EXOSC3,EXOSC5,EXOSC8
GO:0051292	nuclear pore complex assembly	4	10	0.0118	ENSP00000229179,ENSP00000285968,ENSP00000310668,ENSP00000360483	NDC1,NUP107,NUP205,NUP93
GO:0051315	attachment of mitotic spindle microtubules to kinetochore	4	10	0.0118	ENSP00000261597,ENSP00000265148,ENSP00000301019,ENSP00000361298	CDT1,CENPE,KIF2C,NDC80
GO:0051294	establishment of spindle orientation	6	28	0.0121	ENSP00000200135,ENSP00000261597,ENSP00000323300,ENSP00000336868,ENSP00000386348,ENSP00000418529	CENPA,NDC80,NSFL1C,SAPCD2,SPAG5,ZW10
GO:0019439	aromatic compound catabolic process	32	453	0.0123	ENSP00000215904,ENSP00000221233,ENSP00000221486,ENSP00000234590,ENSP00000263579,ENSP00000270066,ENSP00000272645,ENSP00000273064,ENSP00000290158,ENSP00000296503,ENSP00000298717,ENSP00000302160,ENSP00000305480,ENSP00000322524,ENSP00000323046,ENSP00000348849,ENSP00000351777,ENSP00000361433,ENSP00000361725,ENSP00000364320,ENSP00000364813,ENSP00000366135,ENSP00000374354,ENSP00000380241,ENSP00000381216…	DCPS,DCTPP1,DROSHA,EIF4G1,ENDOG,ENO1,EXOSC10,EXOSC2,EXOSC3,EXOSC5,EXOSC8,FEN1,HMGB2,HMOX2,KHSRP,KPNB1,LSM2,LSM3,LSM4,METTL3,MRTO4,NUDT1,PDXP,POLR2D,POP1,RBM8A,RNASEH2A,RNPS1,RPS26,RQCD1,SMG9,VCP
GO:0043603	cellular amide metabolic process	46	732	0.0131	ENSP00000210060,ENSP00000216264,ENSP00000216605,ENSP00000225969,ENSP00000245539,ENSP00000249806,ENSP00000254730,ENSP00000254928,ENSP00000264705,ENSP00000265753,ENSP00000272418,ENSP00000281828,ENSP00000293831,ENSP00000301585,ENSP00000308895,ENSP00000313603,ENSP00000313877,ENSP00000315644,ENSP00000317376,ENSP00000318868,ENSP00000322439,ENSP00000325448,ENSP00000336702,ENSP00000338389,ENSP00000346012…	ABCF1,CAD,CERK,CLN6,DARS2,DHFR,DHPS,EEF1E1,EEFSEC,EIF2B3,EIF3B,EIF3I,EIF4A1,EIF4G1,EIF4H,EIF5A,EIF5AL1,ERAL1,FARSB,HARS,HSPA8,ICT1,KARS,METTL17,MRPL18,MRPL24,MRPL27,MRPL35,MRPL37,MRPL52,MRPL9,MRPS11,MRPS15,MRPS2,MRPS5,MRPS7,MTHFD1,PDHA1,RPL36AL,RPS26,SHMT1,SLC19A1,TRNAU1AP,TSFM,TUFM,TYMS
GO:0007276	gamete generation	41	632	0.0132	ENSP00000166345,ENSP00000216911,ENSP00000229758,ENSP00000233078,ENSP00000240423,ENSP00000245960,ENSP00000256442,ENSP00000263181,ENSP00000263382,ENSP00000264670,ENSP00000266987,ENSP00000287647,ENSP00000295746,ENSP00000296484,ENSP00000296503,ENSP00000298717,ENSP00000300093,ENSP00000310170,ENSP00000318297,ENSP00000321656,ENSP00000335463,ENSP00000343103,ENSP00000345571,ENSP00000356379,ENSP00000358813…	ACTR1A,ASF1B,ASPM,AURKA,CASC5,CCNB1,CDC25B,CDC25C,DAZAP1,DIAPH3,E2F1,FANCA,FANCD2,FANCG,FBXO5,FOSL1,H2AFX,HMGB2,KIAA1524,KIF18A,KIFC1,MASTL,MCM8,METTL3,NCAPH,NDC1,NSUN2,NUP62,ODF2,PAFAH1B3,PLK1,POC1A,PRMT7,PTTG1,RACGAP1,RUVBL1,SLIRP,TARBP2,TOP2A,TRIP13,TTK
GO:0016321	female meiosis chromosome segregation	3	4	0.0132	ENSP00000240423,ENSP00000300093,ENSP00000358813	NCAPH,PLK1,TTK
GO:0032268	regulation of cellular protein metabolic process	126	2486	0.0132	ENSP00000157812,ENSP00000209728,ENSP00000215941,ENSP00000216911,ENSP00000221265,ENSP00000221419,ENSP00000225698,ENSP00000229268,ENSP00000229758,ENSP00000233893,ENSP00000234590,ENSP00000235310,ENSP00000245960,ENSP00000246957,ENSP00000247191,ENSP00000247668,ENSP00000249806,ENSP00000252992,ENSP00000254730,ENSP00000256442,ENSP00000257934,ENSP00000258975,ENSP00000261167,ENSP00000262300,ENSP00000262375…	ABCF1,AIFM1,ANKRD54,APITD1,ARL6IP1,AURKA,BCL2L12,BIRC5,BLM,BRCA1,BRMS1,C1QBP,CCAR2,CCNB1,CDC20,CDC25A,CDC25B,CDC25C,CDC6,CDCA2,CDK1,CDKN2D,CDKN3,CENPE,CEP85,CHEK1,CHTOP,CKS1B,CKS2,CLN6,CLSPN,DBF4B,DHFR,DHX9,DLGAP5,DNAJA3,DNMT1,ECT2,EEFSEC,EIF3B,EIF4G1,EIF4H,EIF5A,EIF5AL1,ELAVL1,ENO1,ENSA,ESPL1,EZH2,FADD,FAF1,FAM83D,FANCI,FBXO5,FOXM1,GLE1,H2AFY,HNRNPL,HSPD1,HSPE1,ICT1,ILF3,IQGAP3,KARS,KAT5,KHSRP,K…
GO:0043504	mitochondrial DNA repair	3	4	0.0132	ENSP00000355759,ENSP00000366939,ENSP00000367787	LIG3,MGME1,PARP1
GO:0044837	actomyosin contractile ring organization	3	4	0.0132	ENSP00000254950,ENSP00000260363,ENSP00000404190	KIF23,RACGAP1,VPS4A
GO:0051754	meiotic sister chromatid cohesion, centromeric	3	4	0.0132	ENSP00000287598,ENSP00000302530,ENSP00000350447	BUB1,BUB1B,SGOL2
GO:0071034	CUT catabolic process	3	4	0.0132	ENSP00000323046,ENSP00000361433,ENSP00000366135	EXOSC10,EXOSC2,EXOSC3
GO:0090521	glomerular visceral epithelial cell migration	3	4	0.0132	ENSP00000265748,ENSP00000310668,ENSP00000361658	ANLN,NUP188,NUP93
GO:0043487	regulation of RNA stability	13	122	0.0136	ENSP00000221233,ENSP00000298717,ENSP00000323046,ENSP00000345571,ENSP00000356520,ENSP00000358563,ENSP00000361433,ENSP00000361626,ENSP00000374354,ENSP00000381216,ENSP00000385269,ENSP00000416255,ENSP00000432083	DHX9,DKC1,E2F1,EIF4G1,ELAVL1,EXOSC2,EXOSC3,EXOSC5,EXOSC8,HSPA8,KHSRP,METTL3,YBX1
GO:0060271	cilium assembly	25	326	0.0137	ENSP00000251413,ENSP00000253669,ENSP00000259632,ENSP00000270861,ENSP00000278935,ENSP00000281142,ENSP00000282058,ENSP00000296484,ENSP00000300093,ENSP00000300935,ENSP00000339001,ENSP00000341289,ENSP00000351446,ENSP00000352572,ENSP00000355966,ENSP00000358921,ENSP00000362962,ENSP00000364721,ENSP00000365782,ENSP00000371308,ENSP00000378699,ENSP00000403453,ENSP00000414884,ENSP00000432768,ENSP00000439056	ACTR1A,CDK1,CENPJ,CEP164,CEP78,CKAP5,CNTRL,DCTN3,HAUS1,HAUS5,HAUS8,HYLS1,MAPRE1,NEK2,ODF2,PCNT,PLK1,PLK4,POC1A,RAB8A,SCLT1,TUBB,TUBB4B,TUBG1,WDR5
GO:0044703	multi-organism reproductive process	55	923	0.0146	ENSP00000166345,ENSP00000209873,ENSP00000216911,ENSP00000229758,ENSP00000230340,ENSP00000233078,ENSP00000240423,ENSP00000245206,ENSP00000245960,ENSP00000256442,ENSP00000258091,ENSP00000261965,ENSP00000263181,ENSP00000263382,ENSP00000264670,ENSP00000264705,ENSP00000265753,ENSP00000266987,ENSP00000280326,ENSP00000287647,ENSP00000295688,ENSP00000295746,ENSP00000296484,ENSP00000296503,ENSP00000298717…	AAAS,ACTR1A,ARID1A,ASF1B,ASPM,AURKA,BYSL,CAD,CASC5,CCNB1,CCT2,CCT3,CCT4,CCT5,CCT7,CDC25B,CDC25C,CDK1,DAZAP1,DIAPH3,E2F1,EIF4H,FANCA,FANCD2,FANCG,FBXO5,FOSL1,GOT2,H2AFX,HMGB2,KIAA1524,KIF18A,KIFC1,MASTL,MCM8,METTL3,NCAPH,NDC1,NSUN2,NUP62,ODF2,PAFAH1B3,PLK1,POC1A,PRMT7,PTTG1,RACGAP1,RUVBL1,SLIRP,TARBP2,TCP1,TOP2A,TRIP13,TTK,TUBGCP3
GO:0001833	inner cell mass cell proliferation	4	11	0.0151	ENSP00000227524,ENSP00000262460,ENSP00000276533,ENSP00000387007	GINS1,GINS4,NCAPG2,PRPF19
GO:0031125	rRNA 3'-end processing	4	11	0.0151	ENSP00000221233,ENSP00000323046,ENSP00000361433,ENSP00000374354	EXOSC2,EXOSC3,EXOSC5,EXOSC8
GO:1903313	positive regulation of mRNA metabolic process	9	66	0.0151	ENSP00000221265,ENSP00000227524,ENSP00000233078,ENSP00000256442,ENSP00000271628,ENSP00000298717,ENSP00000359645,ENSP00000381216,ENSP00000432083	CCNB1,DAZAP1,HSPA8,KHSRP,METTL3,PAF1,PRPF19,RBMX,SF3B4
GO:2000105	positive regulation of DNA-dependent DNA replication	4	11	0.0151	ENSP00000266970,ENSP00000301019,ENSP00000323663,ENSP00000393139	CDC7,CDK2,CDT1,DBF4B
GO:0080135	regulation of cellular response to stress	40	618	0.0153	ENSP00000223129,ENSP00000228843,ENSP00000234590,ENSP00000235310,ENSP00000246957,ENSP00000247668,ENSP00000254719,ENSP00000262887,ENSP00000263795,ENSP00000264233,ENSP00000276079,ENSP00000310668,ENSP00000310670,ENSP00000325448,ENSP00000342307,ENSP00000352408,ENSP00000354361,ENSP00000355759,ENSP00000356520,ENSP00000358019,ENSP00000361725,ENSP00000362768,ENSP00000368458,ENSP00000369038,ENSP00000372088…	BABAM1,BCL2L12,BRCA1,CCAR2,CDKN2D,CHEK1,DDIAS,DHFR,DHX9,EEF1E1,EIF4G1,ENDOG,ENO1,FOXM1,H2AFX,HMGA1,HSPA8,KARS,MAD2L2,NONO,NSMCE4A,NUP93,PARP1,PBK,PCNA,POLQ,PRMT1,RAD51,RAD51AP1,RBL1,RFWD3,RPA1,RPA3,SETD8,TIMELESS,TRAF2,TRAP1,WDR76,WHSC1,XRCC1
GO:0042176	regulation of protein catabolic process	27	368	0.0163	ENSP00000157812,ENSP00000216911,ENSP00000229268,ENSP00000235310,ENSP00000247191,ENSP00000257934,ENSP00000260947,ENSP00000264639,ENSP00000293362,ENSP00000296509,ENSP00000300093,ENSP00000309474,ENSP00000310129,ENSP00000310572,ENSP00000310670,ENSP00000351777,ENSP00000353408,ENSP00000355958,ENSP00000356425,ENSP00000357292,ENSP00000379457,ENSP00000386541,ENSP00000421380,ENSP00000428489,ENSP00000467024…	AURKA,BARD1,CCAR2,DLGAP5,DTL,ESPL1,FAF1,FAM83D,MAD2L1,MAD2L2,MSN,PBK,PLK1,PSMC3,PSMC4,PSMC5,PSMD1,PSMD14,PSMD2,PSMD3,PSME3,RAD23A,SNF8,UBQLN4,UCHL5,USP5,VCP
GO:0006890	retrograde vesicle-mediated transport, Golgi to endoplasmic reticulum	10	81	0.0168	ENSP00000160827,ENSP00000200135,ENSP00000260363,ENSP00000260731,ENSP00000263181,ENSP00000265148,ENSP00000324020,ENSP00000361298,ENSP00000363524,ENSP00000404190	CENPE,KIF11,KIF15,KIF18A,KIF22,KIF23,KIF2C,KIF4A,RACGAP1,ZW10
GO:0051246	regulation of protein metabolic process	133	2668	0.0169	ENSP00000157812,ENSP00000209728,ENSP00000215941,ENSP00000216911,ENSP00000221265,ENSP00000221419,ENSP00000225698,ENSP00000229268,ENSP00000229758,ENSP00000233893,ENSP00000234590,ENSP00000235310,ENSP00000245960,ENSP00000246957,ENSP00000247191,ENSP00000247668,ENSP00000249806,ENSP00000252992,ENSP00000254730,ENSP00000256442,ENSP00000257934,ENSP00000258975,ENSP00000260947,ENSP00000261167,ENSP00000262300…	AATF,ABCF1,AIFM1,ANKRD54,APITD1,ARL6IP1,AURKA,BARD1,BCL2L12,BIRC5,BLM,BRCA1,BRMS1,C1QBP,CCAR2,CCNB1,CDC20,CDC25A,CDC25B,CDC25C,CDC6,CDCA2,CDK1,CDKN2D,CDKN3,CENPE,CEP85,CHEK1,CHTOP,CKS1B,CKS2,CLN6,CLSPN,DBF4B,DHFR,DHX9,DLGAP5,DNAJA3,DNMT1,DTL,ECT2,EEFSEC,EIF3B,EIF4G1,EIF4H,EIF5A,EIF5AL1,ELAVL1,ENO1,ENSA,ESPL1,EZH2,FADD,FAF1,FAM83D,FANCI,FBXO5,FOXM1,GLE1,H2AFY,HNRNPL,HSPD1,HSPE1,ICT1,ILF3,IQGAP3,KA…
GO:0007292	female gamete generation	13	126	0.0173	ENSP00000166345,ENSP00000216911,ENSP00000229758,ENSP00000240423,ENSP00000245960,ENSP00000256442,ENSP00000300093,ENSP00000310170,ENSP00000356379,ENSP00000358813,ENSP00000365107,ENSP00000368164,ENSP00000411532	ASPM,AURKA,CCNB1,CDC25B,FBXO5,FOSL1,MASTL,MCM8,NCAPH,PLK1,TOP2A,TRIP13,TTK
GO:0000956	nuclear-transcribed mRNA catabolic process	17	191	0.0174	ENSP00000221233,ENSP00000263579,ENSP00000270066,ENSP00000272645,ENSP00000273064,ENSP00000302160,ENSP00000323046,ENSP00000348849,ENSP00000361433,ENSP00000364320,ENSP00000364813,ENSP00000366135,ENSP00000374354,ENSP00000416255,ENSP00000457723,ENSP00000463058,ENSP00000469468	DCPS,EIF4G1,EXOSC10,EXOSC2,EXOSC3,EXOSC5,EXOSC8,LSM2,LSM3,LSM4,MRTO4,POLR2D,RBM8A,RNPS1,RPS26,RQCD1,SMG9
GO:0042273	ribosomal large subunit biogenesis	9	68	0.0179	ENSP00000346725,ENSP00000363944,ENSP00000364320,ENSP00000371858,ENSP00000405620,ENSP00000407323,ENSP00000413572,ENSP00000432119,ENSP00000480832	DHX30,EBNA1BP2,LAS1L,MRTO4,NLE1,NOP16,NOP2,PES1,WDR74
GO:0046785	microtubule polymerization	6	31	0.0181	ENSP00000229758,ENSP00000251413,ENSP00000261965,ENSP00000371308,ENSP00000432768,ENSP00000446093	CENPJ,CKAP5,FBXO5,TUBG1,TUBGCP2,TUBGCP3
GO:0007063	regulation of sister chromatid cohesion	5	21	0.0191	ENSP00000257934,ENSP00000275517,ENSP00000302530,ENSP00000305480,ENSP00000423563	BUB1,CDCA5,ESPL1,FEN1,H2AFY
GO:0010826	negative regulation of centrosome duplication	4	12	0.0191	ENSP00000283027,ENSP00000311747,ENSP00000380256,ENSP00000418960	BRCA1,CCNF,NUBP1,RBM14
GO:0035246	peptidyl-arginine N-methylation	4	12	0.0191	ENSP00000235090,ENSP00000319169,ENSP00000343103,ENSP00000406162	PRMT1,PRMT5,PRMT7,WDR77
GO:0035404	histone-serine phosphorylation	4	12	0.0191	ENSP00000216639,ENSP00000216911,ENSP00000256442,ENSP00000313950	AURKA,AURKB,CCNB1,VRK1
GO:0000467	exonucleolytic trimming to generate mature 3'-end of 5.8S rRNA from tricistronic rRNA transcript (SSU-rRNA, 5.8S rRNA, LSU-rRNA)	3	5	0.0194	ENSP00000323046,ENSP00000361433,ENSP00000374354	EXOSC2,EXOSC3,EXOSC8
GO:0006287	base-excision repair, gap-filling	3	5	0.0194	ENSP00000268124,ENSP00000322570,ENSP00000406046	POLD1,POLE,POLG
GO:0010216	maintenance of DNA methylation	3	5	0.0194	ENSP00000352516,ENSP00000377601,ENSP00000479617	DNMT1,HELLS,UHRF1
GO:0033567	DNA replication, Okazaki fragment processing	3	5	0.0194	ENSP00000221486,ENSP00000263274,ENSP00000305480	FEN1,LIG1,RNASEH2A
GO:0051253	negative regulation of RNA metabolic process	72	1303	0.0194	ENSP00000220496,ENSP00000221265,ENSP00000221419,ENSP00000225698,ENSP00000230056,ENSP00000234590,ENSP00000235310,ENSP00000260947,ENSP00000262375,ENSP00000262570,ENSP00000264108,ENSP00000266970,ENSP00000276079,ENSP00000278823,ENSP00000296417,ENSP00000296503,ENSP00000300093,ENSP00000301633,ENSP00000302886,ENSP00000308405,ENSP00000310572,ENSP00000310670,ENSP00000313950,ENSP00000319169,ENSP00000320147…	ARID1A,AURKB,BARD1,BIRC5,BRCA1,BRMS1,C1QBP,CBX1,CCAR2,CDK2,CENPF,CHCHD3,DEPDC1,DHX9,DKC1,DMAP1,DNAJA3,DNAJC17,DNMT1,E2F1,ELAVL1,ENO1,EZH2,FOXM1,GMNN,H2AFV,H2AFX,H2AFY,H2AFZ,HAT1,HELLS,HMGA1,HMGB2,HNRNPA2B1,HNRNPL,HSPA8,ILF3,KAT5,LYAR,MAD2L2,MTA2,MXD3,NELFE,NIF3L1,NONO,PA2G4,PAF1,PARP1,PHB2,PLK1,PRMT5,PSMC5,RBBP7,RBL1,RBMX,RNPS1,RPS26,SAP130,SETD8,SLIRP,SRSF2,SRSF7,SUV39H1,SUV39H2,TIMELESS,TONSL,U…
GO:0071033	nuclear retention of pre-mRNA at the site of transcription	3	5	0.0194	ENSP00000323046,ENSP00000361433,ENSP00000366135	EXOSC10,EXOSC2,EXOSC3
GO:0071038	nuclear polyadenylation-dependent tRNA catabolic process	3	5	0.0194	ENSP00000323046,ENSP00000361433,ENSP00000374354	EXOSC2,EXOSC3,EXOSC8
GO:0043488	regulation of mRNA stability	12	113	0.0196	ENSP00000221233,ENSP00000298717,ENSP00000323046,ENSP00000345571,ENSP00000356520,ENSP00000361433,ENSP00000361626,ENSP00000374354,ENSP00000381216,ENSP00000385269,ENSP00000416255,ENSP00000432083	DHX9,E2F1,EIF4G1,ELAVL1,EXOSC2,EXOSC3,EXOSC5,EXOSC8,HSPA8,KHSRP,METTL3,YBX1
GO:0006335	DNA replication-dependent nucleosome assembly	6	32	0.0203	ENSP00000255120,ENSP00000263382,ENSP00000264108,ENSP00000301280,ENSP00000315700,ENSP00000346453	ASF1B,CHAF1A,CHAF1B,HAT1,IPO4,NASP
GO:0032784	regulation of DNA-templated transcription, elongation	7	44	0.0209	ENSP00000216297,ENSP00000221265,ENSP00000310670,ENSP00000313877,ENSP00000320147,ENSP00000364578,ENSP00000421592	ALYREF,CCAR2,EZH2,NELFE,PAF1,SUPT16H,TSFM
GO:0009147	pyrimidine nucleoside triphosphate metabolic process	5	22	0.0222	ENSP00000264705,ENSP00000304802,ENSP00000315644,ENSP00000322524,ENSP00000337060	CAD,DCTPP1,DTYMK,NME1,TYMS
GO:0031935	regulation of chromatin silencing	5	22	0.0222	ENSP00000287394,ENSP00000352516,ENSP00000399888,ENSP00000405726,ENSP00000479617	ATAD2,CDC45,DNMT1,HMGA1,UHRF1
GO:0010501	RNA secondary structure unwinding	7	45	0.0232	ENSP00000242776,ENSP00000258772,ENSP00000293831,ENSP00000310723,ENSP00000356520,ENSP00000416534,ENSP00000483495	DDX23,DDX27,DDX39A,DDX46,DDX56,DHX9,EIF4A1
GO:0033262	regulation of nuclear cell cycle DNA replication	4	13	0.0234	ENSP00000261881,ENSP00000301019,ENSP00000323663,ENSP00000393139	CDC7,CDT1,DBF4B,TIPIN
GO:1904668	positive regulation of ubiquitin protein ligase activity	4	13	0.0234	ENSP00000300093,ENSP00000348838,ENSP00000361540,ENSP00000365107	CDC20,MASTL,PLK1,UBE2C
GO:0010605	negative regulation of macromolecule metabolic process	127	2558	0.0235	ENSP00000209728,ENSP00000220496,ENSP00000221233,ENSP00000221265,ENSP00000221419,ENSP00000225698,ENSP00000229758,ENSP00000230056,ENSP00000234590,ENSP00000235310,ENSP00000252992,ENSP00000256442,ENSP00000260947,ENSP00000261881,ENSP00000262375,ENSP00000262570,ENSP00000262887,ENSP00000263579,ENSP00000264108,ENSP00000264233,ENSP00000266970,ENSP00000266987,ENSP00000270066,ENSP00000272645,ENSP00000273064…	AATF,ARID1A,ARL6IP1,AURKB,BARD1,BCL2L12,BIRC5,BLM,BRCA1,BRMS1,C1QBP,CBX1,CCAR2,CCNB1,CDC6,CDK2,CDKN2D,CENPF,CEP85,CHCHD3,DCPS,DEPDC1,DHFR,DHX9,DKC1,DMAP1,DNAJA3,DNAJC17,DNMT1,DONSON,DROSHA,E2F1,EIF4G1,ELAVL1,ENO1,ENSA,EXOSC10,EXOSC2,EXOSC3,EXOSC5,EXOSC8,EZH2,FBXO5,FOXM1,GMNN,H2AFV,H2AFX,H2AFY,H2AFZ,HAT1,HELLS,HMGA1,HMGB2,HNRNPA2B1,HNRNPL,HSPA8,ILF3,IQGAP3,KAT5,KHSRP,LIG3,LSM2,LSM3,LSM4,LYAR,MAD2L…
GO:0045814	negative regulation of gene expression, epigenetic	12	117	0.025	ENSP00000264108,ENSP00000296417,ENSP00000308405,ENSP00000320147,ENSP00000320485,ENSP00000337976,ENSP00000352516,ENSP00000369424,ENSP00000377601,ENSP00000423563,ENSP00000434024,ENSP00000483946	ARID1A,DNMT1,EZH2,H2AFV,H2AFX,H2AFY,H2AFZ,HAT1,HELLS,PHF19,RBBP7,SUV39H1
GO:0043412	macromolecule modification	154	3197	0.0257	ENSP00000013070,ENSP00000157812,ENSP00000210060,ENSP00000215829,ENSP00000215904,ENSP00000216129,ENSP00000216639,ENSP00000216911,ENSP00000217446,ENSP00000219313,ENSP00000221233,ENSP00000221265,ENSP00000221801,ENSP00000227524,ENSP00000229268,ENSP00000235090,ENSP00000242257,ENSP00000245960,ENSP00000247191,ENSP00000247668,ENSP00000250124,ENSP00000250416,ENSP00000253023,ENSP00000254654,ENSP00000256442…	ACTL6A,ANAPC7,ASCC2,ASH2L,AURKA,AURKB,BABAM1,BAP1,BARD1,BIRC5,BRCA1,BRMS1,BUB1,BUB1B,CAD,CCNA2,CCNB1,CCNB2,CCNF,CDC20,CDC25A,CDC25B,CDC25C,CDC7,CDCA3,CDK1,CDK11B,CDK2,CDKN3,CFL1,CHEK1,CIT,CLSPN,CNTRL,COPS3,DCAF7,DHPS,DKC1,DLGAP5,DMAP1,DNMT1,DOLPP1,DTL,ELP6,EMG1,ESCO2,EXOSC3,EXOSC5,EZH2,FBL,FN3KRP,FOXK2,FTSJ2,GRK6,GSG2,GTF2H4,HAT1,HELLS,HMBS,ILF3,ILKAP,IQGAP3,KARS,KAT5,LRR1,MASTL,MCRS1,MDH2,MELK,M…
GO:2000779	regulation of double-strand break repair	8	59	0.0257	ENSP00000228843,ENSP00000235310,ENSP00000264233,ENSP00000342307,ENSP00000372088,ENSP00000372351,ENSP00000388648,ENSP00000450607	CHEK1,FOXM1,MAD2L2,POLQ,RAD51,RAD51AP1,TIMELESS,WHSC1
GO:0000132	establishment of mitotic spindle orientation	5	23	0.0258	ENSP00000200135,ENSP00000261597,ENSP00000336868,ENSP00000386348,ENSP00000418529	CENPA,NDC80,NSFL1C,SAPCD2,ZW10
GO:0007339	binding of sperm to zona pellucida	6	34	0.0258	ENSP00000258091,ENSP00000280326,ENSP00000295688,ENSP00000299300,ENSP00000317334,ENSP00000377958	CCT2,CCT3,CCT4,CCT5,CCT7,TCP1
GO:0010971	positive regulation of G2/M transition of mitotic cell cycle	5	23	0.0258	ENSP00000256442,ENSP00000323663,ENSP00000355958,ENSP00000378699,ENSP00000393139	CCNB1,CDC7,CDK1,DBF4B,DTL
GO:0043457	regulation of cellular respiration	5	23	0.0258	ENSP00000246957,ENSP00000256442,ENSP00000302114,ENSP00000351777,ENSP00000378699	CCNB1,CDK1,PRELID1,TRAP1,VCP
GO:0043687	post-translational protein modification	26	365	0.0265	ENSP00000157812,ENSP00000219313,ENSP00000253023,ENSP00000259457,ENSP00000264639,ENSP00000268717,ENSP00000269373,ENSP00000293362,ENSP00000298288,ENSP00000300935,ENSP00000306999,ENSP00000309474,ENSP00000310129,ENSP00000310572,ENSP00000351446,ENSP00000355958,ENSP00000357879,ENSP00000359910,ENSP00000362334,ENSP00000369424,ENSP00000380256,ENSP00000386541,ENSP00000440485,ENSP00000481029,ENSP00000483236…	CCNF,COPS3,DCAF7,DTL,ESCO2,FN3KRP,LRR1,PSMA7,PSMB2,PSMB3,PSMB7,PSMC3,PSMC4,PSMC5,PSMD1,PSMD14,PSMD2,PSMD3,PSMD4,PSMD7,PSMD9,PSME3,RAB8A,RBBP7,UBE2M,WDR5
GO:0006189	'de novo' IMP biosynthetic process	3	6	0.0271	ENSP00000313490,ENSP00000382595,ENSP00000485525	ADSL,PAICS,PFAS
GO:0007100	mitotic centrosome separation	3	6	0.0271	ENSP00000216911,ENSP00000260731,ENSP00000471191	AURKA,KIF11,NUP62
GO:0009211	pyrimidine deoxyribonucleoside triphosphate metabolic process	3	6	0.0271	ENSP00000304802,ENSP00000315644,ENSP00000322524	DCTPP1,DTYMK,TYMS
GO:0010825	positive regulation of centrosome duplication	3	6	0.0271	ENSP00000270861,ENSP00000296484,ENSP00000471191	NUP62,PLK4,POC1A
GO:0042791	5S class rRNA transcription by RNA polymerase III	3	6	0.0271	ENSP00000352536,ENSP00000357863,ENSP00000361180	GTF3C2,GTF3C5,GTF3C6
GO:0042797	tRNA transcription by RNA polymerase III	3	6	0.0271	ENSP00000352536,ENSP00000357863,ENSP00000361180	GTF3C2,GTF3C5,GTF3C6
GO:0043985	histone H4-R3 methylation	3	6	0.0271	ENSP00000319169,ENSP00000343103,ENSP00000406162	PRMT1,PRMT5,PRMT7
GO:0060968	regulation of gene silencing	11	103	0.0271	ENSP00000266970,ENSP00000266987,ENSP00000272645,ENSP00000287394,ENSP00000352516,ENSP00000356520,ENSP00000385269,ENSP00000399888,ENSP00000405726,ENSP00000416255,ENSP00000479617	ATAD2,CDC45,CDK2,DHX9,DNMT1,EIF4G1,ELAVL1,HMGA1,POLR2D,TARBP2,UHRF1
GO:0071051	polyadenylation-dependent snoRNA 3'-end processing	3	6	0.0271	ENSP00000221233,ENSP00000323046,ENSP00000361433	EXOSC2,EXOSC3,EXOSC5
GO:0090306	spindle assembly involved in meiosis	3	6	0.0271	ENSP00000216911,ENSP00000229758,ENSP00000356379	ASPM,AURKA,FBXO5
GO:1901857	positive regulation of cellular respiration	3	6	0.0271	ENSP00000256442,ENSP00000302114,ENSP00000378699	CCNB1,CDK1,PRELID1
GO:1903862	positive regulation of oxidative phosphorylation	3	6	0.0271	ENSP00000256442,ENSP00000351777,ENSP00000378699	CCNB1,CDK1,VCP
GO:2000373	positive regulation of DNA topoisomerase (ATP-hydrolyzing) activity	3	6	0.0271	ENSP00000240423,ENSP00000356520,ENSP00000479617	DHX9,NCAPH,UHRF1
GO:0061136	regulation of proteasomal protein catabolic process	16	185	0.0274	ENSP00000157812,ENSP00000216911,ENSP00000229268,ENSP00000247191,ENSP00000257934,ENSP00000293362,ENSP00000300093,ENSP00000310572,ENSP00000310670,ENSP00000351777,ENSP00000356425,ENSP00000357292,ENSP00000386541,ENSP00000428489,ENSP00000467024,ENSP00000481029	AURKA,CCAR2,DLGAP5,ESPL1,PBK,PLK1,PSMC3,PSMC4,PSMC5,PSMD14,PSME3,RAD23A,UBQLN4,UCHL5,USP5,VCP
GO:1902115	regulation of organelle assembly	15	168	0.0274	ENSP00000270861,ENSP00000300093,ENSP00000311747,ENSP00000323300,ENSP00000323421,ENSP00000324404,ENSP00000353408,ENSP00000360944,ENSP00000369614,ENSP00000371308,ENSP00000403453,ENSP00000418960,ENSP00000426503,ENSP00000428845,ENSP00000471191	BRCA1,CENPJ,CNTROB,MSN,NUP62,ODF2,PLK1,PLK4,RBM14,RNF4,SMC1A,SPAG5,STIL,TCHP,VDAC3
GO:0000712	resolution of meiotic recombination intermediates	4	14	0.0279	ENSP00000308583,ENSP00000376168,ENSP00000376952,ENSP00000411532	APITD1,EME1,STRA13,TOP2A
GO:0062033	positive regulation of mitotic sister chromatid segregation	4	14	0.0279	ENSP00000247191,ENSP00000257934,ENSP00000301019,ENSP00000423563	CDT1,DLGAP5,ESPL1,H2AFY
GO:1901361	organic cyclic compound catabolic process	32	484	0.0279	ENSP00000215904,ENSP00000221233,ENSP00000221486,ENSP00000234590,ENSP00000263579,ENSP00000270066,ENSP00000272645,ENSP00000273064,ENSP00000290158,ENSP00000296503,ENSP00000298717,ENSP00000302160,ENSP00000305480,ENSP00000322524,ENSP00000323046,ENSP00000348849,ENSP00000351777,ENSP00000361433,ENSP00000361725,ENSP00000364320,ENSP00000364813,ENSP00000366135,ENSP00000374354,ENSP00000380241,ENSP00000381216…	DCPS,DCTPP1,DROSHA,EIF4G1,ENDOG,ENO1,EXOSC10,EXOSC2,EXOSC3,EXOSC5,EXOSC8,FEN1,HMGB2,HMOX2,KHSRP,KPNB1,LSM2,LSM3,LSM4,METTL3,MRTO4,NUDT1,PDXP,POLR2D,POP1,RBM8A,RNASEH2A,RNPS1,RPS26,RQCD1,SMG9,VCP
GO:0009892	negative regulation of metabolic process	135	2762	0.028	ENSP00000209728,ENSP00000220496,ENSP00000221233,ENSP00000221265,ENSP00000221419,ENSP00000225698,ENSP00000229758,ENSP00000230056,ENSP00000234590,ENSP00000235310,ENSP00000237536,ENSP00000246957,ENSP00000252992,ENSP00000256442,ENSP00000260947,ENSP00000261881,ENSP00000262300,ENSP00000262375,ENSP00000262570,ENSP00000262887,ENSP00000263579,ENSP00000264108,ENSP00000264233,ENSP00000266970,ENSP00000266987…	AATF,ARID1A,ARL6IP1,AURKB,BARD1,BCL2L12,BIRC5,BLM,BRCA1,BRMS1,C1QBP,CASC5,CBX1,CCAR2,CCNB1,CDC6,CDK2,CDKN2D,CENPF,CEP85,CHCHD3,DCPS,DEPDC1,DHFR,DHX9,DKC1,DMAP1,DNAJA3,DNAJC17,DNMT1,DONSON,DROSHA,E2F1,EIF4G1,ELAVL1,ENO1,ENSA,EXOSC10,EXOSC2,EXOSC3,EXOSC5,EXOSC8,EZH2,FBXO5,FOXM1,GMNN,H2AFV,H2AFX,H2AFY,H2AFZ,HAT1,HELLS,HMGA1,HMGB2,HNRNPA2B1,HNRNPL,HSPA8,ILF3,IQGAP3,KAT5,KHSRP,LIG3,LSM2,LSM3,LSM4,LYAR…
GO:0019538	protein metabolic process	195	4194	0.0303	ENSP00000013070,ENSP00000157812,ENSP00000203407,ENSP00000210060,ENSP00000215829,ENSP00000215904,ENSP00000216129,ENSP00000216639,ENSP00000216911,ENSP00000217446,ENSP00000219313,ENSP00000221265,ENSP00000221801,ENSP00000225698,ENSP00000225969,ENSP00000227524,ENSP00000229268,ENSP00000235090,ENSP00000242285,ENSP00000245539,ENSP00000245960,ENSP00000247191,ENSP00000247668,ENSP00000249806,ENSP00000250124…	ABCF1,ACTL6A,ANAPC15,ANAPC7,ASH2L,AURKA,AURKB,BABAM1,BAP1,BARD1,BIRC5,BRCA1,BRMS1,BUB1,BUB1B,BUB3,C1QBP,CAD,CANT1,CASP2,CCNA2,CCNB1,CCNB2,CCNF,CDC20,CDC25A,CDC25B,CDC25C,CDC7,CDCA3,CDK1,CDK11B,CDK2,CDKN3,CFL1,CHEK1,CIT,CLN6,CLSPN,CLTA,CNTRL,COPS3,DARS2,DCAF7,DHPS,DLGAP5,DMAP1,DOLPP1,DTL,EEF1E1,EEFSEC,EIF2B3,EIF3B,EIF3I,EIF4A1,EIF4G1,EIF4H,EIF5A,EIF5AL1,ERAL1,ESCO2,ESPL1,EZH2,FADD,FAF1,FARSB,FBL,F…
GO:0006508	proteolysis	66	1203	0.0315	ENSP00000157812,ENSP00000203407,ENSP00000216911,ENSP00000219313,ENSP00000227524,ENSP00000229268,ENSP00000247668,ENSP00000254950,ENSP00000256442,ENSP00000257934,ENSP00000259457,ENSP00000260947,ENSP00000263202,ENSP00000264639,ENSP00000268717,ENSP00000274026,ENSP00000287598,ENSP00000293362,ENSP00000296509,ENSP00000300093,ENSP00000301838,ENSP00000303706,ENSP00000309474,ENSP00000310129,ENSP00000310572…	ACTL6A,ANAPC15,ANAPC7,AURKA,AURKB,BABAM1,BAP1,BARD1,BRCA1,BUB1B,BUB3,CASP2,CCNA2,CCNB1,CCNF,CDC20,CDC25A,CDK1,CLSPN,COPS3,DTL,ESPL1,FADD,FAF1,FOXK2,KAT5,KIF14,MAD2L1,MCRS1,NSFL1C,PARP1,PLK1,PRPF19,PSMA7,PSMB2,PSMB3,PSMB7,PSMC3,PSMC4,PSMC5,PSMD1,PSMD14,PSMD2,PSMD3,PSMD4,PSMD7,PSMD9,PSME3,PTTG1,RAD23A,RANBP1,RBMX,RNF4,RUVBL1,SENP3,SNF8,TRAF2,UBE2C,UCHL5,UFD1L,UHRF1,UQCRC1,USP10,USP5,VCP,VPS4A
GO:0031062	positive regulation of histone methylation	6	36	0.0317	ENSP00000221265,ENSP00000352516,ENSP00000357679,ENSP00000364578,ENSP00000418960,ENSP00000483946	BRCA1,CHTOP,DNMT1,NELFE,PAF1,PHF19
GO:0009894	regulation of catabolic process	49	840	0.0331	ENSP00000157812,ENSP00000216911,ENSP00000221233,ENSP00000229268,ENSP00000235310,ENSP00000235329,ENSP00000237536,ENSP00000247191,ENSP00000257934,ENSP00000260947,ENSP00000264639,ENSP00000287295,ENSP00000293362,ENSP00000296509,ENSP00000298717,ENSP00000300093,ENSP00000300935,ENSP00000309474,ENSP00000310129,ENSP00000310572,ENSP00000310670,ENSP00000323046,ENSP00000326031,ENSP00000345571,ENSP00000351777…	AIFM1,AURKA,BARD1,CCAR2,DHX9,DKC1,DLGAP5,DTL,E2F1,EIF4G1,ELAVL1,ENDOG,ESPL1,EXOSC2,EXOSC3,EXOSC5,EXOSC8,FAF1,FAM83D,HSPA8,KHSRP,MAD2L1,MAD2L2,METTL3,MFN2,MSN,PBK,PLK1,POLDIP2,PPP1CA,PSMC3,PSMC4,PSMC5,PSMD1,PSMD14,PSMD2,PSMD3,PSME3,RAB8A,RAD23A,SLIRP,SNF8,SOGA1,UBQLN4,UCHL5,USP10,USP5,VCP,YBX1
GO:0006264	mitochondrial DNA replication	3	7	0.036	ENSP00000262375,ENSP00000268124,ENSP00000366939	DNAJA3,MGME1,POLG
GO:0009221	pyrimidine deoxyribonucleotide biosynthetic process	3	7	0.036	ENSP00000304802,ENSP00000315644,ENSP00000318868	DTYMK,SHMT1,TYMS
GO:0035405	histone-threonine phosphorylation	3	7	0.036	ENSP00000216639,ENSP00000325290,ENSP00000388648	CHEK1,GSG2,VRK1
GO:0045842	positive regulation of mitotic metaphase/anaphase transition	3	7	0.036	ENSP00000247191,ENSP00000257934,ENSP00000301019	CDT1,DLGAP5,ESPL1
GO:0048478	replication fork protection	3	7	0.036	ENSP00000261881,ENSP00000307143,ENSP00000347232	BLM,DONSON,TIPIN
GO:0090267	positive regulation of mitotic cell cycle spindle assembly checkpoint	3	7	0.036	ENSP00000261597,ENSP00000296509,ENSP00000451974	MAD2L1,NDC80,XRCC3
GO:0035194	posttranscriptional gene silencing by RNA	7	50	0.0362	ENSP00000266987,ENSP00000298717,ENSP00000346694,ENSP00000356520,ENSP00000425979,ENSP00000446215,ENSP00000480421	DHX9,DROSHA,HNRNPA2B1,METTL3,RAN,SRRT,TARBP2
GO:0071359	cellular response to dsRNA	7	50	0.0362	ENSP00000218224,ENSP00000266987,ENSP00000298717,ENSP00000346694,ENSP00000356520,ENSP00000425979,ENSP00000480421	DHX9,DROSHA,HNRNPA2B1,METTL3,PQBP1,SRRT,TARBP2
GO:0034644	cellular response to UV	9	78	0.0363	ENSP00000298717,ENSP00000303706,ENSP00000313950,ENSP00000355759,ENSP00000368458,ENSP00000388648,ENSP00000406046,ENSP00000428489,ENSP00000479598	AURKB,CDC25A,CHEK1,METTL3,PARP1,PBK,PCNA,POLD1,RHNO1
GO:0071479	cellular response to ionizing radiation	8	64	0.0372	ENSP00000228843,ENSP00000347232,ENSP00000352257,ENSP00000372088,ENSP00000375978,ENSP00000376457,ENSP00000434024,ENSP00000479598	BLM,ECT2,H2AFX,RAD51,RAD51AP1,RHNO1,XRCC5,XRCC6
GO:0010833	telomere maintenance via telomere lengthening	5	26	0.0378	ENSP00000318966,ENSP00000324203,ENSP00000358563,ENSP00000358576,ENSP00000372088	DCLRE1B,DKC1,PINX1,RAD51,WRAP53
GO:0031440	regulation of mRNA 3'-end processing	5	26	0.0378	ENSP00000221265,ENSP00000243563,ENSP00000256442,ENSP00000260947,ENSP00000364578	BARD1,CCNB1,NELFE,PAF1,SNRPA
GO:0009112	nucleobase metabolic process	6	38	0.0389	ENSP00000216605,ENSP00000264705,ENSP00000300738,ENSP00000315644,ENSP00000318868,ENSP00000382595	CAD,MTHFD1,PAICS,RRM1,SHMT1,TYMS
GO:0045727	positive regulation of translation	11	110	0.0397	ENSP00000221419,ENSP00000225698,ENSP00000266987,ENSP00000272645,ENSP00000298717,ENSP00000313603,ENSP00000336702,ENSP00000356520,ENSP00000385269,ENSP00000424566,ENSP00000430706	ABCF1,C1QBP,DHX9,EIF5A,EIF5AL1,ELAVL1,HNRNPL,METTL3,POLR2D,SLC35A4,TARBP2
GO:0007549	dosage compensation	4	16	0.0399	ENSP00000298717,ENSP00000366135,ENSP00000418960,ENSP00000423563	BRCA1,EXOSC10,H2AFY,METTL3
GO:0009200	deoxyribonucleoside triphosphate metabolic process	4	16	0.0399	ENSP00000304802,ENSP00000315644,ENSP00000322524,ENSP00000380241	DCTPP1,DTYMK,NUDT1,TYMS
GO:0071732	cellular response to nitric oxide	4	16	0.0399	ENSP00000247668,ENSP00000266970,ENSP00000274026,ENSP00000287295	AIFM1,CCNA2,CDK2,TRAF2
GO:0006760	folic acid-containing compound metabolic process	5	27	0.0428	ENSP00000216605,ENSP00000308895,ENSP00000315644,ENSP00000318868,ENSP00000396308	DHFR,MTHFD1,SHMT1,SLC19A1,TYMS
GO:0050794	regulation of cellular process	444	10484	0.0448	ENSP00000055077,ENSP00000157812,ENSP00000166345,ENSP00000200135,ENSP00000209728,ENSP00000210060,ENSP00000215904,ENSP00000215941,ENSP00000216252,ENSP00000216297,ENSP00000216639,ENSP00000216911,ENSP00000217026,ENSP00000217446,ENSP00000218224,ENSP00000219097,ENSP00000220496,ENSP00000221233,ENSP00000221265,ENSP00000221419,ENSP00000222968,ENSP00000223129,ENSP00000225655,ENSP00000225698,ENSP00000227524…	AATF,ABCF1,ACTL6A,ACTR1A,AIFM1,ALYREF,ANAPC15,ANKRD54,ANLN,APITD1,APOBEC3B,ARHGAP11A,ARHGAP11B,ARHGAP19,ARID1A,ARL6IP1,ARPC1A,ASCC2,ASF1B,ASH2L,ASPM,ATAD2,ATP5B,ATRIP,AURKA,AURKB,BABAM1,BAP1,BARD1,BCL2L12,BIRC5,BLM,BOLA3,BORA,BRCA1,BRD9,BRMS1,BUB1,BUB1B,BUB3,C1QBP,CACYBP,CASC5,CASP2,CBX1,CCAR2,CCNA2,CCNB1,CCNB2,CCNF,CCT2,CCT3,CCT4,CCT5,CCT6A,CCT7,CDC20,CDC25A,CDC25B,CDC25C,CDC45,CDC6,CDC7,CDCA2,C…
GO:1902275	regulation of chromatin organization	14	162	0.0448	ENSP00000221265,ENSP00000256442,ENSP00000287394,ENSP00000352516,ENSP00000357643,ENSP00000357679,ENSP00000364578,ENSP00000388648,ENSP00000399888,ENSP00000405726,ENSP00000418960,ENSP00000423563,ENSP00000479617,ENSP00000483946	ATAD2,BRCA1,CCNB1,CDC45,CHEK1,CHTOP,DNMT1,H2AFY,HMGA1,MKI67,NELFE,PAF1,PHF19,UHRF1
GO:1901796	regulation of signal transduction by p53 class mediator	12	129	0.0462	ENSP00000216297,ENSP00000216911,ENSP00000266970,ENSP00000278412,ENSP00000300403,ENSP00000313950,ENSP00000319169,ENSP00000369038,ENSP00000371858,ENSP00000384629,ENSP00000388648,ENSP00000482218	AURKA,AURKB,BCL2L12,CDK2,CHEK1,EEF1E1,NOP2,PRMT5,SETD8,SSRP1,SUPT16H,TPX2
GO:0000733	DNA strand renaturation	3	8	0.0463	ENSP00000347232,ENSP00000361043,ENSP00000482313	BLM,RAD54L,RECQL4
GO:0006449	regulation of translational termination	3	8	0.0463	ENSP00000308622,ENSP00000336702,ENSP00000430706	EIF5A,EIF5AL1,GLE1
GO:0009157	deoxyribonucleoside monophosphate biosynthetic process	3	8	0.0463	ENSP00000301634,ENSP00000315644,ENSP00000318868	SHMT1,TK1,TYMS
GO:0042148	strand invasion	3	8	0.0463	ENSP00000372088,ENSP00000451974,ENSP00000466399	RAD51,RAD51D,XRCC3
GO:0071482	cellular response to light stimulus	10	97	0.0463	ENSP00000298717,ENSP00000303706,ENSP00000313950,ENSP00000355759,ENSP00000368458,ENSP00000388648,ENSP00000406046,ENSP00000428489,ENSP00000479598,ENSP00000481878	AURKB,CDC25A,CHEK1,GNB1,METTL3,PARP1,PBK,PCNA,POLD1,RHNO1
GO:0009056	catabolic process	94	1859	0.0466	ENSP00000157812,ENSP00000210060,ENSP00000215904,ENSP00000216911,ENSP00000219313,ENSP00000221233,ENSP00000221486,ENSP00000227524,ENSP00000229268,ENSP00000234590,ENSP00000235329,ENSP00000242285,ENSP00000245206,ENSP00000247668,ENSP00000249806,ENSP00000254950,ENSP00000256442,ENSP00000259457,ENSP00000263202,ENSP00000263579,ENSP00000264639,ENSP00000268717,ENSP00000270066,ENSP00000272645,ENSP00000273064…	ANAPC15,ANAPC7,AURKA,AURKB,BAP1,BUB1B,BUB3,CBR3,CCNB1,CCNF,CDC20,CDK1,CLN6,CLTA,COPS3,DCPS,DCTPP1,DHPS,DROSHA,DTL,EIF4G1,ENDOG,ENO1,EXOSC10,EXOSC2,EXOSC3,EXOSC5,EXOSC8,FAF1,FEN1,GALE,GOT2,HMGB2,HMMR,HMOX2,HSPA8,KAT5,KHSRP,KIF14,KPNB1,LSM2,LSM3,LSM4,MAD2L1,METTL3,MFN2,MRTO4,NSFL1C,NUDT1,PAFAH1B3,PDXP,PGAM5,PLK1,POLR2D,POP1,PRPF19,PSMA7,PSMB2,PSMB3,PSMB7,PSMC3,PSMC4,PSMC5,PSMD1,PSMD14,PSMD2,PSMD3,P…
GO:0000028	ribosomal small subunit assembly	4	17	0.0468	ENSP00000245539,ENSP00000254928,ENSP00000291576,ENSP00000317376	ERAL1,MRPS11,MRPS7,PWP2
GO:0009303	rRNA transcription	4	17	0.0468	ENSP00000352536,ENSP00000357863,ENSP00000359128,ENSP00000361180	GTF3C2,GTF3C5,GTF3C6,NPM3
GO:0034471	ncRNA 5'-end processing	4	17	0.0468	ENSP00000304353,ENSP00000385787,ENSP00000405068,ENSP00000465213	NOP14,POP1,POP4,POP7
GO:0009416	response to light stimulus	21	290	0.047	ENSP00000261881,ENSP00000264926,ENSP00000268124,ENSP00000268717,ENSP00000298717,ENSP00000300035,ENSP00000303706,ENSP00000305480,ENSP00000310670,ENSP00000313950,ENSP00000325941,ENSP00000326031,ENSP00000355759,ENSP00000355958,ENSP00000368458,ENSP00000377224,ENSP00000388648,ENSP00000406046,ENSP00000428489,ENSP00000479598,ENSP00000481878	AURKB,CCAR2,CDC25A,CDKN2D,CHEK1,COPS3,DTL,FEN1,GNB1,KIAA0101,METTL3,PARP1,PBK,PCNA,POLD1,POLG,PPP1CA,RAD18,RHNO1,RIC8A,TIPIN
GO:0035196	production of miRNAs involved in gene silencing by miRNA	5	28	0.0479	ENSP00000266987,ENSP00000298717,ENSP00000346694,ENSP00000425979,ENSP00000480421	DROSHA,HNRNPA2B1,METTL3,SRRT,TARBP2
GO:0051347	positive regulation of transferase activity	38	630	0.0487	ENSP00000055077,ENSP00000209728,ENSP00000245960,ENSP00000247668,ENSP00000256442,ENSP00000262315,ENSP00000265148,ENSP00000299300,ENSP00000300093,ENSP00000300403,ENSP00000311083,ENSP00000312995,ENSP00000313950,ENSP00000317334,ENSP00000320147,ENSP00000323663,ENSP00000324203,ENSP00000325448,ENSP00000346694,ENSP00000348838,ENSP00000352257,ENSP00000354451,ENSP00000355966,ENSP00000356319,ENSP00000358563…	AURKB,CCNB1,CCT2,CCT4,CDC20,CDC25B,CDC6,CDK1,CENPE,CHTF18,CHTF8,CKS1B,CKS2,CLSPN,DBF4B,DKC1,ECT2,EZH2,HNRNPA2B1,IQGAP3,KARS,KIF14,MASTL,NCAPG2,NEK2,PLK1,PSRC1,RFC2,RFC3,RFC4,RFC5,TCP1,TPX2,TRAF2,UBE2C,WRAP53,XRCC5,XRCC6

## Sheet: Turquoise
#term ID	term description	observed gene count	background gene count	false discovery rate	matching proteins in your network (IDs)	matching proteins in your network (labels)
GO:0044237	cellular metabolic process	444	8797	2.35e-09	ENSP00000007390,ENSP00000017003,ENSP00000026218,ENSP00000029410,ENSP00000080059,ENSP00000170168,ENSP00000171111,ENSP00000177742,ENSP00000199706,ENSP00000200457,ENSP00000215375,ENSP00000215565,ENSP00000215574,ENSP00000215659,ENSP00000215742,ENSP00000215754,ENSP00000215882,ENSP00000216085,ENSP00000216254,ENSP00000216259,ENSP00000216267,ENSP00000216271,ENSP00000216962,ENSP00000217901,ENSP00000218104…	ABCD1,ABHD17A,ACADS,ACD,ACO2,ADRBK1,ADRM1,AES,AGAP3,AGPAT2,AIP,AK1,AKT1,AKT2,ALDOA,ALG12,ALKBH7,AMDHD2,ANAPC11,ANAPC2,AP2A1,AP2S1,AP5S1,AP5Z1,APRT,ARAF,ARF1,ARL6IP4,ARRDC1,ASB6,ATG4B,ATG4D,ATN1,ATP13A2,ATP5D,ATP5I,ATXN7L3,AURKAIP1,AXIN1,B3GAT3,B4GALT2,B4GALT7,BAD,BCAT2,BCKDK,BCL9L,BLVRB,BRD1,BRF1,BSG,BTBD2,C11orf84,C17orf70,C19orf43,C1orf86,C9orf142,CACTIN,CAPN1,CC2D1A,CCDC22,CCDC85B,CCM2,CD320,C…
GO:0008152	metabolic process	471	9569	5.2e-09	ENSP00000007390,ENSP00000017003,ENSP00000026218,ENSP00000029410,ENSP00000080059,ENSP00000085068,ENSP00000170168,ENSP00000171111,ENSP00000177742,ENSP00000199706,ENSP00000200457,ENSP00000215375,ENSP00000215565,ENSP00000215574,ENSP00000215659,ENSP00000215742,ENSP00000215754,ENSP00000215882,ENSP00000216085,ENSP00000216254,ENSP00000216259,ENSP00000216267,ENSP00000216271,ENSP00000216962,ENSP00000217901…	ABCD1,ABHD17A,ACADS,ACD,ACO2,ADRBK1,ADRM1,AES,AGAP3,AGPAT2,AIP,AK1,AKT1,AKT2,ALDH16A1,ALDOA,ALG12,ALKBH7,AMDHD2,ANAPC11,ANAPC2,AP2A1,AP2S1,AP3D1,AP5S1,AP5Z1,APRT,ARAF,ARF1,ARL6IP4,ARRDC1,ASB6,ATG4B,ATG4D,ATN1,ATP13A2,ATP5D,ATP5I,ATXN7L3,AURKAIP1,AXIN1,B3GAT3,B4GALT2,B4GALT7,BAD,BCAT2,BCKDK,BCL9L,BLVRB,BRAT1,BRD1,BRF1,BSG,BTBD2,C11orf84,C17orf70,C19orf43,C1orf86,C9orf142,CACTIN,CAPN1,CAPN10,CAPN15…
GO:0044238	primary metabolic process	434	8808	1.34e-07	ENSP00000007390,ENSP00000017003,ENSP00000026218,ENSP00000029410,ENSP00000080059,ENSP00000170168,ENSP00000171111,ENSP00000177742,ENSP00000199706,ENSP00000200457,ENSP00000215375,ENSP00000215565,ENSP00000215574,ENSP00000215659,ENSP00000215742,ENSP00000215754,ENSP00000215882,ENSP00000216085,ENSP00000216254,ENSP00000216259,ENSP00000216267,ENSP00000216271,ENSP00000216962,ENSP00000217901,ENSP00000218104…	ABCD1,ABHD17A,ACADS,ACD,ACO2,ADRBK1,ADRM1,AES,AGAP3,AGPAT2,AIP,AK1,AKT1,AKT2,ALDOA,ALG12,ALKBH7,AMDHD2,ANAPC11,ANAPC2,AP2A1,AP2S1,AP5S1,AP5Z1,APRT,ARAF,ARF1,ARL6IP4,ARRDC1,ASB6,ATG4B,ATG4D,ATN1,ATP13A2,ATP5D,ATP5I,ATXN7L3,AURKAIP1,AXIN1,B3GAT3,B4GALT2,B4GALT7,BAD,BCAT2,BCKDK,BCL9L,BRAT1,BRD1,BRF1,BTBD2,C11orf84,C17orf70,C19orf43,C1orf86,C9orf142,CACTIN,CAPN1,CAPN10,CAPN15,CC2D1A,CCDC22,CCDC85B,CC…
GO:0006807	nitrogen compound metabolic process	415	8349	1.54e-07	ENSP00000007390,ENSP00000017003,ENSP00000026218,ENSP00000029410,ENSP00000080059,ENSP00000170168,ENSP00000171111,ENSP00000177742,ENSP00000199706,ENSP00000200457,ENSP00000215375,ENSP00000215565,ENSP00000215574,ENSP00000215659,ENSP00000215742,ENSP00000215882,ENSP00000216085,ENSP00000216259,ENSP00000216267,ENSP00000216271,ENSP00000219066,ENSP00000219302,ENSP00000219431,ENSP00000219548,ENSP00000219611…	ABHD17A,ACD,ADRBK1,ADRM1,AES,AGAP3,AGPAT2,AIP,AK1,AKT1,AKT2,ALDOA,ALG12,AMDHD2,ANAPC11,ANAPC2,AP2A1,AP2S1,AP5S1,AP5Z1,APRT,ARAF,ARL6IP4,ARRDC1,ASB6,ATG4B,ATG4D,ATN1,ATP13A2,ATP5D,ATP5I,ATXN7L3,AURKAIP1,AXIN1,B3GAT3,B4GALT2,B4GALT7,BAD,BCAT2,BCKDK,BCL9L,BLVRB,BRD1,BRF1,BTBD2,C11orf84,C17orf70,C19orf43,C1orf86,C9orf142,CACTIN,CAPN1,CAPN10,CAPN15,CC2D1A,CCDC22,CCDC85B,CCM2,CD320,CDC34,CDC37,CHERP,CH…
GO:0071704	organic substance metabolic process	444	9135	2.88e-07	ENSP00000007390,ENSP00000017003,ENSP00000026218,ENSP00000029410,ENSP00000080059,ENSP00000170168,ENSP00000171111,ENSP00000177742,ENSP00000199706,ENSP00000200457,ENSP00000215375,ENSP00000215565,ENSP00000215574,ENSP00000215659,ENSP00000215742,ENSP00000215754,ENSP00000215882,ENSP00000216085,ENSP00000216254,ENSP00000216259,ENSP00000216267,ENSP00000216271,ENSP00000216962,ENSP00000217901,ENSP00000218104…	ABCD1,ABHD17A,ACADS,ACD,ACO2,ADRBK1,ADRM1,AES,AGAP3,AGPAT2,AIP,AK1,AKT1,AKT2,ALDOA,ALG12,ALKBH7,AMDHD2,ANAPC11,ANAPC2,AP2A1,AP2S1,AP5S1,AP5Z1,APRT,ARAF,ARF1,ARL6IP4,ARRDC1,ASB6,ATG4B,ATG4D,ATN1,ATP13A2,ATP5D,ATP5I,ATXN7L3,AURKAIP1,AXIN1,B3GAT3,B4GALT2,B4GALT7,BAD,BCAT2,BCKDK,BCL9L,BLVRB,BRAT1,BRD1,BRF1,BSG,BTBD2,C11orf84,C17orf70,C19orf43,C1orf86,C9orf142,CACTIN,CAPN1,CAPN10,CAPN15,CC2D1A,CCDC22,…
GO:0045184	establishment of protein localization	108	1467	5.01e-07	ENSP00000214869,ENSP00000215570,ENSP00000216259,ENSP00000219476,ENSP00000219481,ENSP00000220509,ENSP00000221566,ENSP00000221930,ENSP00000222005,ENSP00000222247,ENSP00000241041,ENSP00000246190,ENSP00000248553,ENSP00000248929,ENSP00000259469,ENSP00000262304,ENSP00000262584,ENSP00000262812,ENSP00000263270,ENSP00000265562,ENSP00000265686,ENSP00000265857,ENSP00000266025,ENSP00000267202,ENSP00000270538…	ACD,AGAP3,AIP,AKT1,AKT2,AP1B1,AP1M1,AP2A1,AP2S1,AP3D1,AP5S1,AP5Z1,APBA3,ARF1,ARFGAP1,ARFRP1,ARRDC1,ASPSCR1,ATG4B,ATG4D,ATP6V0C,ATP6V0D1,BAD,CCDC22,CDC37,CHMP1A,CHMP6,CLTB,COPE,CPSF1,CTTN,DECR2,DNLZ,DNM2,ENSG00000103426,EVI5L,FAU,FLNA,GET4,GGA1,GIPC1,GUK1,HGS,HOMER3,HSPB1,KATNB1,LMAN2,LMNA,LRWD1,MON1A,MVB12A,NDUFA13,NECAB3,PAM16,PEX14,PEX16,PITPNM1,PKD1,PMM1,PMPCA,PTPN23,RAB11B,RAB1B,RAB4B,RABEP2,…
GO:1901564	organonitrogen compound metabolic process	285	5281	5.01e-07	ENSP00000017003,ENSP00000026218,ENSP00000029410,ENSP00000080059,ENSP00000171111,ENSP00000177742,ENSP00000199706,ENSP00000215375,ENSP00000215565,ENSP00000215574,ENSP00000215659,ENSP00000215882,ENSP00000216085,ENSP00000216259,ENSP00000216267,ENSP00000216271,ENSP00000219066,ENSP00000219302,ENSP00000219548,ENSP00000219611,ENSP00000220003,ENSP00000220966,ENSP00000221566,ENSP00000221930,ENSP00000222005…	ABHD17A,ADRBK1,ADRM1,AGAP3,AGPAT2,AIP,AK1,AKT1,AKT2,ALDOA,ALG12,ANAPC11,ANAPC2,AP2A1,AP2S1,APRT,ARAF,ARRDC1,ASB6,ATG4B,ATG4D,ATP13A2,ATP5D,ATP5I,ATXN7L3,AURKAIP1,AXIN1,B3GAT3,B4GALT2,B4GALT7,BAD,BCAT2,BCKDK,BLVRB,BRD1,BTBD2,CAPN1,CAPN10,CAPN15,CCDC22,CCM2,CD320,CDC34,CDC37,CHMP1A,CHST12,CLPP,COX5B,COX8A,CPTP,CSK,CSNK1G2,CTBP1,CTDP1,CXXC1,CYC1,DAPK3,DBNL,DCAF15,DCXR,DDA1,DGKQ,DMWD,DNPH1,DOHH,DOT1L…
GO:0046907	intracellular transport	103	1390	7.21e-07	ENSP00000215375,ENSP00000215570,ENSP00000216259,ENSP00000218104,ENSP00000219476,ENSP00000219481,ENSP00000220509,ENSP00000221930,ENSP00000222005,ENSP00000222247,ENSP00000241041,ENSP00000248553,ENSP00000248929,ENSP00000258424,ENSP00000259469,ENSP00000262304,ENSP00000262370,ENSP00000262584,ENSP00000262812,ENSP00000263270,ENSP00000265562,ENSP00000266025,ENSP00000267202,ENSP00000270538,ENSP00000279146…	ABCD1,ACD,AGAP3,AIP,AKT1,AKT2,AP1B1,AP1M1,AP2A1,AP2S1,AP3D1,AP5S1,AP5Z1,ARFGAP1,ARFRP1,ASPSCR1,ATG4B,ATG4D,ATP5D,ATP5I,CDC37,CHMP6,CLTB,COPE,COX5B,CPSF1,CTTN,CYC1,DECR2,DNAJC5,DNLZ,DNM2,ENSG00000103426,EVI5L,FAU,GAK,GGA1,GIPC1,HGS,HOMER3,HSPB1,KATNB1,LMNA,MAP1S,MGRN1,MICALL2,MVB12A,NDUFA13,PAM16,PEX14,PEX16,PIP5K1C,PKD1,PLEKHJ1,PMM1,PMPCA,PPP6R1,PTPN23,RAB11B,RAB1B,RANBP3,RHOT2,RITA1,RNF126,RPL18…
GO:0044267	cellular protein metabolic process	209	3603	1.04e-06	ENSP00000026218,ENSP00000029410,ENSP00000080059,ENSP00000171111,ENSP00000177742,ENSP00000199706,ENSP00000215574,ENSP00000215659,ENSP00000216085,ENSP00000216259,ENSP00000216267,ENSP00000216271,ENSP00000219548,ENSP00000220003,ENSP00000221566,ENSP00000221930,ENSP00000222005,ENSP00000222247,ENSP00000223127,ENSP00000226760,ENSP00000229239,ENSP00000245816,ENSP00000247665,ENSP00000247970,ENSP00000248958…	ABHD17A,ADRBK1,ADRM1,AGAP3,AKT1,AKT2,ALG12,ANAPC11,ANAPC2,AP2A1,AP2S1,ARAF,ARRDC1,ASB6,ATG4B,ATG4D,ATP13A2,ATXN7L3,AURKAIP1,AXIN1,B3GAT3,B4GALT2,B4GALT7,BCKDK,BRD1,BTBD2,CCDC22,CCM2,CDC34,CDC37,CLPP,CSK,CSNK1G2,CTBP1,CTDP1,CXXC1,DAPK3,DBNL,DCAF15,DDA1,DGKQ,DMWD,DOHH,DOT1L,DPM3,DTX2,E4F1,EEF1B2,EEF1D,EGLN2,EIF3G,FARSA,FASTK,FAU,FBXL19,FBXL6,FBXW5,FKBP8,FKRP,FURIN,FZR1,GADD45GIP1,GAK,GAPDH,GET4,GGA…
GO:0051649	establishment of localization in cell	114	1616	1.04e-06	ENSP00000215375,ENSP00000215570,ENSP00000216259,ENSP00000218104,ENSP00000219476,ENSP00000219481,ENSP00000220509,ENSP00000221930,ENSP00000222005,ENSP00000222247,ENSP00000241041,ENSP00000248553,ENSP00000248929,ENSP00000252483,ENSP00000258424,ENSP00000259469,ENSP00000262304,ENSP00000262370,ENSP00000262584,ENSP00000262812,ENSP00000263270,ENSP00000265562,ENSP00000266025,ENSP00000267202,ENSP00000269886…	ABCD1,ACD,AGAP3,AIP,AKT1,AKT2,AP1B1,AP1M1,AP2A1,AP2S1,AP3D1,AP5S1,AP5Z1,ARFGAP1,ARFRP1,ASPSCR1,ATG4B,ATG4D,ATP5D,ATP5I,BAD,CDC37,CHERP,CHMP1A,CHMP6,CLTB,COPE,COX5B,CPSF1,CTTN,CYC1,DECR2,DNAJC5,DNLZ,DNM2,DVL1,ENSG00000103426,EVI5L,FAM65A,FAU,GAK,GGA1,GIPC1,HGS,HOMER3,HSPB1,KATNB1,LETM1,LMNA,MAD1L1,MAP1S,MGRN1,MICALL2,MVB12A,NDUFA13,PAM16,PEX14,PEX16,PIP5K1C,PKD1,PLEKHJ1,PMM1,PMPCA,PPP6R1,PTPN23,PV…
GO:0015031	protein transport	102	1391	1.08e-06	ENSP00000214869,ENSP00000215570,ENSP00000216259,ENSP00000219476,ENSP00000219481,ENSP00000220509,ENSP00000221930,ENSP00000222005,ENSP00000222247,ENSP00000241041,ENSP00000246190,ENSP00000248553,ENSP00000248929,ENSP00000259469,ENSP00000262304,ENSP00000262584,ENSP00000262812,ENSP00000263270,ENSP00000265562,ENSP00000265686,ENSP00000266025,ENSP00000267202,ENSP00000270538,ENSP00000279146,ENSP00000279281…	ACD,AGAP3,AIP,AKT1,AKT2,AP1B1,AP1M1,AP2A1,AP2S1,AP3D1,AP5S1,AP5Z1,APBA3,ARF1,ARFGAP1,ARFRP1,ARRDC1,ASPSCR1,ATG4B,ATG4D,ATP6V0C,ATP6V0D1,CCDC22,CDC37,CHMP1A,CHMP6,CLTB,COPE,CPSF1,CTTN,DECR2,DNLZ,DNM2,ENSG00000103426,EVI5L,FAU,GGA1,GIPC1,GUK1,HGS,HOMER3,HSPB1,KATNB1,LMAN2,LMNA,MON1A,MVB12A,NDUFA13,NECAB3,PAM16,PEX14,PEX16,PITPNM1,PKD1,PMM1,PMPCA,PTPN23,RAB11B,RAB1B,RAB4B,RABEP2,RANBP3,RPL18A,RPL29,…
GO:0019538	protein metabolic process	234	4194	1.57e-06	ENSP00000017003,ENSP00000026218,ENSP00000029410,ENSP00000080059,ENSP00000171111,ENSP00000177742,ENSP00000199706,ENSP00000215574,ENSP00000215659,ENSP00000216085,ENSP00000216259,ENSP00000216267,ENSP00000216271,ENSP00000219548,ENSP00000219611,ENSP00000220003,ENSP00000221566,ENSP00000221930,ENSP00000222005,ENSP00000222247,ENSP00000223127,ENSP00000226760,ENSP00000229239,ENSP00000244137,ENSP00000245816…	ABHD17A,ADRBK1,ADRM1,AGAP3,AIP,AKT1,AKT2,ALG12,ANAPC11,ANAPC2,AP2A1,AP2S1,ARAF,ARRDC1,ASB6,ATG4B,ATG4D,ATP13A2,ATXN7L3,AURKAIP1,AXIN1,B3GAT3,B4GALT2,B4GALT7,BAD,BCKDK,BRD1,BTBD2,CAPN1,CAPN10,CAPN15,CCDC22,CCM2,CDC34,CDC37,CHMP1A,CHST12,CLPP,CSK,CSNK1G2,CTBP1,CTDP1,CXXC1,DAPK3,DBNL,DCAF15,DDA1,DGKQ,DMWD,DOHH,DOT1L,DPM3,DPP3,DPP7,DPP9,DTX2,E4F1,EEF1B2,EEF1D,EGLN2,EIF3G,FARSA,FASTK,FAU,FBXL19,FBXL6,…
GO:0042886	amide transport	103	1440	2.4e-06	ENSP00000214869,ENSP00000215570,ENSP00000216259,ENSP00000219476,ENSP00000219481,ENSP00000220509,ENSP00000221930,ENSP00000222005,ENSP00000222247,ENSP00000241041,ENSP00000246190,ENSP00000248553,ENSP00000248929,ENSP00000259469,ENSP00000262304,ENSP00000262584,ENSP00000262812,ENSP00000263270,ENSP00000265562,ENSP00000265686,ENSP00000266025,ENSP00000267202,ENSP00000270538,ENSP00000279146,ENSP00000279281…	ACD,AGAP3,AIP,AKT1,AKT2,AP1B1,AP1M1,AP2A1,AP2S1,AP3D1,AP5S1,AP5Z1,APBA3,ARF1,ARFGAP1,ARFRP1,ARRDC1,ASPSCR1,ATG4B,ATG4D,ATP6V0C,ATP6V0D1,CCDC22,CDC37,CHMP1A,CHMP6,CLTB,COPE,CPSF1,CPTP,CTTN,DECR2,DNLZ,DNM2,ENSG00000103426,EVI5L,FAU,GGA1,GIPC1,GUK1,HGS,HOMER3,HSPB1,KATNB1,LMAN2,LMNA,MON1A,MVB12A,NDUFA13,NECAB3,PAM16,PEX14,PEX16,PITPNM1,PKD1,PMM1,PMPCA,PTPN23,RAB11B,RAB1B,RAB4B,RABEP2,RANBP3,RPL18A,R…
GO:0043170	macromolecule metabolic process	368	7453	5.18e-06	ENSP00000007390,ENSP00000017003,ENSP00000026218,ENSP00000029410,ENSP00000080059,ENSP00000170168,ENSP00000171111,ENSP00000177742,ENSP00000199706,ENSP00000200457,ENSP00000215574,ENSP00000215659,ENSP00000215742,ENSP00000216085,ENSP00000216259,ENSP00000216267,ENSP00000216271,ENSP00000216962,ENSP00000219066,ENSP00000219431,ENSP00000219548,ENSP00000219611,ENSP00000220003,ENSP00000221455,ENSP00000221494…	ABHD17A,ACD,ADRBK1,ADRM1,AES,AGAP3,AIP,AKT1,AKT2,ALG12,ANAPC11,ANAPC2,AP2A1,AP2S1,AP5S1,AP5Z1,ARAF,ARL6IP4,ARRDC1,ASB6,ATG4B,ATG4D,ATN1,ATP13A2,ATXN7L3,AURKAIP1,AXIN1,B3GAT3,B4GALT2,B4GALT7,BAD,BCKDK,BCL9L,BRD1,BRF1,BTBD2,C11orf84,C17orf70,C19orf43,C1orf86,C9orf142,CACTIN,CAPN1,CAPN10,CAPN15,CC2D1A,CCDC22,CCDC85B,CCM2,CDC34,CDC37,CHERP,CHMP1A,CHST12,CIC,CLASRP,CLPP,CPSF1,CPSF3L,CSK,CSNK1G2,CTBP1,…
GO:1901566	organonitrogen compound biosynthetic process	98	1370	5.18e-06	ENSP00000017003,ENSP00000026218,ENSP00000029410,ENSP00000177742,ENSP00000199706,ENSP00000215375,ENSP00000215882,ENSP00000216259,ENSP00000219302,ENSP00000220966,ENSP00000221930,ENSP00000222247,ENSP00000223127,ENSP00000229239,ENSP00000245222,ENSP00000248958,ENSP00000250974,ENSP00000252602,ENSP00000253099,ENSP00000253108,ENSP00000255389,ENSP00000255641,ENSP00000258105,ENSP00000258424,ENSP00000259469…	ABHD17A,AGPAT2,AKT1,ALDOA,ALG12,APRT,ATG4B,ATG4D,ATP5D,ATP5I,AURKAIP1,B3GAT3,B4GALT2,B4GALT7,BCAT2,CHST12,COX5B,CSNK1G2,CYC1,DPM3,EEF1B2,EEF1D,EIF3G,FARSA,FASN,FAU,FKRP,FPGS,FURIN,GADD45GIP1,GALK1,GAPDH,GPAA1,GPC1,GSTP1,GUK1,IMPDH1,MRPL12,MRPL28,MRPL34,MRPL36,MRPL38,MRPL4,MRPL41,MRPL43,MRPL53,MRPL55,MRPS12,MRPS34,MVD,NADK,NDUFA7,NHP2,NME1-NME2,NME2,NME3,PANK4,PEMT,PFKL,PIGQ,PLOD3,PMM1,PTDSS2,PYCR…
GO:0008104	protein localization	127	1966	8.7e-06	ENSP00000171111,ENSP00000214869,ENSP00000215570,ENSP00000216259,ENSP00000219476,ENSP00000219481,ENSP00000220509,ENSP00000221566,ENSP00000221930,ENSP00000222005,ENSP00000222247,ENSP00000223127,ENSP00000241041,ENSP00000246190,ENSP00000248553,ENSP00000248929,ENSP00000250974,ENSP00000259469,ENSP00000262304,ENSP00000262584,ENSP00000262812,ENSP00000263270,ENSP00000265562,ENSP00000265686,ENSP00000265857…	ABHD17A,ACD,AGAP3,AIP,AKT1,AKT2,AP1B1,AP1M1,AP2A1,AP2S1,AP3D1,AP5S1,AP5Z1,APBA3,ARF1,ARFGAP1,ARFRP1,ARRDC1,ASPSCR1,ATG4B,ATG4D,ATP6V0C,ATP6V0D1,BAD,BSG,CCDC22,CDC37,CHMP1A,CHMP6,CLTB,COPE,CORO1B,CPSF1,CTTN,DBN1,DECR2,DNLZ,DNM2,DVL1,ENSG00000103426,EVI5L,FAM65A,FAU,FLNA,GAK,GET4,GGA1,GIPC1,GPAA1,GUK1,HGS,HOMER3,HPS6,HSPB1,KATNB1,KEAP1,LMAN2,LMNA,LRWD1,MECP2,MON1A,MVB12A,NDUFA13,NECAB3,NFKBIL1,PACS…
GO:0051641	cellular localization	137	2180	1.01e-05	ENSP00000215375,ENSP00000215570,ENSP00000216259,ENSP00000218104,ENSP00000219476,ENSP00000219481,ENSP00000220509,ENSP00000221566,ENSP00000221930,ENSP00000222005,ENSP00000222247,ENSP00000241041,ENSP00000248553,ENSP00000248929,ENSP00000250974,ENSP00000252483,ENSP00000258424,ENSP00000259469,ENSP00000262304,ENSP00000262370,ENSP00000262584,ENSP00000262812,ENSP00000263270,ENSP00000265562,ENSP00000265857…	ABCD1,ABHD17A,ACD,AGAP3,AIP,AKT1,AKT2,AP1B1,AP1M1,AP2A1,AP2S1,AP3D1,AP5S1,AP5Z1,ARFGAP1,ARFRP1,ASPSCR1,ATG4B,ATG4D,ATP5D,ATP5I,BAD,BRAT1,BSG,CDC37,CHERP,CHMP1A,CHMP6,CLTB,CLUH,COPE,CORO1B,COX5B,CPSF1,CTTN,CYC1,DBN1,DECR2,DEF8,DNAJC5,DNLZ,DNM2,DVL1,ENSG00000103426,EVI5L,FAM65A,FAU,FLNA,GAK,GET4,GGA1,GIPC1,GPAA1,HGS,HOMER3,HPS6,HSPB1,KATNB1,LETM1,LMNA,LRWD1,MAD1L1,MAP1S,MGRN1,MICALL2,MVB12A,NDUFA13…
GO:0034641	cellular nitrogen compound metabolic process	269	5126	1.12e-05	ENSP00000007390,ENSP00000080059,ENSP00000170168,ENSP00000171111,ENSP00000177742,ENSP00000199706,ENSP00000200457,ENSP00000215375,ENSP00000215565,ENSP00000215574,ENSP00000215659,ENSP00000215742,ENSP00000215882,ENSP00000216259,ENSP00000216271,ENSP00000219066,ENSP00000219302,ENSP00000219431,ENSP00000219548,ENSP00000221455,ENSP00000221494,ENSP00000221561,ENSP00000221573,ENSP00000221930,ENSP00000222247…	ACD,ADRM1,AES,AGPAT2,AK1,AKT1,ALDOA,AMDHD2,AP5S1,AP5Z1,APRT,ARL6IP4,ATN1,ATP5D,ATP5I,ATXN7L3,AURKAIP1,BAD,BCL9L,BLVRB,BRF1,C11orf84,C17orf70,C19orf43,C1orf86,C9orf142,CACTIN,CC2D1A,CCDC85B,CDC34,CHERP,CHMP1A,CIC,CLASRP,COX5B,COX8A,CPSF1,CPSF3L,CTBP1,CTDP1,CTU2,CXXC1,CYC1,DAPK3,DCXR,DDX49,DDX54,DHX37,DNPH1,DOT1L,DRAP1,DUS1L,DUS3L,DVL1,E4F1,EDC4,EDF1,EEF1B2,EEF1D,EIF3G,ENDOV,ERF,ESRRA,EXOSC4,FARSA,…
GO:0007005	mitochondrion organization	43	424	1.66e-05	ENSP00000215375,ENSP00000215565,ENSP00000215570,ENSP00000233627,ENSP00000245812,ENSP00000252483,ENSP00000268704,ENSP00000270538,ENSP00000274137,ENSP00000276062,ENSP00000279146,ENSP00000290913,ENSP00000301457,ENSP00000305653,ENSP00000306003,ENSP00000309555,ENSP00000309561,ENSP00000311318,ENSP00000315693,ENSP00000315774,ENSP00000321971,ENSP00000322450,ENSP00000323076,ENSP00000329213,ENSP00000351138…	AIP,AKT1,ALKBH7,ATG4B,ATG4D,ATP5D,ATP5I,BAD,C19orf70,CHCHD6,CLUH,DNLZ,DNM2,ESRRA,FAM73B,HCFC1,LETM1,LONP1,NDUFA11,NDUFA13,NDUFA7,NDUFAF3,NDUFB11,NDUFB7,NDUFS6,NDUFS7,NDUFS8,NDUFV1,PAM16,PHB,PMPCA,POLRMT,PVRL2,RHOT2,SCO2,SHARPIN,SIVA1,SPG7,TIMM13,TIMM44,TOMM40,TSPO,UQCC3
GO:0006886	intracellular protein transport	67	836	2.06e-05	ENSP00000215570,ENSP00000216259,ENSP00000219476,ENSP00000219481,ENSP00000220509,ENSP00000221930,ENSP00000222005,ENSP00000222247,ENSP00000241041,ENSP00000248553,ENSP00000248929,ENSP00000259469,ENSP00000262304,ENSP00000262584,ENSP00000263270,ENSP00000270538,ENSP00000279146,ENSP00000302896,ENSP00000306625,ENSP00000307863,ENSP00000309415,ENSP00000310094,ENSP00000311318,ENSP00000313752,ENSP00000315693…	ACD,AGAP3,AIP,AKT1,AKT2,AP1B1,AP1M1,AP2A1,AP2S1,AP3D1,ASPSCR1,ATG4B,ATG4D,CDC37,CLTB,CPSF1,CTTN,DECR2,DNLZ,EVI5L,FAU,GGA1,GIPC1,HGS,HOMER3,HSPB1,KATNB1,LMNA,NDUFA13,PAM16,PEX14,PEX16,PKD1,PMM1,PMPCA,RANBP3,RPL18A,RPL29,RPL35,RPL36,RPL8,RPLP1,RPLP2,RPS15,RPS2,RPS5,RPS9,SCRIB,SGSM3,SSNA1,STX10,TAOK2,TBC1D10B,TBC1D22A,TGFB1,TIMM13,TIMM44,TMEM129,TOMM40,TSC2,TSPO,U2AF2,UPF1,VPS18,VPS28,WDR34,ZNF593
GO:0071705	nitrogen compound transport	111	1690	2.68e-05	ENSP00000214869,ENSP00000215570,ENSP00000216259,ENSP00000219476,ENSP00000219481,ENSP00000220509,ENSP00000221930,ENSP00000222005,ENSP00000222247,ENSP00000241041,ENSP00000246190,ENSP00000248553,ENSP00000248929,ENSP00000259469,ENSP00000262304,ENSP00000262584,ENSP00000262812,ENSP00000263270,ENSP00000265562,ENSP00000265686,ENSP00000266025,ENSP00000267202,ENSP00000270538,ENSP00000279146,ENSP00000279281…	ACD,AGAP3,AIP,AKT1,AKT2,AP1B1,AP1M1,AP2A1,AP2S1,AP3D1,AP5S1,AP5Z1,APBA3,ARF1,ARFGAP1,ARFRP1,ARRDC1,ASPSCR1,ATG4B,ATG4D,ATP13A2,ATP6V0C,ATP6V0D1,CCDC22,CD320,CDC37,CHMP1A,CHMP6,CLTB,COPE,CPSF1,CPTP,CTTN,DECR2,DNLZ,DNM2,ENSG00000103426,EVI5L,FAU,GGA1,GIPC1,GUK1,HGS,HOMER3,HSF1,HSPB1,KATNB1,LMAN2,LMNA,MECP2,MON1A,MVB12A,NDUFA13,NECAB3,PAM16,PEX14,PEX16,PITPNM1,PKD1,PMM1,PMPCA,PQLC2,PTPN23,RAB11B,RAB…
GO:0006412	translation	38	362	3.83e-05	ENSP00000177742,ENSP00000199706,ENSP00000222247,ENSP00000252602,ENSP00000253099,ENSP00000253108,ENSP00000258105,ENSP00000259469,ENSP00000262584,ENSP00000274606,ENSP00000301457,ENSP00000302896,ENSP00000308275,ENSP00000308413,ENSP00000320309,ENSP00000322419,ENSP00000323065,ENSP00000333837,ENSP00000339844,ENSP00000341885,ENSP00000342676,ENSP00000346037,ENSP00000360498,ENSP00000364815,ENSP00000367038…	AKT1,AURKAIP1,EEF1B2,EEF1D,EIF3G,FARSA,FAU,GADD45GIP1,MRPL12,MRPL28,MRPL34,MRPL36,MRPL38,MRPL4,MRPL41,MRPL43,MRPL53,MRPL55,MRPS12,MRPS34,NDUFA7,NHP2,RPL18A,RPL23L,RPL29,RPL35,RPL36,RPL8,RPLP1,RPLP2,RPS15,RPS2,RPS5,RPS6KB2,RPS9,RRBP1,VARS,ZNF598
GO:0006414	translational elongation	20	116	3.93e-05	ENSP00000177742,ENSP00000199706,ENSP00000252602,ENSP00000253099,ENSP00000258105,ENSP00000308275,ENSP00000322419,ENSP00000323065,ENSP00000333837,ENSP00000339844,ENSP00000342676,ENSP00000346037,ENSP00000360498,ENSP00000376056,ENSP00000380466,ENSP00000384952,ENSP00000403614,ENSP00000410059,ENSP00000411409,ENSP00000423399	AURKAIP1,EEF1B2,EEF1D,GADD45GIP1,MRPL12,MRPL28,MRPL34,MRPL36,MRPL38,MRPL4,MRPL41,MRPL43,MRPL53,MRPL55,MRPS12,MRPS34,RPL23L,RPLP1,RPLP2,ZNF598
GO:0044260	cellular macromolecule metabolic process	319	6413	4.14e-05	ENSP00000017003,ENSP00000026218,ENSP00000029410,ENSP00000080059,ENSP00000171111,ENSP00000177742,ENSP00000199706,ENSP00000200457,ENSP00000215574,ENSP00000215659,ENSP00000215742,ENSP00000216085,ENSP00000216259,ENSP00000216267,ENSP00000216271,ENSP00000216962,ENSP00000219066,ENSP00000219431,ENSP00000219548,ENSP00000220003,ENSP00000221561,ENSP00000221566,ENSP00000221573,ENSP00000221930,ENSP00000222005…	ABHD17A,ACD,ADRBK1,ADRM1,AES,AGAP3,AKT1,AKT2,ALG12,ANAPC11,ANAPC2,AP2A1,AP2S1,AP5S1,AP5Z1,ARAF,ARRDC1,ASB6,ATG4B,ATG4D,ATN1,ATP13A2,ATXN7L3,AURKAIP1,AXIN1,B3GAT3,B4GALT2,B4GALT7,BCKDK,BCL9L,BRD1,BRF1,BTBD2,C11orf84,C17orf70,C19orf43,C1orf86,C9orf142,CAPN1,CC2D1A,CCDC22,CCDC85B,CCM2,CDC34,CDC37,CHMP1A,CHST12,CIC,CLPP,CPSF1,CPSF3L,CSK,CSNK1G2,CTBP1,CTDP1,CXXC1,DAPK3,DBNL,DCAF15,DDA1,DDX54,DGKQ,DMWD…
GO:0043043	peptide biosynthetic process	39	386	5.74e-05	ENSP00000177742,ENSP00000199706,ENSP00000222247,ENSP00000252602,ENSP00000253099,ENSP00000253108,ENSP00000258105,ENSP00000259469,ENSP00000262584,ENSP00000274606,ENSP00000301457,ENSP00000302896,ENSP00000308275,ENSP00000308413,ENSP00000320309,ENSP00000322419,ENSP00000323065,ENSP00000333837,ENSP00000339844,ENSP00000341885,ENSP00000342676,ENSP00000346037,ENSP00000360498,ENSP00000364815,ENSP00000367038…	AKT1,AURKAIP1,EEF1B2,EEF1D,EIF3G,FARSA,FAU,FURIN,GADD45GIP1,MRPL12,MRPL28,MRPL34,MRPL36,MRPL38,MRPL4,MRPL41,MRPL43,MRPL53,MRPL55,MRPS12,MRPS34,NDUFA7,NHP2,RPL18A,RPL23L,RPL29,RPL35,RPL36,RPL8,RPLP1,RPLP2,RPS15,RPS2,RPS5,RPS6KB2,RPS9,RRBP1,VARS,ZNF598
GO:0009199	ribonucleoside triphosphate metabolic process	28	227	7.83e-05	ENSP00000215375,ENSP00000215565,ENSP00000219302,ENSP00000221930,ENSP00000229239,ENSP00000233627,ENSP00000258424,ENSP00000265686,ENSP00000269848,ENSP00000274137,ENSP00000301457,ENSP00000306003,ENSP00000315774,ENSP00000317159,ENSP00000321260,ENSP00000322450,ENSP00000345096,ENSP00000346155,ENSP00000355689,ENSP00000362271,ENSP00000367890,ENSP00000376886,ENSP00000376889,ENSP00000378040,ENSP00000378669…	AK1,ALDOA,ATP5D,ATP5I,BAD,COX5B,COX8A,CYC1,GALK1,GAPDH,GUK1,IMPDH1,MECP2,NADK,NDUFA7,NDUFB7,NDUFS6,NDUFS7,NDUFS8,NDUFV1,NME1-NME2,NME2,NME3,PFKL,TCIRG1,TGFB1,UCKL1,UQCC3
GO:0033036	macromolecule localization	136	2268	9.66e-05	ENSP00000171111,ENSP00000214869,ENSP00000215570,ENSP00000216259,ENSP00000218104,ENSP00000219476,ENSP00000219481,ENSP00000220509,ENSP00000221566,ENSP00000221930,ENSP00000222005,ENSP00000222247,ENSP00000223127,ENSP00000241041,ENSP00000246190,ENSP00000248553,ENSP00000248929,ENSP00000250974,ENSP00000259469,ENSP00000262304,ENSP00000262584,ENSP00000262812,ENSP00000263270,ENSP00000263512,ENSP00000265562…	ABCD1,ABHD17A,ACD,AGAP3,AIP,AKT1,AKT2,AP1B1,AP1M1,AP2A1,AP2S1,AP3D1,AP5S1,AP5Z1,APBA3,ARF1,ARFGAP1,ARFRP1,ARRDC1,ASPSCR1,ATG4B,ATG4D,ATP6V0C,ATP6V0D1,BAD,BSG,CCDC22,CDC37,CHMP1A,CHMP6,CLTB,COPE,CORO1B,CPSF1,CPTP,CTTN,DBN1,DECR2,DNLZ,DNM2,DVL1,ENSG00000103426,EVI5L,FAM65A,FAU,FLNA,GAK,GET4,GGA1,GIPC1,GPAA1,GUK1,HGS,HOMER3,HPS6,HSF1,HSPB1,KATNB1,KEAP1,LMAN2,LMNA,LRWD1,MECP2,MON1A,MVB12A,NDUFA13,NEC…
GO:0006139	nucleobase-containing compound metabolic process	237	4551	0.00014	ENSP00000007390,ENSP00000080059,ENSP00000170168,ENSP00000171111,ENSP00000200457,ENSP00000215375,ENSP00000215565,ENSP00000215574,ENSP00000215659,ENSP00000215742,ENSP00000215882,ENSP00000216259,ENSP00000216271,ENSP00000219066,ENSP00000219302,ENSP00000219431,ENSP00000219548,ENSP00000221455,ENSP00000221494,ENSP00000221561,ENSP00000221573,ENSP00000221930,ENSP00000222247,ENSP00000222329,ENSP00000224073…	ACD,ADRM1,AES,AGPAT2,AK1,ALDOA,AMDHD2,AP5S1,AP5Z1,APRT,ARL6IP4,ATN1,ATP5D,ATP5I,ATXN7L3,AURKAIP1,BAD,BCL9L,BRF1,C11orf84,C17orf70,C19orf43,C1orf86,C9orf142,CACTIN,CC2D1A,CCDC85B,CDC34,CHERP,CHMP1A,CIC,CLASRP,COX5B,COX8A,CPSF1,CPSF3L,CTBP1,CTDP1,CTU2,CXXC1,CYC1,DAPK3,DCXR,DDX49,DDX54,DHX37,DNPH1,DOT1L,DRAP1,DUS1L,DUS3L,DVL1,E4F1,EDC4,EDF1,EEF1D,ENDOV,ERF,ESRRA,EXOSC4,FARSA,FASN,FAU,FLII,FLNA,FPGS,…
GO:0009205	purine ribonucleoside triphosphate metabolic process	27	221	0.00014	ENSP00000215375,ENSP00000215565,ENSP00000219302,ENSP00000221930,ENSP00000229239,ENSP00000233627,ENSP00000258424,ENSP00000265686,ENSP00000269848,ENSP00000274137,ENSP00000301457,ENSP00000306003,ENSP00000315774,ENSP00000317159,ENSP00000321260,ENSP00000322450,ENSP00000345096,ENSP00000355689,ENSP00000362271,ENSP00000367890,ENSP00000376886,ENSP00000376889,ENSP00000378040,ENSP00000378669,ENSP00000395535…	AK1,ALDOA,ATP5D,ATP5I,BAD,COX5B,COX8A,CYC1,GALK1,GAPDH,GUK1,IMPDH1,MECP2,NADK,NDUFA7,NDUFB7,NDUFS6,NDUFS7,NDUFS8,NDUFV1,NME1-NME2,NME2,NME3,PFKL,TCIRG1,TGFB1,UQCC3
GO:0044249	cellular biosynthetic process	237	4567	0.00018	ENSP00000017003,ENSP00000026218,ENSP00000029410,ENSP00000080059,ENSP00000171111,ENSP00000177742,ENSP00000199706,ENSP00000200457,ENSP00000215375,ENSP00000215574,ENSP00000215659,ENSP00000215742,ENSP00000215754,ENSP00000215882,ENSP00000216259,ENSP00000216271,ENSP00000219066,ENSP00000219302,ENSP00000219481,ENSP00000220966,ENSP00000221561,ENSP00000221573,ENSP00000221930,ENSP00000222247,ENSP00000222329…	ABHD17A,ADRM1,AES,AGPAT2,AK1,AKT1,AKT2,ALDOA,ALG12,AMDHD2,APRT,ARF1,ATG4B,ATG4D,ATN1,ATP5D,ATP5I,ATXN7L3,AURKAIP1,B3GAT3,B4GALT2,B4GALT7,BCAT2,BCL9L,BRF1,C11orf84,C1orf86,CC2D1A,CCDC85B,CDC34,CHMP1A,CHST12,CIC,COQ4,COX5B,CPSF1,CPSF3L,CSNK1G2,CTBP1,CTDP1,CXXC1,CYBA,CYC1,DAPK3,DDX54,DECR2,DGKQ,DNPH1,DPM3,DRAP1,DVL1,E4F1,EDF1,EEF1B2,EEF1D,EIF3G,ERF,ESRRA,FARSA,FASN,FAU,FDX1L,FKRP,FLII,FLNA,FPGS,FURI…
GO:0071840	cellular component organization or biogenesis	270	5342	0.00018	ENSP00000007390,ENSP00000029410,ENSP00000080059,ENSP00000177742,ENSP00000199706,ENSP00000200457,ENSP00000215375,ENSP00000215565,ENSP00000215570,ENSP00000215754,ENSP00000216267,ENSP00000216271,ENSP00000218104,ENSP00000219481,ENSP00000220003,ENSP00000220509,ENSP00000221494,ENSP00000221566,ENSP00000221930,ENSP00000223127,ENSP00000229239,ENSP00000229281,ENSP00000233627,ENSP00000240123,ENSP00000241041…	AAMP,ABCD1,ACD,ACTG1,ADRM1,AIP,AKT1,AKT1S1,AKT2,ALDOA,ALKBH7,ANAPC2,AP1M1,AP2A1,AP2S1,AP3D1,ARF1,ARHGEF18,ARPC1B,ARRDC1,ATG4B,ATG4D,ATP13A2,ATP5D,ATP5I,ATP6V0C,ATP6V0D1,ATXN7L3,AURKAIP1,AXIN1,B4GALT7,BAD,BCAR1,BCL9L,BRD1,BRF1,BSG,C12orf57,C19orf70,CAPN10,CCM2,CDC42EP1,CHCHD6,CHMP1A,CHMP6,CLPP,CLTB,CLUH,CORO1B,CPTP,CSK,CTBP1,CTDP1,CTTN,CXXC1,CYBA,DAPK3,DBN1,DBNL,DCXR,DDX49,DECR2,DGKQ,DHX37,DNLZ,DN…
GO:0006518	peptide metabolic process	44	497	0.00019	ENSP00000177742,ENSP00000199706,ENSP00000222247,ENSP00000252602,ENSP00000253099,ENSP00000253108,ENSP00000258105,ENSP00000259469,ENSP00000262584,ENSP00000270357,ENSP00000274606,ENSP00000301457,ENSP00000302896,ENSP00000304467,ENSP00000308275,ENSP00000308413,ENSP00000320309,ENSP00000322419,ENSP00000323065,ENSP00000325917,ENSP00000333837,ENSP00000339844,ENSP00000341885,ENSP00000342676,ENSP00000346037…	AKT1,AURKAIP1,EEF1B2,EEF1D,EIF3G,FARSA,FAU,FURIN,G6PD,GADD45GIP1,GSTP1,MRPL12,MRPL28,MRPL34,MRPL36,MRPL38,MRPL4,MRPL41,MRPL43,MRPL53,MRPL55,MRPS12,MRPS34,NDUFA7,NHP2,PCSK7,RNPEPL1,RPL18A,RPL23L,RPL29,RPL35,RPL36,RPL8,RPLP1,RPLP2,RPS15,RPS2,RPS5,RPS6KB2,RPS9,RRBP1,THOP1,VARS,ZNF598
GO:0006605	protein targeting	33	318	0.00019	ENSP00000215570,ENSP00000216259,ENSP00000219481,ENSP00000222005,ENSP00000222247,ENSP00000241041,ENSP00000259469,ENSP00000262584,ENSP00000270538,ENSP00000279146,ENSP00000302896,ENSP00000310094,ENSP00000311318,ENSP00000315693,ENSP00000322419,ENSP00000331201,ENSP00000341885,ENSP00000346037,ENSP00000349016,ENSP00000360782,ENSP00000360803,ENSP00000368982,ENSP00000376753,ENSP00000379563,ENSP00000384259…	AIP,ATG4B,ATG4D,CDC37,DECR2,DNLZ,FAU,GIPC1,HGS,HOMER3,KATNB1,NDUFA13,PAM16,PEX14,PEX16,PMM1,PMPCA,RPL18A,RPL29,RPL35,RPL36,RPL8,RPLP1,RPLP2,RPS15,RPS2,RPS5,RPS9,TAOK2,TIMM13,TIMM44,TOMM40,TSPO
GO:0010467	gene expression	200	3733	0.00019	ENSP00000007390,ENSP00000080059,ENSP00000171111,ENSP00000177742,ENSP00000199706,ENSP00000200457,ENSP00000215659,ENSP00000215742,ENSP00000216271,ENSP00000219548,ENSP00000221455,ENSP00000221494,ENSP00000221561,ENSP00000221573,ENSP00000222247,ENSP00000222329,ENSP00000224073,ENSP00000226760,ENSP00000246194,ENSP00000247003,ENSP00000250237,ENSP00000250916,ENSP00000252136,ENSP00000252602,ENSP00000252622…	ADRM1,AES,AIP,AKT1,ARL6IP4,ATN1,ATXN7L3,AURKAIP1,BAD,BCL9L,BRF1,C11orf84,CACTIN,CC2D1A,CCDC85B,CHERP,CHMP1A,CIC,CLASRP,CPSF1,CPSF3L,CTBP1,CTDP1,CTU2,CXXC1,DAPK3,DDX49,DDX54,DHX37,DOHH,DRAP1,DUS1L,DUS3L,DVL1,E4F1,EDF1,EEF1B2,EEF1D,EIF3G,ERF,ESRRA,EXOSC4,FARSA,FAU,FKRP,FLII,FLNA,FURIN,GADD45GIP1,GATAD2A,GMEB2,GTF2F1,HCFC1,HDAC10,HDAC7,HMG20B,HSF1,INO80E,INTS1,IRF2BP1,IRF3,KEAP1,KLF16,LIME1,LMF2,LSM…
GO:0016071	mRNA metabolic process	54	667	0.00019	ENSP00000221455,ENSP00000221494,ENSP00000222247,ENSP00000246194,ENSP00000252622,ENSP00000258770,ENSP00000259469,ENSP00000262584,ENSP00000264555,ENSP00000292614,ENSP00000293677,ENSP00000302896,ENSP00000307863,ENSP00000309521,ENSP00000310448,ENSP00000310928,ENSP00000313422,ENSP00000315476,ENSP00000317224,ENSP00000322419,ENSP00000324122,ENSP00000324124,ENSP00000324804,ENSP00000328848,ENSP00000341885…	ARL6IP4,AURKAIP1,CACTIN,CHERP,CLASRP,CPSF1,EDC4,EEF1D,EXOSC4,FAU,FLNA,GTF2F1,HSF1,LIME1,LSM7,PHRF1,POLR2E,POLR2F,POLR2J,POLR2L,PPARD,PPP2R1A,PRPF31,PTBP1,PUF60,PUS1,RALY,RAVER1,RBM10,RNH1,RPL18A,RPL29,RPL35,RPL36,RPL8,RPLP1,RPLP2,RPS15,RPS2,RPS5,RPS9,SAMD4B,SART1,SCAF1,SF3A2,SF3B5,SNRNP70,TBRG4,TRMT61A,TSEN34,U2AF2,UPF1,WDR83,XAB2
GO:0043604	amide biosynthetic process	44	495	0.00019	ENSP00000177742,ENSP00000199706,ENSP00000215882,ENSP00000222247,ENSP00000252602,ENSP00000253099,ENSP00000253108,ENSP00000255389,ENSP00000258105,ENSP00000259469,ENSP00000262584,ENSP00000274606,ENSP00000301457,ENSP00000302896,ENSP00000304592,ENSP00000308275,ENSP00000308413,ENSP00000320309,ENSP00000322419,ENSP00000323065,ENSP00000333837,ENSP00000339844,ENSP00000341885,ENSP00000342676,ENSP00000346037…	AKT1,AURKAIP1,EEF1B2,EEF1D,EIF3G,FARSA,FASN,FAU,FPGS,FURIN,GADD45GIP1,MRPL12,MRPL28,MRPL34,MRPL36,MRPL38,MRPL4,MRPL41,MRPL43,MRPL53,MRPL55,MRPS12,MRPS34,NDUFA7,NHP2,PEMT,RPL18A,RPL23L,RPL29,RPL35,RPL36,RPL8,RPLP1,RPLP2,RPS15,RPS2,RPS5,RPS6KB2,RPS9,RRBP1,SLC25A1,SMPD4,VARS,ZNF598
GO:0046483	heterocycle metabolic process	243	4716	0.00019	ENSP00000007390,ENSP00000080059,ENSP00000170168,ENSP00000171111,ENSP00000200457,ENSP00000215375,ENSP00000215565,ENSP00000215574,ENSP00000215659,ENSP00000215742,ENSP00000215882,ENSP00000216259,ENSP00000216271,ENSP00000219066,ENSP00000219302,ENSP00000219431,ENSP00000219548,ENSP00000220966,ENSP00000221455,ENSP00000221494,ENSP00000221561,ENSP00000221573,ENSP00000221930,ENSP00000222247,ENSP00000222329…	ACD,ADRM1,AES,AGPAT2,AK1,ALDOA,AMDHD2,AP5S1,AP5Z1,APRT,ARL6IP4,ATN1,ATP5D,ATP5I,ATXN7L3,AURKAIP1,BAD,BCL9L,BLVRB,BRF1,C11orf84,C17orf70,C19orf43,C1orf86,C9orf142,CACTIN,CC2D1A,CCDC85B,CD320,CDC34,CHERP,CHMP1A,CIC,CLASRP,COX5B,COX8A,CPSF1,CPSF3L,CTBP1,CTDP1,CTU2,CXXC1,CYC1,DAPK3,DCXR,DDX49,DDX54,DHX37,DNPH1,DOT1L,DRAP1,DUS1L,DUS3L,DVL1,E4F1,EDC4,EDF1,EEF1D,ENDOV,ERF,ESRRA,EXOSC4,FARSA,FASN,FAU,FLI…
GO:0072594	establishment of protein localization to organelle	38	396	0.00019	ENSP00000215570,ENSP00000216259,ENSP00000219476,ENSP00000219481,ENSP00000221930,ENSP00000222247,ENSP00000241041,ENSP00000259469,ENSP00000262584,ENSP00000270538,ENSP00000279146,ENSP00000292616,ENSP00000302896,ENSP00000315693,ENSP00000322419,ENSP00000331201,ENSP00000341483,ENSP00000341885,ENSP00000346037,ENSP00000349016,ENSP00000349486,ENSP00000357283,ENSP00000360782,ENSP00000360803,ENSP00000366565…	ACD,AGAP3,AIP,AKT1,BAD,DECR2,DNLZ,FAU,HGS,LMNA,LRWD1,NDUFA13,PAM16,PEX14,PEX16,PMM1,PMPCA,RANBP3,RPL18A,RPL29,RPL35,RPL36,RPL8,RPLP1,RPLP2,RPS15,RPS2,RPS5,RPS9,RUVBL2,SCRIB,TGFB1,TIMM13,TIMM44,TOMM40,TSC2,TSPO,VPS28
GO:0071702	organic substance transport	123	2040	0.0002	ENSP00000214869,ENSP00000215570,ENSP00000215882,ENSP00000216259,ENSP00000218104,ENSP00000219476,ENSP00000219481,ENSP00000220509,ENSP00000221930,ENSP00000222005,ENSP00000222247,ENSP00000241041,ENSP00000246190,ENSP00000248553,ENSP00000248929,ENSP00000259469,ENSP00000262304,ENSP00000262584,ENSP00000262812,ENSP00000263270,ENSP00000263512,ENSP00000265562,ENSP00000265686,ENSP00000266025,ENSP00000267202…	ABCD1,ACD,AGAP3,AIP,AKT1,AKT2,AP1B1,AP1M1,AP2A1,AP2S1,AP3D1,AP5S1,AP5Z1,APBA3,ARF1,ARFGAP1,ARFRP1,ARRDC1,ASPSCR1,ATG4B,ATG4D,ATP13A2,ATP6V0C,ATP6V0D1,BSG,CCDC22,CD320,CDC37,CHMP1A,CHMP6,CLTB,COPE,CPSF1,CPTP,CTTN,DECR2,DNLZ,DNM2,ENSG00000103426,EVI5L,FAU,GGA1,GIPC1,GUK1,HGS,HOMER3,HSF1,HSPB1,KATNB1,LMAN2,LMNA,MECP2,MFSD10,MON1A,MVB12A,NDUFA13,NECAB3,PAM16,PEX14,PEX16,PITPNM1,PKD1,PMM1,PMPCA,PPARD,…
GO:0009058	biosynthetic process	242	4714	0.00021	ENSP00000017003,ENSP00000026218,ENSP00000029410,ENSP00000080059,ENSP00000171111,ENSP00000177742,ENSP00000199706,ENSP00000200457,ENSP00000215375,ENSP00000215574,ENSP00000215659,ENSP00000215742,ENSP00000215754,ENSP00000215882,ENSP00000216259,ENSP00000216271,ENSP00000219066,ENSP00000219302,ENSP00000219481,ENSP00000220966,ENSP00000221561,ENSP00000221573,ENSP00000221930,ENSP00000222247,ENSP00000222329…	ABHD17A,ADRM1,AES,AGPAT2,AK1,AKT1,AKT2,ALDOA,ALG12,AMDHD2,APRT,ARF1,ATG4B,ATG4D,ATN1,ATP5D,ATP5I,ATXN7L3,AURKAIP1,B3GAT3,B4GALT2,B4GALT7,BCAT2,BCL9L,BRF1,C11orf84,C1orf86,CC2D1A,CCDC85B,CDC34,CHMP1A,CHST12,CIC,COQ4,COX5B,CPSF1,CPSF3L,CSNK1G2,CTBP1,CTDP1,CXXC1,CYBA,CYC1,DAPK3,DCXR,DDX54,DECR2,DGKQ,DNPH1,DOHH,DPM3,DRAP1,DVL1,E4F1,EDF1,EEF1B2,EEF1D,EIF3G,ERF,ESRRA,FARSA,FASN,FAU,FDX1L,FKRP,FLII,FLNA…
GO:0044248	cellular catabolic process	104	1646	0.00021	ENSP00000171111,ENSP00000215574,ENSP00000216962,ENSP00000218104,ENSP00000219066,ENSP00000219481,ENSP00000219548,ENSP00000220509,ENSP00000221566,ENSP00000221930,ENSP00000222247,ENSP00000226760,ENSP00000229239,ENSP00000230431,ENSP00000242592,ENSP00000242784,ENSP00000245552,ENSP00000245816,ENSP00000248958,ENSP00000252622,ENSP00000255608,ENSP00000259469,ENSP00000262584,ENSP00000263270,ENSP00000263368…	ABCD1,ACADS,ADRM1,AGAP3,ALDOA,AMDHD2,ANAPC11,ANAPC2,AP2A1,AP2S1,ARRDC1,ATG4B,ATG4D,ATP13A2,BCAT2,BCKDK,BLVRB,BTBD2,C19orf43,CAPN1,CDC34,CHMP6,CLPP,DCXR,DECR2,DNPH1,ECI1,EDC4,EMC6,ETFB,EXOSC4,FAU,FBXL19,FBXW5,FZR1,GALK1,GAPDH,GET4,GPC1,HGS,HYAL2,KCTD17,KEAP1,LONP1,LSM7,MAEA,MAP1S,MPST,MTA1,MVB12A,NT5C,NTHL1,OGG1,PACS2,PFKL,PNPLA6,PPARD,PPP2R1A,PTPN23,PYGB,RAB1B,RANBP3,RBCK1,RGS19,RNASEH2C,RNF126,R…
GO:0009123	nucleoside monophosphate metabolic process	29	262	0.00022	ENSP00000215375,ENSP00000215565,ENSP00000221930,ENSP00000229239,ENSP00000230431,ENSP00000233627,ENSP00000258424,ENSP00000265686,ENSP00000269848,ENSP00000274137,ENSP00000301457,ENSP00000306003,ENSP00000315774,ENSP00000317159,ENSP00000321260,ENSP00000322450,ENSP00000323511,ENSP00000345096,ENSP00000346155,ENSP00000349486,ENSP00000355689,ENSP00000362271,ENSP00000367615,ENSP00000367890,ENSP00000378040…	AK1,ALDOA,APRT,ATP5D,ATP5I,BAD,COX5B,COX8A,CYC1,DNPH1,GALK1,GAPDH,GUK1,IMPDH1,MECP2,NADK,NDUFA7,NDUFB7,NDUFS6,NDUFS7,NDUFS8,NDUFV1,PFKL,PNKP,SCRIB,TCIRG1,TGFB1,UCKL1,UQCC3
GO:0009142	nucleoside triphosphate biosynthetic process	17	103	0.00029	ENSP00000215375,ENSP00000219302,ENSP00000221930,ENSP00000229239,ENSP00000258424,ENSP00000265686,ENSP00000269848,ENSP00000306003,ENSP00000317159,ENSP00000345096,ENSP00000346155,ENSP00000362271,ENSP00000376886,ENSP00000376889,ENSP00000378669,ENSP00000432692,ENSP00000465930	AK1,ALDOA,ATP5D,ATP5I,COX5B,CYC1,GALK1,GAPDH,IMPDH1,NME1-NME2,NME2,NME3,PFKL,TCIRG1,TGFB1,UCKL1,UQCC3
GO:0009201	ribonucleoside triphosphate biosynthetic process	16	92	0.00031	ENSP00000215375,ENSP00000219302,ENSP00000221930,ENSP00000229239,ENSP00000258424,ENSP00000265686,ENSP00000269848,ENSP00000306003,ENSP00000317159,ENSP00000345096,ENSP00000346155,ENSP00000376886,ENSP00000376889,ENSP00000378669,ENSP00000432692,ENSP00000465930	ALDOA,ATP5D,ATP5I,COX5B,CYC1,GALK1,GAPDH,IMPDH1,NME1-NME2,NME2,NME3,PFKL,TCIRG1,TGFB1,UCKL1,UQCC3
GO:1901576	organic substance biosynthetic process	238	4656	0.00034	ENSP00000017003,ENSP00000026218,ENSP00000029410,ENSP00000080059,ENSP00000171111,ENSP00000177742,ENSP00000199706,ENSP00000200457,ENSP00000215375,ENSP00000215574,ENSP00000215659,ENSP00000215742,ENSP00000215754,ENSP00000215882,ENSP00000216259,ENSP00000216271,ENSP00000219066,ENSP00000219302,ENSP00000219481,ENSP00000220966,ENSP00000221561,ENSP00000221573,ENSP00000221930,ENSP00000222247,ENSP00000222329…	ABHD17A,ADRM1,AES,AGPAT2,AK1,AKT1,AKT2,ALDOA,ALG12,AMDHD2,APRT,ARF1,ATG4B,ATG4D,ATN1,ATP5D,ATP5I,ATXN7L3,AURKAIP1,B3GAT3,B4GALT2,B4GALT7,BCAT2,BCL9L,BRF1,C11orf84,C1orf86,CC2D1A,CCDC85B,CDC34,CHMP1A,CHST12,CIC,COQ4,COX5B,CPSF1,CPSF3L,CSNK1G2,CTBP1,CTDP1,CXXC1,CYC1,DAPK3,DCXR,DDX54,DECR2,DGKQ,DNPH1,DPM3,DRAP1,DVL1,E4F1,EDF1,EEF1B2,EEF1D,EIF3G,ERF,ESRRA,FARSA,FASN,FAU,FDX1L,FKRP,FLII,FLNA,FPGS,FURI…
GO:0034613	cellular protein localization	89	1367	0.00035	ENSP00000215570,ENSP00000216259,ENSP00000219476,ENSP00000219481,ENSP00000220509,ENSP00000221566,ENSP00000221930,ENSP00000222005,ENSP00000222247,ENSP00000241041,ENSP00000248553,ENSP00000248929,ENSP00000250974,ENSP00000259469,ENSP00000262304,ENSP00000262584,ENSP00000263270,ENSP00000265857,ENSP00000270538,ENSP00000279146,ENSP00000292385,ENSP00000292616,ENSP00000299238,ENSP00000302896,ENSP00000303908…	ABHD17A,ACD,AGAP3,AIP,AKT1,AKT2,AP1B1,AP1M1,AP2A1,AP2S1,AP3D1,ARFRP1,ASPSCR1,ATG4B,ATG4D,BAD,BSG,CDC37,CLTB,CORO1B,CPSF1,CTTN,DBN1,DECR2,DNLZ,DVL1,EVI5L,FAM65A,FAU,FLNA,GAK,GET4,GGA1,GIPC1,GPAA1,HGS,HOMER3,HPS6,HSPB1,KATNB1,LMNA,LRWD1,NDUFA13,PACS1,PACS2,PAM16,PEX14,PEX16,PKD1,PMM1,PMPCA,RAB11B,RAB40C,RANBP3,RPL18A,RPL29,RPL35,RPL36,RPL8,RPLP1,RPLP2,RPS15,RPS2,RPS5,RPS9,RUVBL2,SCRIB,SGSM3,SGTA,SS…
GO:0044271	cellular nitrogen compound biosynthetic process	189	3528	0.00035	ENSP00000080059,ENSP00000171111,ENSP00000177742,ENSP00000199706,ENSP00000200457,ENSP00000215375,ENSP00000215659,ENSP00000215742,ENSP00000215882,ENSP00000216259,ENSP00000216271,ENSP00000219066,ENSP00000219302,ENSP00000221561,ENSP00000221573,ENSP00000221930,ENSP00000222247,ENSP00000222329,ENSP00000224073,ENSP00000229239,ENSP00000230431,ENSP00000245222,ENSP00000245552,ENSP00000246194,ENSP00000250916…	ADRM1,AES,AGPAT2,AK1,AKT1,ALDOA,AMDHD2,APRT,ATN1,ATP5D,ATP5I,ATXN7L3,AURKAIP1,BCL9L,BRF1,C11orf84,C1orf86,CC2D1A,CCDC85B,CHMP1A,CIC,COX5B,CPSF1,CPSF3L,CTBP1,CTDP1,CXXC1,CYC1,DAPK3,DDX54,DNPH1,DRAP1,DVL1,E4F1,EDF1,EEF1B2,EEF1D,EIF3G,ERF,ESRRA,FARSA,FASN,FAU,FLII,FLNA,FPGS,FURIN,GADD45GIP1,GALK1,GAPDH,GATAD2A,GMEB2,GTF2F1,GUK1,HCFC1,HDAC10,HDAC7,HMG20B,HSF1,IMPDH1,INO80E,INTS1,IRF2BP1,IRF3,KEAP1,KL…
GO:0009161	ribonucleoside monophosphate metabolic process	27	242	0.00038	ENSP00000215375,ENSP00000215565,ENSP00000221930,ENSP00000229239,ENSP00000233627,ENSP00000258424,ENSP00000265686,ENSP00000269848,ENSP00000274137,ENSP00000301457,ENSP00000306003,ENSP00000315774,ENSP00000317159,ENSP00000321260,ENSP00000322450,ENSP00000345096,ENSP00000346155,ENSP00000349486,ENSP00000355689,ENSP00000362271,ENSP00000367615,ENSP00000367890,ENSP00000378040,ENSP00000378669,ENSP00000395535…	AK1,ALDOA,APRT,ATP5D,ATP5I,BAD,COX5B,COX8A,CYC1,GALK1,GAPDH,GUK1,IMPDH1,MECP2,NADK,NDUFA7,NDUFB7,NDUFS6,NDUFS7,NDUFS8,NDUFV1,PFKL,SCRIB,TCIRG1,TGFB1,UCKL1,UQCC3
GO:0009167	purine ribonucleoside monophosphate metabolic process	26	230	0.00044	ENSP00000215375,ENSP00000215565,ENSP00000221930,ENSP00000229239,ENSP00000233627,ENSP00000258424,ENSP00000265686,ENSP00000269848,ENSP00000274137,ENSP00000301457,ENSP00000306003,ENSP00000315774,ENSP00000317159,ENSP00000321260,ENSP00000322450,ENSP00000345096,ENSP00000349486,ENSP00000355689,ENSP00000362271,ENSP00000367615,ENSP00000367890,ENSP00000378040,ENSP00000378669,ENSP00000395535,ENSP00000432692…	AK1,ALDOA,APRT,ATP5D,ATP5I,BAD,COX5B,COX8A,CYC1,GALK1,GAPDH,GUK1,IMPDH1,MECP2,NADK,NDUFA7,NDUFB7,NDUFS6,NDUFS7,NDUFS8,NDUFV1,PFKL,SCRIB,TCIRG1,TGFB1,UQCC3
GO:0006725	cellular aromatic compound metabolic process	241	4754	0.00046	ENSP00000007390,ENSP00000080059,ENSP00000170168,ENSP00000171111,ENSP00000200457,ENSP00000215375,ENSP00000215565,ENSP00000215574,ENSP00000215659,ENSP00000215742,ENSP00000215882,ENSP00000216259,ENSP00000216271,ENSP00000219066,ENSP00000219302,ENSP00000219431,ENSP00000219548,ENSP00000221455,ENSP00000221494,ENSP00000221561,ENSP00000221573,ENSP00000221930,ENSP00000222247,ENSP00000222329,ENSP00000224073…	ACD,ADRM1,AES,AGPAT2,AK1,ALDOA,AMDHD2,AP5S1,AP5Z1,APRT,ARL6IP4,ATN1,ATP5D,ATP5I,ATXN7L3,AURKAIP1,BAD,BCL9L,BLVRB,BRF1,C11orf84,C17orf70,C19orf43,C1orf86,C9orf142,CACTIN,CC2D1A,CCDC85B,CD320,CDC34,CHERP,CHMP1A,CIC,CLASRP,COX5B,COX8A,CPSF1,CPSF3L,CTBP1,CTDP1,CTU2,CXXC1,CYC1,DAPK3,DCXR,DDX49,DDX54,DHX37,DNPH1,DOT1L,DRAP1,DUS1L,DUS3L,DVL1,E4F1,EDC4,EDF1,EEF1D,ENDOV,ERF,ESRRA,EXOSC4,FARSA,FASN,FAU,FLI…
GO:0072657	protein localization to membrane	37	405	0.00047	ENSP00000215570,ENSP00000221566,ENSP00000222247,ENSP00000241041,ENSP00000250974,ENSP00000259469,ENSP00000262584,ENSP00000265857,ENSP00000299238,ENSP00000302896,ENSP00000310094,ENSP00000311318,ENSP00000313752,ENSP00000314499,ENSP00000316454,ENSP00000322419,ENSP00000331201,ENSP00000333547,ENSP00000333769,ENSP00000341885,ENSP00000346037,ENSP00000347416,ENSP00000349486,ENSP00000358866,ENSP00000368169…	ABHD17A,AKT2,AP3D1,ARFRP1,ATG4B,ATG4D,BAD,BSG,DVL1,FAU,FLNA,GAK,GET4,HGS,HPS6,NDUFA13,PACS1,PACS2,PEX16,RAB11B,RAB40C,RPL18A,RPL29,RPL35,RPL36,RPL8,RPLP1,RPLP2,RPS15,RPS2,RPS5,RPS9,SCRIB,SGTA,SSNA1,TAOK2,TIMM13
GO:0009056	catabolic process	112	1859	0.00048	ENSP00000171111,ENSP00000215574,ENSP00000216962,ENSP00000218104,ENSP00000219066,ENSP00000219481,ENSP00000219548,ENSP00000220509,ENSP00000221566,ENSP00000221930,ENSP00000222247,ENSP00000226760,ENSP00000229239,ENSP00000230431,ENSP00000242592,ENSP00000242784,ENSP00000244137,ENSP00000245552,ENSP00000245816,ENSP00000248958,ENSP00000250974,ENSP00000252622,ENSP00000255608,ENSP00000259469,ENSP00000262584…	ABCD1,ABHD17A,ACADS,ADRM1,AGAP3,AKT1,ALDOA,AMDHD2,ANAPC11,ANAPC2,AP2A1,AP2S1,ARRDC1,ATG4B,ATG4D,ATP13A2,BAD,BCAT2,BCKDK,BLVRB,BTBD2,C19orf43,CAPN1,CDC34,CHMP6,CLPP,DCXR,DECR2,DNPH1,ECI1,EDC4,EMC6,ETFB,EXOSC4,FAU,FBXL19,FBXW5,FURIN,FZR1,GALK1,GAPDH,GET4,GPC1,HGS,HYAL2,INPP5E,KCTD17,KEAP1,LONP1,LSM7,LYPLA2,MAEA,MAP1S,MPST,MTA1,MVB12A,NT5C,NTHL1,OGG1,PACS2,PEPD,PFKL,PLCB3,PNPLA6,PPARD,PPP2R1A,PTPN23…
GO:0009206	purine ribonucleoside triphosphate biosynthetic process	15	86	0.00049	ENSP00000215375,ENSP00000219302,ENSP00000221930,ENSP00000229239,ENSP00000258424,ENSP00000265686,ENSP00000269848,ENSP00000306003,ENSP00000317159,ENSP00000345096,ENSP00000376886,ENSP00000376889,ENSP00000378669,ENSP00000432692,ENSP00000465930	ALDOA,ATP5D,ATP5I,COX5B,CYC1,GALK1,GAPDH,IMPDH1,NME1-NME2,NME2,NME3,PFKL,TCIRG1,TGFB1,UQCC3
GO:0009057	macromolecule catabolic process	68	970	0.0005	ENSP00000171111,ENSP00000215574,ENSP00000216962,ENSP00000219548,ENSP00000221566,ENSP00000221930,ENSP00000222247,ENSP00000226760,ENSP00000242784,ENSP00000245816,ENSP00000248958,ENSP00000250974,ENSP00000252622,ENSP00000255608,ENSP00000259469,ENSP00000262584,ENSP00000263270,ENSP00000264039,ENSP00000264552,ENSP00000265562,ENSP00000265686,ENSP00000265857,ENSP00000292363,ENSP00000301281,ENSP00000302830…	ABHD17A,ADRM1,AGAP3,AKT1,ANAPC11,ANAPC2,AP2A1,AP2S1,ARRDC1,BTBD2,C19orf43,CAPN1,CDC34,CLPP,EDC4,EXOSC4,FAU,FBXL19,FBXW5,FZR1,GET4,GPC1,HYAL2,KCTD17,KEAP1,LONP1,LSM7,LYPLA2,MAEA,MTA1,MVB12A,PPP2R1A,PTPN23,PYGB,RANBP3,RBCK1,RNASEH2C,RNF126,RNF40,RNH1,RPL18A,RPL29,RPL35,RPL36,RPL8,RPLP1,RPLP2,RPS15,RPS2,RPS5,RPS9,SAMD4B,SDF2L1,SGTA,SHARPIN,STUB1,TCIRG1,TGFB1,TGFB1I1,TMEM129,TMUB1,TOLLIP,UBE2J2,UBE2S…
GO:0046034	ATP metabolic process	23	190	0.0005	ENSP00000215375,ENSP00000215565,ENSP00000221930,ENSP00000229239,ENSP00000233627,ENSP00000258424,ENSP00000265686,ENSP00000269848,ENSP00000274137,ENSP00000301457,ENSP00000306003,ENSP00000315774,ENSP00000317159,ENSP00000321260,ENSP00000322450,ENSP00000355689,ENSP00000362271,ENSP00000367890,ENSP00000378040,ENSP00000378669,ENSP00000395535,ENSP00000432692,ENSP00000465930	AK1,ALDOA,ATP5D,ATP5I,BAD,COX5B,COX8A,CYC1,GALK1,GAPDH,GUK1,MECP2,NADK,NDUFA7,NDUFB7,NDUFS6,NDUFS7,NDUFS8,NDUFV1,PFKL,TCIRG1,TGFB1,UQCC3
GO:0140053	mitochondrial gene expression	19	137	0.00055	ENSP00000177742,ENSP00000199706,ENSP00000252602,ENSP00000253099,ENSP00000258105,ENSP00000258770,ENSP00000301457,ENSP00000308275,ENSP00000323065,ENSP00000333837,ENSP00000339844,ENSP00000342676,ENSP00000360498,ENSP00000365837,ENSP00000380466,ENSP00000384952,ENSP00000403614,ENSP00000423399,ENSP00000465759	AURKAIP1,GADD45GIP1,MRPL12,MRPL28,MRPL34,MRPL36,MRPL38,MRPL4,MRPL41,MRPL43,MRPL53,MRPL55,MRPS12,MRPS34,NDUFA7,POLRMT,PUS1,RPL23L,TBRG4
GO:0044265	cellular macromolecule catabolic process	61	842	0.00057	ENSP00000171111,ENSP00000215574,ENSP00000219548,ENSP00000221566,ENSP00000222247,ENSP00000226760,ENSP00000242784,ENSP00000245816,ENSP00000248958,ENSP00000252622,ENSP00000255608,ENSP00000259469,ENSP00000262584,ENSP00000263270,ENSP00000264039,ENSP00000264552,ENSP00000265562,ENSP00000265686,ENSP00000265857,ENSP00000292363,ENSP00000301281,ENSP00000302830,ENSP00000302896,ENSP00000308193,ENSP00000313034…	ADRM1,AGAP3,ANAPC11,ANAPC2,AP2A1,AP2S1,ARRDC1,BTBD2,C19orf43,CDC34,CLPP,EDC4,EXOSC4,FAU,FBXL19,FBXW5,FZR1,GET4,GPC1,KCTD17,KEAP1,LONP1,LSM7,MAEA,MTA1,MVB12A,PPP2R1A,PTPN23,RANBP3,RBCK1,RNASEH2C,RNF126,RNF40,RNH1,RPL18A,RPL29,RPL35,RPL36,RPL8,RPLP1,RPLP2,RPS15,RPS2,RPS5,RPS9,SAMD4B,SDF2L1,SGTA,SHARPIN,STUB1,TCIRG1,TGFB1I1,TMEM129,TMUB1,TOLLIP,UBE2J2,UBE2S,UBXN6,UPF1,VPS28,WFS1
GO:0006396	RNA processing	60	825	0.0006	ENSP00000007390,ENSP00000221455,ENSP00000221494,ENSP00000246194,ENSP00000247003,ENSP00000250237,ENSP00000252136,ENSP00000252622,ENSP00000258770,ENSP00000259469,ENSP00000264555,ENSP00000274606,ENSP00000292614,ENSP00000293677,ENSP00000302896,ENSP00000307863,ENSP00000309126,ENSP00000309521,ENSP00000310448,ENSP00000311135,ENSP00000311977,ENSP00000313422,ENSP00000315476,ENSP00000323858,ENSP00000324122…	ARL6IP4,AURKAIP1,CACTIN,CHERP,CLASRP,CPSF1,CPSF3L,CTU2,DDX49,DDX54,DHX37,DUS1L,DUS3L,EXOSC4,GTF2F1,HSF1,INTS1,LIME1,LSM7,NHP2,NOC4L,NSUN5,PHRF1,POLR2E,POLR2F,POLR2J,POLR2L,PPP1R9B,PPP2R1A,PRPF31,PTBP1,PUF60,PUS1,PUSL1,QTRT1,RALY,RAVER1,RBM10,RPL35,RPP21,RPS15,RPS2,RPS9,RPUSD1,SART1,SCAF1,SF3A2,SF3B5,SNRNP70,TBL3,TBRG4,TRMT1,TRMT2A,TRMT61A,TSEN34,TSR3,U2AF2,WDR18,WDR83,XAB2
GO:0070125	mitochondrial translational elongation	15	89	0.00063	ENSP00000177742,ENSP00000199706,ENSP00000252602,ENSP00000253099,ENSP00000258105,ENSP00000308275,ENSP00000323065,ENSP00000333837,ENSP00000339844,ENSP00000342676,ENSP00000360498,ENSP00000380466,ENSP00000384952,ENSP00000403614,ENSP00000423399	AURKAIP1,GADD45GIP1,MRPL12,MRPL28,MRPL34,MRPL36,MRPL38,MRPL4,MRPL41,MRPL43,MRPL53,MRPL55,MRPS12,MRPS34,RPL23L
GO:0043412	macromolecule modification	172	3197	0.00068	ENSP00000007390,ENSP00000026218,ENSP00000029410,ENSP00000080059,ENSP00000171111,ENSP00000215574,ENSP00000215659,ENSP00000216085,ENSP00000216259,ENSP00000216267,ENSP00000216271,ENSP00000219066,ENSP00000219431,ENSP00000219548,ENSP00000220003,ENSP00000221930,ENSP00000222005,ENSP00000223127,ENSP00000226760,ENSP00000229239,ENSP00000247665,ENSP00000247970,ENSP00000248958,ENSP00000250237,ENSP00000250894…	ABHD17A,ADRBK1,ADRM1,AKT1,AKT2,ALG12,ANAPC11,ANAPC2,ARAF,ARRDC1,ASB6,ATG4B,ATG4D,ATP13A2,ATXN7L3,AXIN1,B3GAT3,B4GALT2,B4GALT7,BCKDK,BRD1,CCDC22,CCM2,CDC34,CDC37,CSK,CSNK1G2,CTBP1,CTDP1,CTU2,CXXC1,DAPK3,DBNL,DCAF15,DDA1,DGKQ,DMWD,DOHH,DOT1L,DPM3,DTX2,DUS1L,DUS3L,E4F1,EGLN2,EXOSC4,FASTK,FBXL19,FBXL6,FBXW5,FKBP8,FKRP,FZR1,GAK,GAPDH,GATAD2A,GPAA1,GPS1,HCFC1,HDAC10,HDAC7,HMG20B,HRAS,HSF1,INO80E,IRAK1,…
GO:0070126	mitochondrial translational termination	15	91	0.00078	ENSP00000177742,ENSP00000199706,ENSP00000252602,ENSP00000253099,ENSP00000258105,ENSP00000308275,ENSP00000323065,ENSP00000333837,ENSP00000339844,ENSP00000342676,ENSP00000360498,ENSP00000380466,ENSP00000384952,ENSP00000403614,ENSP00000423399	AURKAIP1,GADD45GIP1,MRPL12,MRPL28,MRPL34,MRPL36,MRPL38,MRPL4,MRPL41,MRPL43,MRPL53,MRPL55,MRPS12,MRPS34,RPL23L
GO:0043624	cellular protein complex disassembly	18	131	0.00098	ENSP00000177742,ENSP00000199706,ENSP00000252602,ENSP00000253099,ENSP00000258105,ENSP00000269886,ENSP00000308275,ENSP00000314499,ENSP00000323065,ENSP00000333837,ENSP00000339844,ENSP00000342676,ENSP00000349016,ENSP00000360498,ENSP00000380466,ENSP00000384952,ENSP00000403614,ENSP00000423399	AURKAIP1,GADD45GIP1,GAK,MRPL12,MRPL28,MRPL34,MRPL36,MRPL38,MRPL4,MRPL41,MRPL43,MRPL53,MRPL55,MRPS12,MRPS34,PEX14,RPL23L,SH3GL1
GO:0090150	establishment of protein localization to membrane	24	217	0.0011	ENSP00000215570,ENSP00000221566,ENSP00000222247,ENSP00000241041,ENSP00000259469,ENSP00000262584,ENSP00000265857,ENSP00000302896,ENSP00000310094,ENSP00000311318,ENSP00000322419,ENSP00000333547,ENSP00000341885,ENSP00000346037,ENSP00000349486,ENSP00000378040,ENSP00000384259,ENSP00000418868,ENSP00000423673,ENSP00000435370,ENSP00000464342,ENSP00000467466,ENSP00000472985,ENSP00000483486	ARFRP1,ATG4B,ATG4D,BAD,FAU,GET4,NDUFA13,PEX16,RAB11B,RPL18A,RPL29,RPL35,RPL36,RPL8,RPLP1,RPLP2,RPS15,RPS2,RPS5,RPS9,SCRIB,SGTA,TAOK2,TIMM13
GO:0032543	mitochondrial translation	16	110	0.0015	ENSP00000177742,ENSP00000199706,ENSP00000252602,ENSP00000253099,ENSP00000258105,ENSP00000301457,ENSP00000308275,ENSP00000323065,ENSP00000333837,ENSP00000339844,ENSP00000342676,ENSP00000360498,ENSP00000380466,ENSP00000384952,ENSP00000403614,ENSP00000423399	AURKAIP1,GADD45GIP1,MRPL12,MRPL28,MRPL34,MRPL36,MRPL38,MRPL4,MRPL41,MRPL43,MRPL53,MRPL55,MRPS12,MRPS34,NDUFA7,RPL23L
GO:0009894	regulation of catabolic process	59	840	0.0017	ENSP00000171111,ENSP00000216085,ENSP00000219476,ENSP00000219548,ENSP00000221566,ENSP00000222005,ENSP00000229239,ENSP00000247970,ENSP00000248244,ENSP00000248553,ENSP00000248929,ENSP00000255631,ENSP00000258770,ENSP00000262304,ENSP00000262320,ENSP00000290277,ENSP00000290949,ENSP00000307272,ENSP00000310226,ENSP00000315476,ENSP00000317224,ENSP00000324560,ENSP00000324856,ENSP00000325677,ENSP00000326095…	AKT1,AKT2,ANAPC11,ARAF,ATG4B,ATP13A2,ATP6V0C,ATP6V0D1,AXIN1,BAD,CAPN1,CCDC22,CDC37,CPTP,CTTN,DAPK3,DDA1,DVL1,EGLN2,EXOSC4,FLNA,FURIN,FZR1,GAPDH,GGA1,GIPC1,GPSM1,HGS,HSF1,HSPB1,HSPBP1,KEAP1,MLST8,NDUFA13,PCBP4,PHB,PIN1,PKD1,RAB1B,RELA,RHBDD3,RNF166,RNF40,RPTOR,SAMD4B,SGSM3,SGTA,SIRT6,SNRNP70,STK11,STUB1,TBRG4,TICAM1,TMEM259,TSC2,TSPO,ULK1,UPF1,VPS28
GO:0051234	establishment of localization	215	4248	0.0017	ENSP00000214869,ENSP00000215375,ENSP00000215570,ENSP00000215754,ENSP00000215882,ENSP00000216259,ENSP00000216962,ENSP00000218104,ENSP00000219476,ENSP00000219481,ENSP00000220509,ENSP00000221566,ENSP00000221930,ENSP00000221957,ENSP00000222005,ENSP00000222247,ENSP00000241041,ENSP00000245812,ENSP00000246190,ENSP00000248553,ENSP00000248929,ENSP00000250894,ENSP00000252483,ENSP00000253193,ENSP00000255641…	A1BG,ABCB8,ABCC10,ABCD1,ACD,ACTG1,ADRBK1,AGAP3,AGPAT2,AIP,AKT1,AKT2,ALDOA,ALKBH7,AP1B1,AP1M1,AP2A1,AP2S1,AP3D1,AP5S1,AP5Z1,APBA3,APRT,ARF1,ARFGAP1,ARFRP1,ARPC1B,ARRDC1,ASPSCR1,ATAD3B,ATG4B,ATG4D,ATP13A1,ATP13A2,ATP5D,ATP5I,ATP6V0C,ATP6V0D1,BAD,BSG,C1orf35,CAPN1,CCDC22,CD320,CDC37,CHERP,CHMP1A,CHMP6,CLCN7,CLTB,COPE,COX5B,COX8A,CPSF1,CPTP,CSNK1G2,CTTN,CYBA,CYC1,DBNL,DECR2,DNAJC5,DNLZ,DNM2,DPP7,DVL1…
GO:1901360	organic cyclic compound metabolic process	245	4963	0.0018	ENSP00000007390,ENSP00000080059,ENSP00000170168,ENSP00000171111,ENSP00000200457,ENSP00000215375,ENSP00000215565,ENSP00000215574,ENSP00000215659,ENSP00000215742,ENSP00000215882,ENSP00000216259,ENSP00000216271,ENSP00000219066,ENSP00000219302,ENSP00000219431,ENSP00000219548,ENSP00000220966,ENSP00000221455,ENSP00000221494,ENSP00000221561,ENSP00000221573,ENSP00000221930,ENSP00000222247,ENSP00000222329…	ACD,ADRM1,AES,AGPAT2,AK1,ALDOA,AMDHD2,AP5S1,AP5Z1,APRT,ARL6IP4,ATN1,ATP5D,ATP5I,ATXN7L3,AURKAIP1,BAD,BCL9L,BLVRB,BRF1,C11orf84,C17orf70,C19orf43,C1orf86,C9orf142,CACTIN,CC2D1A,CCDC85B,CD320,CDC34,CHERP,CHMP1A,CIC,CLASRP,COX5B,COX8A,CPSF1,CPSF3L,CTBP1,CTDP1,CTU2,CXXC1,CYC1,DAPK3,DCXR,DDX49,DDX54,DHX37,DNPH1,DOT1L,DRAP1,DUS1L,DUS3L,DVL1,E4F1,EDC4,EDF1,EEF1D,ENDOV,ERF,ESRRA,EXOSC4,FARSA,FASN,FAU,FDX…
GO:0016043	cellular component organization	253	5163	0.002	ENSP00000029410,ENSP00000080059,ENSP00000177742,ENSP00000199706,ENSP00000200457,ENSP00000215375,ENSP00000215565,ENSP00000215570,ENSP00000215754,ENSP00000216267,ENSP00000216271,ENSP00000218104,ENSP00000219481,ENSP00000220003,ENSP00000220509,ENSP00000221494,ENSP00000221566,ENSP00000221930,ENSP00000223127,ENSP00000229239,ENSP00000229281,ENSP00000233627,ENSP00000240123,ENSP00000241041,ENSP00000245812…	ABCD1,ACD,ACTG1,ADRM1,AIP,AKT1,AKT1S1,AKT2,ALDOA,ALKBH7,ANAPC2,AP1M1,AP2A1,AP2S1,AP3D1,ARF1,ARHGEF18,ARPC1B,ATG4B,ATG4D,ATP13A2,ATP5D,ATP5I,ATP6V0C,ATP6V0D1,ATXN7L3,AURKAIP1,AXIN1,B4GALT7,BAD,BCAR1,BCL9L,BRD1,BRF1,BSG,C12orf57,C19orf70,CAPN10,CCM2,CDC42EP1,CHCHD6,CHMP1A,CHMP6,CLPP,CLTB,CLUH,CORO1B,CPTP,CSK,CTBP1,CTDP1,CTTN,CXXC1,CYBA,DAPK3,DBN1,DBNL,DCXR,DECR2,DGKQ,DNLZ,DNM2,DOT1L,DVL1,EMC6,EMILI…
GO:0006996	organelle organization	165	3131	0.0028	ENSP00000080059,ENSP00000215375,ENSP00000215565,ENSP00000215570,ENSP00000216267,ENSP00000216271,ENSP00000218104,ENSP00000219481,ENSP00000220509,ENSP00000221566,ENSP00000229239,ENSP00000233627,ENSP00000240123,ENSP00000241041,ENSP00000245812,ENSP00000248846,ENSP00000252483,ENSP00000253024,ENSP00000253107,ENSP00000253754,ENSP00000262320,ENSP00000263212,ENSP00000264552,ENSP00000264771,ENSP00000264819…	ABCD1,ACD,ACTG1,AIP,AKT1,ALDOA,ALKBH7,AP1M1,AP3D1,ARHGEF18,ARPC1B,ATG4B,ATG4D,ATP13A2,ATP5D,ATP5I,ATP6V0C,ATP6V0D1,ATXN7L3,AXIN1,BAD,BCAR1,BRD1,C19orf70,CAPN10,CHCHD6,CHMP1A,CHMP6,CLUH,CORO1B,CTBP1,CTDP1,CTTN,CXXC1,DAPK3,DBN1,DBNL,DECR2,DNLZ,DNM2,DOT1L,DVL1,EMC6,ENSG00000103426,ESRRA,FAM73B,FLII,FLNA,FSCN1,GAK,GAPDH,GAS2L1,GET4,GPS1,H1FX,HCFC1,HDAC10,HDAC7,HGS,HMG20B,HPS6,HSF1,INF2,INO80E,INPPL1,…
GO:0033554	cellular response to stress	93	1553	0.003	ENSP00000162044,ENSP00000215659,ENSP00000215754,ENSP00000219066,ENSP00000219431,ENSP00000219548,ENSP00000221566,ENSP00000222005,ENSP00000226760,ENSP00000245812,ENSP00000248958,ENSP00000250894,ENSP00000253024,ENSP00000255681,ENSP00000261623,ENSP00000262306,ENSP00000262320,ENSP00000265857,ENSP00000290913,ENSP00000290949,ENSP00000292363,ENSP00000292614,ENSP00000297562,ENSP00000301281,ENSP00000306561…	ACD,AGAP3,AKT1,ALKBH7,AP5S1,AP5Z1,ARFGAP1,ATP13A2,ATP6V0D1,AXIN1,BAD,BRAT1,C17orf70,C1orf86,C9orf142,CCM2,CDC37,CHCHD6,CXXC1,CYBA,DBNL,DGKZ,DNM2,DOT1L,EGLN2,ENDOV,FAM65A,FZR1,G6PD,GAS2L1,GET4,GPS1,HRAS,HSF1,INO80E,IRAK1,IRF3,LMNA,LONP1,MACROD1,MAP2K7,MAP3K11,MAPK12,MAPK7,MAPK8IP3,MIF,MINK1,MPG,MTA1,MYBBP1A,NTHL1,OGG1,PAK4,PCBP4,PIDD1,PKN1,PNKP,POLR2E,POLR2F,POLR2J,POLR2L,PPARD,RELA,RNF126,ROMO1,R…
GO:0051128	regulation of cellular component organization	128	2306	0.003	ENSP00000215574,ENSP00000219476,ENSP00000219548,ENSP00000220003,ENSP00000220509,ENSP00000221494,ENSP00000221930,ENSP00000222005,ENSP00000230431,ENSP00000240123,ENSP00000246117,ENSP00000247665,ENSP00000247970,ENSP00000248929,ENSP00000249014,ENSP00000253024,ENSP00000253727,ENSP00000255641,ENSP00000261623,ENSP00000262304,ENSP00000262948,ENSP00000263212,ENSP00000263270,ENSP00000265562,ENSP00000268676…	ACAP3,ACD,AKT1,AKT2,ALDOA,ANAPC11,ANAPC2,AP2A1,AP2S1,ARF1,ARFGAP1,ARHGDIA,ARHGEF18,ARPC1B,ATAD3A,ATP13A2,AURKAIP1,BAD,BCAR1,BCL9L,BRAT1,CCDC85B,CDC34,CDC37,CDC42EP1,CDK2AP2,CHMP1A,CORO1B,CPTP,CSK,CSNK1G2,CTBP1,CTDP1,CTTN,CYBA,DAPK3,DBN1,DEF8,DNM2,DNPH1,DVL1,EGLN2,EMILIN1,EVI5L,EXOSC4,FBXW5,FLNA,FSCN1,FZR1,G6PD,GAK,GAS2L1,HCFC1,HDGFRP2,HRAS,HSF1,HYAL2,INF2,KATNB1,KCTD17,KLHL22,LMAN2,LMNA,MAD1L1,MA…
GO:0090407	organophosphate biosynthetic process	44	577	0.003	ENSP00000026218,ENSP00000215375,ENSP00000215882,ENSP00000219302,ENSP00000221930,ENSP00000229239,ENSP00000245222,ENSP00000245615,ENSP00000255389,ENSP00000258424,ENSP00000265686,ENSP00000269848,ENSP00000273814,ENSP00000298229,ENSP00000301012,ENSP00000303356,ENSP00000304592,ENSP00000306003,ENSP00000308258,ENSP00000310928,ENSP00000317159,ENSP00000323511,ENSP00000345096,ENSP00000346155,ENSP00000347206…	AGPAT2,AK1,ALDOA,APRT,ARF1,ATP5D,ATP5I,COX5B,CYC1,DCXR,DGKQ,DPM3,FASN,G6PD,GALK1,GAPDH,GPAA1,GUK1,IMPDH1,INPP5E,INPPL1,MBOAT7,MVD,NADK,NME1-NME2,NME2,NME3,PANK4,PEMT,PFKL,PIGQ,PIP5K1C,PITPNM1,PNKP,PPARD,PTDSS2,SBF1,SCRIB,SLC25A1,SPHK2,TCIRG1,TGFB1,UCKL1,UQCC3
GO:0032984	protein-containing complex disassembly	23	220	0.0031	ENSP00000177742,ENSP00000199706,ENSP00000252602,ENSP00000253099,ENSP00000258105,ENSP00000262320,ENSP00000269886,ENSP00000308275,ENSP00000309521,ENSP00000314499,ENSP00000323065,ENSP00000333837,ENSP00000339844,ENSP00000342676,ENSP00000349016,ENSP00000360498,ENSP00000368169,ENSP00000380466,ENSP00000380998,ENSP00000384952,ENSP00000395654,ENSP00000403614,ENSP00000423399	AURKAIP1,AXIN1,CHMP1A,DVL1,GADD45GIP1,GAK,LIME1,MRPL12,MRPL28,MRPL34,MRPL36,MRPL38,MRPL4,MRPL41,MRPL43,MRPL53,MRPL55,MRPS12,MRPS34,PEX14,RPL23L,SH3GL1,SMARCA4
GO:0035601	protein deacylation	12	69	0.0031	ENSP00000080059,ENSP00000216271,ENSP00000250974,ENSP00000264819,ENSP00000328269,ENSP00000329466,ENSP00000333633,ENSP00000337332,ENSP00000363638,ENSP00000369131,ENSP00000412302,ENSP00000479488	ABHD17A,HDAC10,HDAC7,HMG20B,LYPLA2,MBD3,MIER2,MTA1,PHB,SIN3B,SIRT6,SIRT7
GO:0046390	ribose phosphate biosynthetic process	22	205	0.0031	ENSP00000215375,ENSP00000215882,ENSP00000219302,ENSP00000221930,ENSP00000229239,ENSP00000258424,ENSP00000265686,ENSP00000269848,ENSP00000304592,ENSP00000306003,ENSP00000317159,ENSP00000345096,ENSP00000346155,ENSP00000355689,ENSP00000367615,ENSP00000367727,ENSP00000376886,ENSP00000376889,ENSP00000377192,ENSP00000378669,ENSP00000432692,ENSP00000465930	ALDOA,APRT,ATP5D,ATP5I,COX5B,CYC1,FASN,G6PD,GALK1,GAPDH,GUK1,IMPDH1,NME1-NME2,NME2,NME3,PANK4,PFKL,SLC25A1,TCIRG1,TGFB1,UCKL1,UQCC3
GO:0001558	regulation of cell growth	34	402	0.0033	ENSP00000221930,ENSP00000230431,ENSP00000247970,ENSP00000261623,ENSP00000290291,ENSP00000303908,ENSP00000307272,ENSP00000310094,ENSP00000310928,ENSP00000311695,ENSP00000314004,ENSP00000315476,ENSP00000324804,ENSP00000324856,ENSP00000339637,ENSP00000358696,ENSP00000365745,ENSP00000368030,ENSP00000373905,ENSP00000377061,ENSP00000377192,ENSP00000377771,ENSP00000391669,ENSP00000395654,ENSP00000401853…	AKT1,ANAPC2,ATAD3A,BCAR1,BRAT1,CCDC85B,CTDP1,CTTN,CYBA,DNM2,DNPH1,EGLN2,EXOSC4,G6PD,GAS2L1,HDGFRP2,HYAL2,NDUFA13,OGFR,PAK4,PHB,PIN1,PLXNA1,PLXNA3,PPARD,PPP1R9B,PPP2R1A,RPTOR,SIPA1,SMARCA4,STK11,TAOK2,TGFB1,TWF2
GO:0042176	regulation of protein catabolic process	32	368	0.0033	ENSP00000171111,ENSP00000216085,ENSP00000219548,ENSP00000221566,ENSP00000247970,ENSP00000248929,ENSP00000255631,ENSP00000262304,ENSP00000262320,ENSP00000290277,ENSP00000325677,ENSP00000326095,ENSP00000327214,ENSP00000331201,ENSP00000341344,ENSP00000349087,ENSP00000349957,ENSP00000352928,ENSP00000358866,ENSP00000365401,ENSP00000366565,ENSP00000368169,ENSP00000376753,ENSP00000378529,ENSP00000384259…	AKT1,ANAPC11,ARAF,ATG4B,ATP13A2,AXIN1,CCDC22,DDA1,DVL1,EGLN2,FLNA,FURIN,FZR1,GGA1,GIPC1,HGS,HSPBP1,KEAP1,NDUFA13,PHB,PIN1,PKD1,RELA,RHBDD3,RNF166,RNF40,SGSM3,SGTA,SNRNP70,STUB1,TMEM259,VPS28
GO:0006839	mitochondrial transport	23	223	0.0036	ENSP00000215375,ENSP00000215570,ENSP00000215882,ENSP00000245812,ENSP00000258424,ENSP00000268704,ENSP00000270538,ENSP00000279146,ENSP00000305653,ENSP00000306003,ENSP00000315693,ENSP00000317159,ENSP00000321971,ENSP00000322020,ENSP00000329213,ENSP00000337446,ENSP00000360782,ENSP00000360803,ENSP00000366299,ENSP00000378040,ENSP00000379563,ENSP00000410339,ENSP00000423673	AIP,ALKBH7,ATP5D,ATP5I,BAD,COX5B,CYC1,DNLZ,LETM1,NDUFA13,PAM16,PMPCA,RHOT2,SIVA1,SLC25A1,SLC25A22,SLC25A39,SPG7,STARD3,TIMM13,TIMM44,TOMM40,TSPO
GO:1901575	organic substance catabolic process	95	1609	0.0037	ENSP00000171111,ENSP00000215574,ENSP00000216962,ENSP00000218104,ENSP00000219066,ENSP00000219481,ENSP00000219548,ENSP00000221566,ENSP00000221930,ENSP00000222247,ENSP00000226760,ENSP00000229239,ENSP00000230431,ENSP00000242592,ENSP00000242784,ENSP00000245552,ENSP00000245816,ENSP00000248958,ENSP00000250974,ENSP00000252622,ENSP00000255608,ENSP00000259469,ENSP00000262584,ENSP00000263270,ENSP00000263368…	ABCD1,ABHD17A,ACADS,ADRM1,AGAP3,AKT1,ALDOA,AMDHD2,ANAPC11,ANAPC2,AP2A1,AP2S1,ARRDC1,BAD,BCAT2,BCKDK,BLVRB,BTBD2,C19orf43,CAPN1,CDC34,CLPP,DCXR,DECR2,DNPH1,ECI1,EDC4,ETFB,EXOSC4,FAU,FBXL19,FBXW5,FZR1,GALK1,GAPDH,GET4,GPC1,HYAL2,INPP5E,KCTD17,KEAP1,LONP1,LSM7,LYPLA2,MAEA,MPST,MTA1,MVB12A,NT5C,NTHL1,OGG1,PFKL,PLCB3,PNPLA6,PPARD,PPP2R1A,PTPN23,PYGB,RANBP3,RBCK1,RNASEH2C,RNF126,RNF40,RNH1,RNPEPL1,RPL1…
GO:0006810	transport	207	4130	0.0038	ENSP00000214869,ENSP00000215375,ENSP00000215570,ENSP00000215754,ENSP00000215882,ENSP00000216259,ENSP00000216962,ENSP00000218104,ENSP00000219476,ENSP00000219481,ENSP00000220509,ENSP00000221930,ENSP00000221957,ENSP00000222005,ENSP00000222247,ENSP00000241041,ENSP00000245812,ENSP00000246190,ENSP00000248553,ENSP00000248929,ENSP00000250894,ENSP00000253193,ENSP00000255641,ENSP00000258424,ENSP00000259469…	A1BG,ABCB8,ABCC10,ABCD1,ACD,ACTG1,ADRBK1,AGAP3,AGPAT2,AIP,AKT1,AKT2,ALDOA,ALKBH7,AP1B1,AP1M1,AP2A1,AP2S1,AP3D1,AP5S1,AP5Z1,APBA3,APRT,ARF1,ARFGAP1,ARFRP1,ARPC1B,ARRDC1,ASPSCR1,ATAD3B,ATG4B,ATG4D,ATP13A1,ATP13A2,ATP5D,ATP5I,ATP6V0C,ATP6V0D1,BAD,BSG,C1orf35,CAPN1,CCDC22,CD320,CDC37,CHERP,CHMP1A,CHMP6,CLCN7,CLTB,COPE,COX5B,COX8A,CPSF1,CPTP,CSNK1G2,CTTN,CYBA,CYC1,DBNL,DECR2,DNAJC5,DNLZ,DNM2,DPP7,DVL1…
GO:0055086	nucleobase-containing small molecule metabolic process	48	662	0.0038	ENSP00000215375,ENSP00000215565,ENSP00000215882,ENSP00000216259,ENSP00000219066,ENSP00000219302,ENSP00000221930,ENSP00000229239,ENSP00000230431,ENSP00000233627,ENSP00000245552,ENSP00000252603,ENSP00000255389,ENSP00000255681,ENSP00000258424,ENSP00000265686,ENSP00000269848,ENSP00000274137,ENSP00000301012,ENSP00000301457,ENSP00000303356,ENSP00000304592,ENSP00000306003,ENSP00000306561,ENSP00000315774…	AGPAT2,AK1,ALDOA,AMDHD2,APRT,ATP5D,ATP5I,BAD,COX5B,COX8A,CYC1,DCXR,DNPH1,FASN,G6PD,GALK1,GAPDH,GUK1,IMPDH1,MACROD1,MECP2,MVD,NADK,NDUFA7,NDUFB7,NDUFS6,NDUFS7,NDUFS8,NDUFV1,NME1-NME2,NME2,NME3,NT5C,NTHL1,OGG1,PANK4,PEMT,PFKL,PGLS,PMM1,PNKP,SCRIB,SLC25A1,TCIRG1,TGFB1,TSTA3,UCKL1,UQCC3
GO:0033365	protein localization to organelle	47	649	0.0047	ENSP00000215570,ENSP00000216259,ENSP00000219476,ENSP00000219481,ENSP00000221566,ENSP00000221930,ENSP00000222247,ENSP00000241041,ENSP00000259469,ENSP00000262584,ENSP00000265857,ENSP00000270538,ENSP00000279146,ENSP00000292616,ENSP00000302896,ENSP00000314499,ENSP00000314733,ENSP00000315693,ENSP00000316454,ENSP00000322419,ENSP00000331201,ENSP00000341483,ENSP00000341885,ENSP00000346037,ENSP00000347206…	ACD,AGAP3,AIP,AKT1,ARFRP1,BAD,DECR2,DNLZ,DVL1,FAM65A,FAU,GAK,GET4,GPAA1,HGS,LMNA,LRWD1,NDUFA13,PACS1,PAM16,PEX14,PEX16,PMM1,PMPCA,RANBP3,RPL18A,RPL29,RPL35,RPL36,RPL8,RPLP1,RPLP2,RPS15,RPS2,RPS5,RPS9,RUVBL2,SCRIB,SGTA,TGFB1,TIMM13,TIMM44,TOLLIP,TOMM40,TSC2,TSPO,VPS28
GO:0009117	nucleotide metabolic process	43	576	0.0049	ENSP00000215375,ENSP00000215565,ENSP00000215882,ENSP00000219066,ENSP00000219302,ENSP00000221930,ENSP00000229239,ENSP00000230431,ENSP00000233627,ENSP00000245552,ENSP00000252603,ENSP00000258424,ENSP00000265686,ENSP00000269848,ENSP00000274137,ENSP00000301012,ENSP00000301457,ENSP00000303356,ENSP00000304592,ENSP00000306003,ENSP00000306561,ENSP00000315774,ENSP00000317159,ENSP00000321260,ENSP00000322450…	AGPAT2,AK1,ALDOA,APRT,ATP5D,ATP5I,BAD,COX5B,COX8A,CYC1,DCXR,DNPH1,FASN,G6PD,GALK1,GAPDH,GUK1,IMPDH1,MECP2,MVD,NADK,NDUFA7,NDUFB7,NDUFS6,NDUFS7,NDUFS8,NDUFV1,NME1-NME2,NME2,NME3,NT5C,NTHL1,OGG1,PANK4,PFKL,PGLS,PNKP,SCRIB,SLC25A1,TCIRG1,TGFB1,UCKL1,UQCC3
GO:0043603	cellular amide metabolic process	51	732	0.0057	ENSP00000177742,ENSP00000199706,ENSP00000215882,ENSP00000222247,ENSP00000252602,ENSP00000253099,ENSP00000253108,ENSP00000255389,ENSP00000258105,ENSP00000259469,ENSP00000262584,ENSP00000270357,ENSP00000274606,ENSP00000301012,ENSP00000301457,ENSP00000302896,ENSP00000304467,ENSP00000304592,ENSP00000308275,ENSP00000308413,ENSP00000320309,ENSP00000322419,ENSP00000323065,ENSP00000324804,ENSP00000325917…	AKT1,AURKAIP1,EEF1B2,EEF1D,EIF3G,FARSA,FASN,FAU,FPGS,FURIN,G6PD,GADD45GIP1,GSTP1,MRPL12,MRPL28,MRPL34,MRPL36,MRPL38,MRPL4,MRPL41,MRPL43,MRPL53,MRPL55,MRPS12,MRPS34,MVD,NDUFA7,NHP2,PCSK7,PEMT,PPP2R1A,RNPEPL1,RPL18A,RPL23L,RPL29,RPL35,RPL36,RPL8,RPLP1,RPLP2,RPS15,RPS2,RPS5,RPS6KB2,RPS9,RRBP1,SLC25A1,SMPD4,THOP1,VARS,ZNF598
GO:0009260	ribonucleotide biosynthetic process	21	202	0.006	ENSP00000215375,ENSP00000215882,ENSP00000219302,ENSP00000221930,ENSP00000229239,ENSP00000258424,ENSP00000265686,ENSP00000269848,ENSP00000304592,ENSP00000306003,ENSP00000317159,ENSP00000345096,ENSP00000346155,ENSP00000355689,ENSP00000367615,ENSP00000367727,ENSP00000376886,ENSP00000376889,ENSP00000378669,ENSP00000432692,ENSP00000465930	ALDOA,APRT,ATP5D,ATP5I,COX5B,CYC1,FASN,GALK1,GAPDH,GUK1,IMPDH1,NME1-NME2,NME2,NME3,PANK4,PFKL,SLC25A1,TCIRG1,TGFB1,UCKL1,UQCC3
GO:0016310	phosphorylation	76	1236	0.006	ENSP00000215375,ENSP00000215565,ENSP00000215659,ENSP00000216085,ENSP00000219302,ENSP00000220003,ENSP00000221930,ENSP00000222005,ENSP00000229239,ENSP00000233627,ENSP00000245222,ENSP00000250894,ENSP00000253024,ENSP00000255641,ENSP00000258424,ENSP00000258770,ENSP00000262304,ENSP00000262320,ENSP00000262948,ENSP00000269848,ENSP00000270176,ENSP00000273814,ENSP00000274137,ENSP00000290277,ENSP00000290921…	ADRBK1,AK1,AKT1,AKT2,ALDOA,ARAF,ATP13A2,ATP5D,ATP5I,AXIN1,BCKDK,CCM2,CDC37,COX5B,COX8A,CSK,CSNK1G2,CTBP1,CYC1,DAPK3,DBNL,DGKQ,DGKZ,FASTK,GAK,GALK1,GAPDH,GPS1,GUK1,HRAS,HSF1,IRAK1,MAP2K2,MAP2K7,MAP3K11,MAPK12,MAPK7,MAPK8IP3,MECP2,MINK1,NADK,NDUFA7,NDUFB7,NDUFS6,NDUFS7,NDUFS8,NDUFV1,NME1-NME2,NME2,NME3,PAK4,PANK4,PFKL,PIP5K1C,PKD1,PKN1,PNKP,RHBDD3,RPS6KA4,RPS6KB2,SCRIB,SCYL1,SPHK2,STK11,STK25,TAOK2…
GO:0019693	ribose phosphate metabolic process	36	455	0.0061	ENSP00000215375,ENSP00000215565,ENSP00000215882,ENSP00000219302,ENSP00000221930,ENSP00000229239,ENSP00000233627,ENSP00000252603,ENSP00000258424,ENSP00000265686,ENSP00000269848,ENSP00000274137,ENSP00000301012,ENSP00000301457,ENSP00000304592,ENSP00000306003,ENSP00000315774,ENSP00000317159,ENSP00000321260,ENSP00000322450,ENSP00000345096,ENSP00000346155,ENSP00000349486,ENSP00000355689,ENSP00000362271…	AK1,ALDOA,APRT,ATP5D,ATP5I,BAD,COX5B,COX8A,CYC1,FASN,G6PD,GALK1,GAPDH,GUK1,IMPDH1,MECP2,MVD,NADK,NDUFA7,NDUFB7,NDUFS6,NDUFS7,NDUFS8,NDUFV1,NME1-NME2,NME2,NME3,PANK4,PFKL,PGLS,SCRIB,SLC25A1,TCIRG1,TGFB1,UCKL1,UQCC3
GO:0034645	cellular macromolecule biosynthetic process	179	3518	0.0061	ENSP00000017003,ENSP00000026218,ENSP00000029410,ENSP00000080059,ENSP00000171111,ENSP00000177742,ENSP00000199706,ENSP00000200457,ENSP00000215574,ENSP00000215659,ENSP00000215742,ENSP00000216259,ENSP00000216271,ENSP00000221561,ENSP00000221573,ENSP00000222247,ENSP00000222329,ENSP00000223127,ENSP00000224073,ENSP00000246194,ENSP00000248958,ENSP00000250916,ENSP00000250974,ENSP00000252602,ENSP00000253024…	ABHD17A,ADRM1,AES,AKT1,AKT2,ALG12,ATG4B,ATG4D,ATN1,ATXN7L3,AURKAIP1,B3GAT3,B4GALT2,B4GALT7,BCL9L,BRF1,C11orf84,C1orf86,CC2D1A,CCDC85B,CDC34,CHMP1A,CHST12,CIC,CPSF1,CPSF3L,CTBP1,CTDP1,CXXC1,DAPK3,DDX54,DPM3,DRAP1,DVL1,E4F1,EDF1,EEF1B2,EEF1D,EIF3G,ERF,ESRRA,FARSA,FAU,FKRP,FLII,FLNA,GADD45GIP1,GATAD2A,GMEB2,GPAA1,GTF2F1,HCFC1,HDAC10,HDAC7,HMG20B,HSF1,INO80E,INTS1,IRF2BP1,IRF3,KEAP1,KLF16,LRWD1,MAPK1…
GO:0009152	purine ribonucleotide biosynthetic process	20	189	0.0068	ENSP00000215375,ENSP00000215882,ENSP00000219302,ENSP00000221930,ENSP00000229239,ENSP00000258424,ENSP00000265686,ENSP00000269848,ENSP00000304592,ENSP00000306003,ENSP00000317159,ENSP00000345096,ENSP00000355689,ENSP00000367615,ENSP00000367727,ENSP00000376886,ENSP00000376889,ENSP00000378669,ENSP00000432692,ENSP00000465930	ALDOA,APRT,ATP5D,ATP5I,COX5B,CYC1,FASN,GALK1,GAPDH,GUK1,IMPDH1,NME1-NME2,NME2,NME3,PANK4,PFKL,SLC25A1,TCIRG1,TGFB1,UQCC3
GO:0006163	purine nucleotide metabolic process	35	442	0.0071	ENSP00000215375,ENSP00000215565,ENSP00000215882,ENSP00000219302,ENSP00000221930,ENSP00000229239,ENSP00000230431,ENSP00000233627,ENSP00000245552,ENSP00000258424,ENSP00000265686,ENSP00000269848,ENSP00000274137,ENSP00000301012,ENSP00000301457,ENSP00000304592,ENSP00000306003,ENSP00000315774,ENSP00000317159,ENSP00000321260,ENSP00000322450,ENSP00000345096,ENSP00000349486,ENSP00000355689,ENSP00000362271…	AK1,ALDOA,APRT,ATP5D,ATP5I,BAD,COX5B,COX8A,CYC1,DNPH1,FASN,GALK1,GAPDH,GUK1,IMPDH1,MECP2,MVD,NADK,NDUFA7,NDUFB7,NDUFS6,NDUFS7,NDUFS8,NDUFV1,NME1-NME2,NME2,NME3,NT5C,PANK4,PFKL,SCRIB,SLC25A1,TCIRG1,TGFB1,UQCC3
GO:0072521	purine-containing compound metabolic process	37	478	0.0071	ENSP00000215375,ENSP00000215565,ENSP00000215882,ENSP00000219302,ENSP00000221930,ENSP00000229239,ENSP00000230431,ENSP00000233627,ENSP00000245552,ENSP00000255389,ENSP00000255681,ENSP00000258424,ENSP00000265686,ENSP00000269848,ENSP00000274137,ENSP00000301012,ENSP00000301457,ENSP00000304592,ENSP00000306003,ENSP00000315774,ENSP00000317159,ENSP00000321260,ENSP00000322450,ENSP00000345096,ENSP00000349486…	AK1,ALDOA,APRT,ATP5D,ATP5I,BAD,COX5B,COX8A,CYC1,DNPH1,FASN,GALK1,GAPDH,GUK1,IMPDH1,MACROD1,MECP2,MVD,NADK,NDUFA7,NDUFB7,NDUFS6,NDUFS7,NDUFS8,NDUFV1,NME1-NME2,NME2,NME3,NT5C,PANK4,PEMT,PFKL,SCRIB,SLC25A1,TCIRG1,TGFB1,UQCC3
GO:0034660	ncRNA metabolic process	38	497	0.0072	ENSP00000007390,ENSP00000221573,ENSP00000242784,ENSP00000247003,ENSP00000250237,ENSP00000259469,ENSP00000274606,ENSP00000292614,ENSP00000302896,ENSP00000309126,ENSP00000310448,ENSP00000311135,ENSP00000311977,ENSP00000315476,ENSP00000320309,ENSP00000324124,ENSP00000328854,ENSP00000329466,ENSP00000341885,ENSP00000346280,ENSP00000364815,ENSP00000365837,ENSP00000368318,ENSP00000374399,ENSP00000377969…	BRF1,C19orf43,CPSF3L,CTU2,DDX49,DHX37,DUS1L,DUS3L,EXOSC4,FARSA,GTF2F1,INTS1,NHP2,NOC4L,NSUN5,POLR2E,POLR2F,POLR2J,POLR2L,PUS1,PUSL1,QTRT1,RPL35,RPP21,RPS15,RPS2,RPS9,RPUSD1,SART1,SIRT7,SNAPC2,TBL3,TRMT1,TRMT61A,TSEN34,TSR3,VARS,WDR18
GO:1901135	carbohydrate derivative metabolic process	68	1083	0.0073	ENSP00000017003,ENSP00000026218,ENSP00000029410,ENSP00000215375,ENSP00000215565,ENSP00000215882,ENSP00000216259,ENSP00000219066,ENSP00000219302,ENSP00000221930,ENSP00000223127,ENSP00000229239,ENSP00000233627,ENSP00000245552,ENSP00000248958,ENSP00000252603,ENSP00000255389,ENSP00000255681,ENSP00000258424,ENSP00000264039,ENSP00000265471,ENSP00000265686,ENSP00000266025,ENSP00000269848,ENSP00000274137…	AK1,AKT1,ALDOA,ALG12,AMDHD2,APRT,ATP5D,ATP5I,B3GAT3,B4GALT2,B4GALT7,BAD,CHST12,COX5B,COX8A,CPTP,CYC1,DCXR,DPM3,FASN,FKRP,G6PD,GALK1,GAPDH,GPAA1,GPC1,GUK1,HYAL2,IMPDH1,MACROD1,MECP2,MVD,NADK,NDUFA7,NDUFB7,NDUFS6,NDUFS7,NDUFS8,NDUFV1,NME1-NME2,NME2,NME3,NT5C,NTHL1,OGG1,PANK4,PEMT,PFKL,PGLS,PIGQ,PLOD3,PMM1,PPARD,PRKCSH,RFNG,SCRIB,SDF2L1,SLC25A1,SMPD4,ST3GAL2,ST6GALNAC4,TCIRG1,TGFB1,TMEM115,TSTA3,UCK…
GO:0006612	protein targeting to membrane	16	132	0.0074	ENSP00000222247,ENSP00000241041,ENSP00000259469,ENSP00000262584,ENSP00000302896,ENSP00000310094,ENSP00000311318,ENSP00000322419,ENSP00000341885,ENSP00000346037,ENSP00000384259,ENSP00000418868,ENSP00000435370,ENSP00000464342,ENSP00000467466,ENSP00000472985	ATG4B,ATG4D,FAU,PEX16,RPL18A,RPL29,RPL35,RPL36,RPL8,RPLP1,RPLP2,RPS15,RPS2,RPS5,RPS9,TAOK2
GO:0009165	nucleotide biosynthetic process	26	291	0.0087	ENSP00000215375,ENSP00000215882,ENSP00000219302,ENSP00000221930,ENSP00000229239,ENSP00000258424,ENSP00000265686,ENSP00000269848,ENSP00000304592,ENSP00000306003,ENSP00000317159,ENSP00000323511,ENSP00000345096,ENSP00000346155,ENSP00000349486,ENSP00000355689,ENSP00000360761,ENSP00000362271,ENSP00000367615,ENSP00000367727,ENSP00000367890,ENSP00000376886,ENSP00000376889,ENSP00000378669,ENSP00000432692…	AGPAT2,AK1,ALDOA,APRT,ATP5D,ATP5I,COX5B,CYC1,FASN,GALK1,GAPDH,GUK1,IMPDH1,NADK,NME1-NME2,NME2,NME3,PANK4,PFKL,PNKP,SCRIB,SLC25A1,TCIRG1,TGFB1,UCKL1,UQCC3
GO:0009059	macromolecule biosynthetic process	180	3576	0.0093	ENSP00000017003,ENSP00000026218,ENSP00000029410,ENSP00000080059,ENSP00000171111,ENSP00000177742,ENSP00000199706,ENSP00000200457,ENSP00000215574,ENSP00000215659,ENSP00000215742,ENSP00000216259,ENSP00000216271,ENSP00000221561,ENSP00000221573,ENSP00000222247,ENSP00000222329,ENSP00000223127,ENSP00000224073,ENSP00000246194,ENSP00000248958,ENSP00000250916,ENSP00000250974,ENSP00000252602,ENSP00000253024…	ABHD17A,ADRM1,AES,AKT1,AKT2,ALG12,ATG4B,ATG4D,ATN1,ATXN7L3,AURKAIP1,B3GAT3,B4GALT2,B4GALT7,BCL9L,BRF1,C11orf84,C1orf86,CC2D1A,CCDC85B,CDC34,CHMP1A,CHST12,CIC,CPSF1,CPSF3L,CTBP1,CTDP1,CXXC1,DAPK3,DDX54,DPM3,DRAP1,DVL1,E4F1,EDF1,EEF1B2,EEF1D,EIF3G,ERF,ESRRA,FARSA,FAU,FKRP,FLII,FLNA,GADD45GIP1,GATAD2A,GMEB2,GPAA1,GPC1,GTF2F1,HCFC1,HDAC10,HDAC7,HMG20B,HSF1,INO80E,INTS1,IRF2BP1,IRF3,KEAP1,KLF16,LRWD1,…
GO:0016575	histone deacetylation	10	57	0.0093	ENSP00000080059,ENSP00000216271,ENSP00000264819,ENSP00000328269,ENSP00000329466,ENSP00000333633,ENSP00000337332,ENSP00000369131,ENSP00000412302,ENSP00000479488	HDAC10,HDAC7,HMG20B,MBD3,MIER2,MTA1,PHB,SIN3B,SIRT6,SIRT7
GO:0006793	phosphorus metabolic process	114	2086	0.0104	ENSP00000026218,ENSP00000215375,ENSP00000215565,ENSP00000215659,ENSP00000215882,ENSP00000216085,ENSP00000219066,ENSP00000219302,ENSP00000220003,ENSP00000221930,ENSP00000222005,ENSP00000229239,ENSP00000230431,ENSP00000233627,ENSP00000245222,ENSP00000245552,ENSP00000245615,ENSP00000247665,ENSP00000250894,ENSP00000252603,ENSP00000253024,ENSP00000255389,ENSP00000255641,ENSP00000258424,ENSP00000258770…	ADRBK1,AGPAT2,AK1,AKT1,AKT2,ALDOA,AMDHD2,APRT,ARAF,ARF1,ATP13A2,ATP5D,ATP5I,AXIN1,BAD,BCKDK,CCM2,CDC37,COX5B,COX8A,CSK,CSNK1G2,CTBP1,CTDP1,CYC1,DAPK3,DBNL,DCXR,DGKQ,DGKZ,DNPH1,DPM3,FASN,FASTK,G6PD,GAK,GALK1,GAPDH,GPAA1,GPS1,GUK1,HRAS,HSF1,IMPDH1,INPP5E,INPPL1,IRAK1,MAP2K2,MAP2K7,MAP3K11,MAPK12,MAPK7,MAPK8IP3,MBOAT7,MECP2,MINK1,MVD,NADK,NDUFA7,NDUFB7,NDUFS6,NDUFS7,NDUFS8,NDUFV1,NME1-NME2,NME2,NME3…
GO:0046939	nucleotide phosphorylation	10	58	0.0104	ENSP00000219302,ENSP00000229239,ENSP00000269848,ENSP00000323511,ENSP00000355689,ENSP00000362271,ENSP00000376886,ENSP00000376889,ENSP00000378669,ENSP00000465930	AK1,ALDOA,GALK1,GAPDH,GUK1,NME1-NME2,NME2,NME3,PFKL,PNKP
GO:0072655	establishment of protein localization to mitochondrion	11	70	0.0104	ENSP00000215570,ENSP00000270538,ENSP00000279146,ENSP00000315693,ENSP00000360782,ENSP00000360803,ENSP00000378040,ENSP00000379563,ENSP00000410339,ENSP00000423673,ENSP00000451828	AIP,AKT1,BAD,DNLZ,NDUFA13,PAM16,PMPCA,TIMM13,TIMM44,TOMM40,TSPO
GO:1990542	mitochondrial transmembrane transport	12	83	0.0107	ENSP00000215375,ENSP00000215570,ENSP00000215882,ENSP00000258424,ENSP00000270538,ENSP00000305653,ENSP00000306003,ENSP00000315693,ENSP00000317159,ENSP00000360803,ENSP00000410339,ENSP00000423673	ATP5D,ATP5I,COX5B,CYC1,DNLZ,LETM1,NDUFA13,PAM16,SLC25A1,TIMM13,TIMM44,TOMM40
GO:0009156	ribonucleoside monophosphate biosynthetic process	14	110	0.011	ENSP00000215375,ENSP00000221930,ENSP00000229239,ENSP00000258424,ENSP00000265686,ENSP00000269848,ENSP00000306003,ENSP00000317159,ENSP00000345096,ENSP00000346155,ENSP00000367615,ENSP00000378669,ENSP00000432692,ENSP00000465930	ALDOA,APRT,ATP5D,ATP5I,COX5B,CYC1,GALK1,GAPDH,IMPDH1,PFKL,TCIRG1,TGFB1,UCKL1,UQCC3
GO:0016070	RNA metabolic process	173	3430	0.011	ENSP00000007390,ENSP00000080059,ENSP00000171111,ENSP00000200457,ENSP00000215659,ENSP00000215742,ENSP00000216271,ENSP00000221455,ENSP00000221494,ENSP00000221561,ENSP00000221573,ENSP00000222247,ENSP00000222329,ENSP00000224073,ENSP00000242784,ENSP00000246194,ENSP00000247003,ENSP00000250237,ENSP00000250916,ENSP00000252136,ENSP00000252622,ENSP00000253024,ENSP00000253727,ENSP00000258770,ENSP00000259469…	ADRM1,AES,ARL6IP4,ATN1,ATXN7L3,AURKAIP1,BCL9L,BRF1,C11orf84,C19orf43,CACTIN,CC2D1A,CCDC85B,CHERP,CHMP1A,CIC,CLASRP,CPSF1,CPSF3L,CTBP1,CTDP1,CTU2,CXXC1,DAPK3,DDX49,DDX54,DHX37,DRAP1,DUS1L,DUS3L,DVL1,E4F1,EDC4,EDF1,EEF1D,ENDOV,ERF,ESRRA,EXOSC4,FARSA,FAU,FLII,FLNA,GATAD2A,GMEB2,GTF2F1,HCFC1,HDAC10,HDAC7,HMG20B,HSF1,INO80E,INTS1,IRF2BP1,IRF3,KEAP1,KLF16,LIME1,LSM7,MAPK12,MBD1,MBD3,MECP2,MED15,MED16,M…
GO:0051179	localization	249	5233	0.011	ENSP00000171111,ENSP00000214869,ENSP00000215375,ENSP00000215570,ENSP00000215754,ENSP00000215882,ENSP00000216259,ENSP00000216962,ENSP00000218104,ENSP00000219476,ENSP00000219481,ENSP00000220509,ENSP00000221566,ENSP00000221930,ENSP00000221957,ENSP00000222005,ENSP00000222247,ENSP00000223127,ENSP00000241041,ENSP00000245615,ENSP00000245812,ENSP00000246190,ENSP00000248450,ENSP00000248553,ENSP00000248929…	A1BG,AAMP,ABCB8,ABCC10,ABCD1,ABHD17A,ACAP3,ACD,ACTG1,ADRBK1,AGAP3,AGPAT2,AIP,AKT1,AKT2,ALDOA,ALKBH7,AP1B1,AP1M1,AP2A1,AP2S1,AP3D1,AP5S1,AP5Z1,APBA3,APRT,ARF1,ARFGAP1,ARFRP1,ARPC1B,ARRDC1,ASPSCR1,ATAD3B,ATG4B,ATG4D,ATP13A1,ATP13A2,ATP5D,ATP5I,ATP6V0C,ATP6V0D1,BAD,BCAR1,BRAT1,BSG,C1orf35,CAPN1,CCDC22,CD320,CDC37,CHERP,CHMP1A,CHMP6,CLCN7,CLTB,CLUH,COPE,CORO1B,COX5B,COX8A,CPSF1,CPTP,CSNK1G2,CTTN,CYBA…
GO:1901137	carbohydrate derivative biosynthetic process	44	625	0.011	ENSP00000017003,ENSP00000026218,ENSP00000029410,ENSP00000215375,ENSP00000215882,ENSP00000216259,ENSP00000219302,ENSP00000221930,ENSP00000223127,ENSP00000229239,ENSP00000248958,ENSP00000258424,ENSP00000264039,ENSP00000265471,ENSP00000265686,ENSP00000266025,ENSP00000269848,ENSP00000301012,ENSP00000303356,ENSP00000304592,ENSP00000306003,ENSP00000307971,ENSP00000310696,ENSP00000317159,ENSP00000326570…	ALDOA,ALG12,AMDHD2,APRT,ATP5D,ATP5I,B3GAT3,B4GALT2,B4GALT7,CHST12,COX5B,CYC1,DCXR,DPM3,FASN,FKRP,G6PD,GALK1,GAPDH,GPAA1,GPC1,GUK1,IMPDH1,MVD,NME1-NME2,NME2,NME3,PANK4,PFKL,PIGQ,PLOD3,PMM1,RFNG,SDF2L1,SLC25A1,ST3GAL2,ST6GALNAC4,TCIRG1,TGFB1,TMEM115,TSTA3,UCKL1,UQCC3,XYLT2
GO:0016192	vesicle-mediated transport	96	1699	0.0111	ENSP00000215754,ENSP00000216962,ENSP00000219476,ENSP00000220509,ENSP00000221930,ENSP00000221957,ENSP00000248929,ENSP00000250894,ENSP00000253193,ENSP00000255641,ENSP00000261623,ENSP00000262370,ENSP00000262812,ENSP00000263100,ENSP00000263270,ENSP00000264771,ENSP00000265562,ENSP00000265686,ENSP00000266025,ENSP00000267202,ENSP00000269848,ENSP00000269886,ENSP00000270176,ENSP00000272139,ENSP00000279281…	A1BG,ACTG1,ADRBK1,AGPAT2,ALDOA,AP1B1,AP1M1,AP2A1,AP2S1,AP3D1,AP5S1,AP5Z1,APRT,ARF1,ARFGAP1,ARFRP1,ARPC1B,ATAD3B,ATP6V0C,C1orf35,CAPN1,CCDC22,CHMP1A,CHMP6,CLTB,COPE,CSNK1G2,CTTN,CYBA,DBNL,DNAJC5,DNM2,DPP7,ENSG00000103426,EPN1,FLNA,GAK,GGA1,GSTP1,HGS,HRAS,IMPDH1,INPPL1,KLC2,LLGL1,LMAN2,LRP3,MAPK8IP3,MGRN1,MICALL2,MIF,MON1A,MVB12A,NME1-NME2,NME2,PDLIM7,PFKL,PIP5K1C,PLEKHJ1,PLIN3,PPP6R1,PTGES2,PTPN23…
GO:0009259	ribonucleotide metabolic process	34	440	0.0113	ENSP00000215375,ENSP00000215565,ENSP00000215882,ENSP00000219302,ENSP00000221930,ENSP00000229239,ENSP00000233627,ENSP00000258424,ENSP00000265686,ENSP00000269848,ENSP00000274137,ENSP00000301012,ENSP00000301457,ENSP00000304592,ENSP00000306003,ENSP00000315774,ENSP00000317159,ENSP00000321260,ENSP00000322450,ENSP00000345096,ENSP00000346155,ENSP00000349486,ENSP00000355689,ENSP00000362271,ENSP00000367615…	AK1,ALDOA,APRT,ATP5D,ATP5I,BAD,COX5B,COX8A,CYC1,FASN,GALK1,GAPDH,GUK1,IMPDH1,MECP2,MVD,NADK,NDUFA7,NDUFB7,NDUFS6,NDUFS7,NDUFS8,NDUFV1,NME1-NME2,NME2,NME3,PANK4,PFKL,SCRIB,SLC25A1,TCIRG1,TGFB1,UCKL1,UQCC3
GO:0006464	cellular protein modification process	154	2999	0.0115	ENSP00000026218,ENSP00000029410,ENSP00000080059,ENSP00000171111,ENSP00000215574,ENSP00000215659,ENSP00000216085,ENSP00000216259,ENSP00000216267,ENSP00000216271,ENSP00000219548,ENSP00000220003,ENSP00000221930,ENSP00000222005,ENSP00000223127,ENSP00000226760,ENSP00000229239,ENSP00000247665,ENSP00000247970,ENSP00000248958,ENSP00000250894,ENSP00000250974,ENSP00000253024,ENSP00000254337,ENSP00000255641…	ABHD17A,ADRBK1,ADRM1,AKT1,AKT2,ALG12,ANAPC11,ANAPC2,ARAF,ARRDC1,ASB6,ATG4B,ATG4D,ATP13A2,ATXN7L3,AXIN1,B3GAT3,B4GALT2,B4GALT7,BCKDK,BRD1,CCDC22,CCM2,CDC34,CDC37,CSK,CSNK1G2,CTBP1,CTDP1,CXXC1,DAPK3,DBNL,DCAF15,DDA1,DGKQ,DMWD,DOHH,DOT1L,DPM3,DTX2,E4F1,EGLN2,FASTK,FBXL19,FBXL6,FBXW5,FKBP8,FKRP,FZR1,GAK,GAPDH,GPAA1,GPS1,HCFC1,HDAC10,HDAC7,HMG20B,HRAS,HSF1,INO80E,IRAK1,JOSD2,KEAP1,KLHL17,KLHL22,LEPREL…
GO:0009168	purine ribonucleoside monophosphate biosynthetic process	13	98	0.0116	ENSP00000215375,ENSP00000221930,ENSP00000229239,ENSP00000258424,ENSP00000265686,ENSP00000269848,ENSP00000306003,ENSP00000317159,ENSP00000345096,ENSP00000367615,ENSP00000378669,ENSP00000432692,ENSP00000465930	ALDOA,APRT,ATP5D,ATP5I,COX5B,CYC1,GALK1,GAPDH,IMPDH1,PFKL,TCIRG1,TGFB1,UQCC3
GO:0045732	positive regulation of protein catabolic process	21	217	0.0116	ENSP00000171111,ENSP00000216085,ENSP00000219548,ENSP00000221566,ENSP00000248929,ENSP00000255631,ENSP00000262320,ENSP00000325677,ENSP00000326095,ENSP00000341344,ENSP00000349087,ENSP00000349957,ENSP00000365401,ENSP00000366565,ENSP00000368169,ENSP00000378529,ENSP00000384259,ENSP00000423673,ENSP00000451828,ENSP00000469686,ENSP00000483552	AKT1,ANAPC11,ATG4B,AXIN1,CCDC22,DVL1,EGLN2,FURIN,FZR1,GGA1,HSPBP1,KEAP1,NDUFA13,RHBDD3,RNF166,RNF40,SGSM3,SGTA,STUB1,TMEM259,VPS28
GO:0006091	generation of precursor metabolites and energy	31	388	0.0117	ENSP00000215375,ENSP00000215565,ENSP00000216254,ENSP00000216962,ENSP00000217901,ENSP00000229239,ENSP00000233627,ENSP00000258424,ENSP00000258770,ENSP00000261623,ENSP00000269848,ENSP00000274137,ENSP00000301457,ENSP00000306003,ENSP00000310928,ENSP00000315774,ENSP00000317159,ENSP00000321260,ENSP00000322450,ENSP00000325655,ENSP00000345341,ENSP00000346173,ENSP00000370968,ENSP00000375892,ENSP00000377311…	ACO2,AKT1,AKT2,ALDOA,ATP5D,ATP5I,CHCHD5,COX5B,COX8A,CYBA,CYC1,ETFB,FDX1L,GALK1,GAPDH,IDH3G,MECP2,MYBBP1A,NDUFA7,NDUFB7,NDUFS6,NDUFS7,NDUFS8,NDUFV1,PFKL,PPARD,PTGES2,PYGB,TBRG4,TSTA3,UQCC3
GO:0010498	proteasomal protein catabolic process	25	284	0.0118	ENSP00000171111,ENSP00000215574,ENSP00000219548,ENSP00000221566,ENSP00000226760,ENSP00000248958,ENSP00000255608,ENSP00000264552,ENSP00000265857,ENSP00000292363,ENSP00000301281,ENSP00000302830,ENSP00000313034,ENSP00000314004,ENSP00000333633,ENSP00000348632,ENSP00000349957,ENSP00000369666,ENSP00000372394,ENSP00000376565,ENSP00000378529,ENSP00000380413,ENSP00000381698,ENSP00000383719,ENSP00000385096	AGAP3,ANAPC11,ANAPC2,BTBD2,CDC34,FBXL19,FBXW5,FZR1,GET4,KCTD17,KEAP1,MAEA,MTA1,RBCK1,RNF126,SDF2L1,SGTA,SHARPIN,STUB1,TMEM129,TMUB1,UBE2J2,UBE2S,UBXN6,WFS1
GO:0044743	protein transmembrane import into intracellular organelle	8	38	0.0118	ENSP00000215570,ENSP00000241041,ENSP00000270538,ENSP00000315693,ENSP00000349016,ENSP00000360803,ENSP00000410339,ENSP00000423673	DNLZ,NDUFA13,PAM16,PEX14,PEX16,TIMM13,TIMM44,TOMM40
GO:0009150	purine ribonucleotide metabolic process	33	425	0.0119	ENSP00000215375,ENSP00000215565,ENSP00000215882,ENSP00000219302,ENSP00000221930,ENSP00000229239,ENSP00000233627,ENSP00000258424,ENSP00000265686,ENSP00000269848,ENSP00000274137,ENSP00000301012,ENSP00000301457,ENSP00000304592,ENSP00000306003,ENSP00000315774,ENSP00000317159,ENSP00000321260,ENSP00000322450,ENSP00000345096,ENSP00000349486,ENSP00000355689,ENSP00000362271,ENSP00000367615,ENSP00000367727…	AK1,ALDOA,APRT,ATP5D,ATP5I,BAD,COX5B,COX8A,CYC1,FASN,GALK1,GAPDH,GUK1,IMPDH1,MECP2,MVD,NADK,NDUFA7,NDUFB7,NDUFS6,NDUFS7,NDUFS8,NDUFV1,NME1-NME2,NME2,NME3,PANK4,PFKL,SCRIB,SLC25A1,TCIRG1,TGFB1,UQCC3
GO:0065002	intracellular protein transmembrane transport	9	49	0.0119	ENSP00000215570,ENSP00000241041,ENSP00000270538,ENSP00000315693,ENSP00000349016,ENSP00000360803,ENSP00000375892,ENSP00000410339,ENSP00000423673	AKT2,DNLZ,NDUFA13,PAM16,PEX14,PEX16,TIMM13,TIMM44,TOMM40
GO:0033043	regulation of organelle organization	70	1155	0.0121	ENSP00000219476,ENSP00000220509,ENSP00000221930,ENSP00000222005,ENSP00000240123,ENSP00000247665,ENSP00000247970,ENSP00000248929,ENSP00000249014,ENSP00000253024,ENSP00000262304,ENSP00000262948,ENSP00000263212,ENSP00000269321,ENSP00000285735,ENSP00000290921,ENSP00000301488,ENSP00000303908,ENSP00000304593,ENSP00000310094,ENSP00000310226,ENSP00000313034,ENSP00000317992,ENSP00000323511,ENSP00000324318…	ACD,AKT1,AKT2,ANAPC11,ARF1,ARHGDIA,ARPC1B,ATP13A2,AURKAIP1,BAD,CDC37,CDC42EP1,CDK2AP2,CHMP1A,CORO1B,CTBP1,CTTN,DAPK3,DNM2,EVI5L,FBXW5,FLNA,FSCN1,FZR1,GAS2L1,HRAS,INF2,KATNB1,KCTD17,KLHL22,LMNA,MAD1L1,MAP1S,MAP2K2,MAP2K7,MECP2,MLST8,NOC2L,PHPT1,PIN1,PKD1,PLXNA3,PNKP,PPM1F,PPP1R9B,RAB1B,RANBP3,RHOC,RNF40,RPS6KA4,RTEL1,RUVBL2,SGSM3,SIRT6,SIVA1,SORBS3,SYDE1,TAOK2,TBC1D10B,TBC1D22A,TGFB1,TRAPPC12,TRIM…
GO:0090304	nucleic acid metabolic process	194	3941	0.0124	ENSP00000007390,ENSP00000080059,ENSP00000170168,ENSP00000171111,ENSP00000200457,ENSP00000215574,ENSP00000215659,ENSP00000215742,ENSP00000216271,ENSP00000219066,ENSP00000219431,ENSP00000219548,ENSP00000221455,ENSP00000221494,ENSP00000221561,ENSP00000221573,ENSP00000222247,ENSP00000222329,ENSP00000224073,ENSP00000242784,ENSP00000246194,ENSP00000247003,ENSP00000250237,ENSP00000250916,ENSP00000252136…	ACD,ADRM1,AES,AP5S1,AP5Z1,ARL6IP4,ATN1,ATXN7L3,AURKAIP1,BCL9L,BRF1,C11orf84,C17orf70,C19orf43,C1orf86,C9orf142,CACTIN,CC2D1A,CCDC85B,CDC34,CHERP,CHMP1A,CIC,CLASRP,CPSF1,CPSF3L,CTBP1,CTDP1,CTU2,CXXC1,DAPK3,DDX49,DDX54,DHX37,DOT1L,DRAP1,DUS1L,DUS3L,DVL1,E4F1,EDC4,EDF1,EEF1D,ENDOV,ERF,ESRRA,EXOSC4,FARSA,FAU,FLII,FLNA,FZR1,GATAD2A,GMEB2,GPS1,GTF2F1,HCFC1,HDAC10,HDAC7,HMG20B,HSF1,INO80E,INTS1,IRF2BP1,…
GO:0030163	protein catabolic process	43	615	0.0128	ENSP00000171111,ENSP00000215574,ENSP00000219548,ENSP00000221566,ENSP00000226760,ENSP00000245816,ENSP00000248958,ENSP00000250974,ENSP00000255608,ENSP00000263270,ENSP00000264039,ENSP00000264552,ENSP00000265562,ENSP00000265686,ENSP00000265857,ENSP00000292363,ENSP00000301281,ENSP00000302830,ENSP00000313034,ENSP00000314004,ENSP00000314733,ENSP00000324810,ENSP00000325677,ENSP00000333633,ENSP00000341483…	ABHD17A,ADRM1,AGAP3,AKT1,ANAPC11,ANAPC2,AP2A1,AP2S1,ARRDC1,BTBD2,CDC34,CLPP,FBXL19,FBXW5,FZR1,GET4,GPC1,KCTD17,KEAP1,LONP1,LYPLA2,MAEA,MTA1,MVB12A,PTPN23,RANBP3,RBCK1,RNF126,RNF40,SDF2L1,SGTA,SHARPIN,STUB1,TCIRG1,TGFB1I1,TMEM129,TMUB1,TOLLIP,UBE2J2,UBE2S,UBXN6,VPS28,WFS1
GO:0006119	oxidative phosphorylation	13	100	0.0129	ENSP00000215375,ENSP00000215565,ENSP00000233627,ENSP00000258424,ENSP00000274137,ENSP00000301457,ENSP00000306003,ENSP00000315774,ENSP00000317159,ENSP00000321260,ENSP00000322450,ENSP00000395535,ENSP00000432692	ATP5D,ATP5I,COX5B,COX8A,CYC1,MECP2,NDUFA7,NDUFB7,NDUFS6,NDUFS7,NDUFS8,NDUFV1,UQCC3
GO:0006796	phosphate-containing compound metabolic process	112	2065	0.0129	ENSP00000026218,ENSP00000215375,ENSP00000215565,ENSP00000215659,ENSP00000215882,ENSP00000216085,ENSP00000219066,ENSP00000219302,ENSP00000220003,ENSP00000221930,ENSP00000222005,ENSP00000229239,ENSP00000230431,ENSP00000233627,ENSP00000245222,ENSP00000245552,ENSP00000245615,ENSP00000247665,ENSP00000250894,ENSP00000252603,ENSP00000253024,ENSP00000255389,ENSP00000255641,ENSP00000258424,ENSP00000258770…	ADRBK1,AGPAT2,AK1,AKT1,AKT2,ALDOA,APRT,ARAF,ARF1,ATP13A2,ATP5D,ATP5I,AXIN1,BAD,BCKDK,CCM2,CDC37,COX5B,COX8A,CSK,CSNK1G2,CTBP1,CTDP1,CYC1,DAPK3,DBNL,DCXR,DGKQ,DGKZ,DNPH1,DPM3,FASN,FASTK,G6PD,GAK,GALK1,GAPDH,GPAA1,GPS1,GUK1,HRAS,HSF1,IMPDH1,INPP5E,INPPL1,IRAK1,MAP2K2,MAP2K7,MAP3K11,MAPK12,MAPK7,MAPK8IP3,MBOAT7,MECP2,MINK1,MVD,NADK,NDUFA7,NDUFB7,NDUFS6,NDUFS7,NDUFS8,NDUFV1,NME1-NME2,NME2,NME3,NT5C,N…
GO:0045047	protein targeting to ER	13	101	0.0138	ENSP00000216259,ENSP00000222247,ENSP00000259469,ENSP00000262584,ENSP00000302896,ENSP00000322419,ENSP00000341885,ENSP00000346037,ENSP00000418868,ENSP00000435370,ENSP00000464342,ENSP00000467466,ENSP00000472985	FAU,PMM1,RPL18A,RPL29,RPL35,RPL36,RPL8,RPLP1,RPLP2,RPS15,RPS2,RPS5,RPS9
GO:0006754	ATP biosynthetic process	11	75	0.0142	ENSP00000215375,ENSP00000221930,ENSP00000229239,ENSP00000258424,ENSP00000265686,ENSP00000269848,ENSP00000306003,ENSP00000317159,ENSP00000378669,ENSP00000432692,ENSP00000465930	ALDOA,ATP5D,ATP5I,COX5B,CYC1,GALK1,GAPDH,PFKL,TCIRG1,TGFB1,UQCC3
GO:0050690	regulation of defense response to virus by virus	7	30	0.0151	ENSP00000263270,ENSP00000316454,ENSP00000349486,ENSP00000350199,ENSP00000351926,ENSP00000388996,ENSP00000440005	AP1B1,AP1M1,AP2A1,AP2S1,ARF1,PACS1,SCRIB
GO:1901070	guanosine-containing compound biosynthetic process	5	13	0.0159	ENSP00000219302,ENSP00000345096,ENSP00000355689,ENSP00000376886,ENSP00000376889	GUK1,IMPDH1,NME1-NME2,NME2,NME3
GO:0009896	positive regulation of catabolic process	31	399	0.0161	ENSP00000171111,ENSP00000216085,ENSP00000219476,ENSP00000219548,ENSP00000221566,ENSP00000222005,ENSP00000248244,ENSP00000248929,ENSP00000255631,ENSP00000262320,ENSP00000324560,ENSP00000324856,ENSP00000325677,ENSP00000326095,ENSP00000341344,ENSP00000349087,ENSP00000349957,ENSP00000365401,ENSP00000366565,ENSP00000368169,ENSP00000375892,ENSP00000378040,ENSP00000378529,ENSP00000384259,ENSP00000392828…	AKT1,AKT2,ANAPC11,ATG4B,AXIN1,BAD,CCDC22,CDC37,DVL1,EGLN2,FURIN,FZR1,GGA1,GPSM1,HSF1,HSPBP1,KEAP1,NDUFA13,RHBDD3,RNF166,RNF40,SGSM3,SGTA,STK11,STUB1,TICAM1,TMEM259,TSC2,ULK1,UPF1,VPS28
GO:0055114	oxidation-reduction process	58	923	0.0161	ENSP00000215565,ENSP00000216254,ENSP00000216962,ENSP00000217901,ENSP00000218104,ENSP00000219481,ENSP00000220966,ENSP00000223127,ENSP00000229239,ENSP00000233627,ENSP00000242592,ENSP00000245812,ENSP00000248114,ENSP00000251588,ENSP00000258424,ENSP00000258770,ENSP00000261623,ENSP00000263368,ENSP00000268797,ENSP00000269848,ENSP00000274137,ENSP00000274787,ENSP00000276062,ENSP00000290921,ENSP00000293350…	ABCD1,ACADS,ACO2,AKT1,AKT2,ALDH16A1,ALDOA,ALKBH7,BLVRB,CHCHD5,COX5B,COX8A,CTBP1,CYBA,CYC1,DCXR,DECR2,DOHH,DUS1L,DUS3L,ECI1,EGLN2,ETFB,FASN,FDX1L,G6PD,GAPDH,GFER,GFOD2,GSTP1,HIGD2A,IDH3G,IMPDH1,LEPREL2,MECP2,MYBBP1A,NARFL,NDOR1,NDUFA11,NDUFA13,NDUFA7,NDUFB11,NDUFB7,NDUFS6,NDUFS7,NDUFS8,NDUFV1,OGFOD2,PFKL,PLOD3,PPARD,PTGES2,PYCRL,PYGB,SCO2,TBRG4,TSTA3,UQCC3
GO:0007007	inner mitochondrial membrane organization	8	41	0.0163	ENSP00000215375,ENSP00000215570,ENSP00000290913,ENSP00000305653,ENSP00000306003,ENSP00000309561,ENSP00000423673,ENSP00000432692	ATP5D,ATP5I,C19orf70,CHCHD6,LETM1,NDUFA13,TIMM13,UQCC3
GO:0000184	nuclear-transcribed mRNA catabolic process, nonsense-mediated decay	14	118	0.0165	ENSP00000222247,ENSP00000259469,ENSP00000262584,ENSP00000302896,ENSP00000322419,ENSP00000324804,ENSP00000341885,ENSP00000346037,ENSP00000418868,ENSP00000435370,ENSP00000464342,ENSP00000467466,ENSP00000470142,ENSP00000472985	FAU,PPP2R1A,RPL18A,RPL29,RPL35,RPL36,RPL8,RPLP1,RPLP2,RPS15,RPS2,RPS5,RPS9,UPF1
GO:0022411	cellular component disassembly	29	364	0.0165	ENSP00000177742,ENSP00000199706,ENSP00000252602,ENSP00000253099,ENSP00000258105,ENSP00000262320,ENSP00000269886,ENSP00000308275,ENSP00000309521,ENSP00000311318,ENSP00000314499,ENSP00000323065,ENSP00000333769,ENSP00000333837,ENSP00000339844,ENSP00000342676,ENSP00000349016,ENSP00000360498,ENSP00000368169,ENSP00000375844,ENSP00000380466,ENSP00000380998,ENSP00000381698,ENSP00000384259,ENSP00000384952…	ATG4B,ATG4D,AURKAIP1,AXIN1,BSG,CAPN10,CHMP1A,DVL1,FURIN,GADD45GIP1,GAK,LIME1,MRPL12,MRPL28,MRPL34,MRPL36,MRPL38,MRPL4,MRPL41,MRPL43,MRPL53,MRPL55,MRPS12,MRPS34,PEX14,RPL23L,SH3GL1,SHARPIN,SMARCA4
GO:0032981	mitochondrial respiratory chain complex I assembly	10	65	0.0174	ENSP00000215565,ENSP00000233627,ENSP00000274137,ENSP00000276062,ENSP00000301457,ENSP00000315774,ENSP00000322450,ENSP00000323076,ENSP00000389160,ENSP00000423673	NDUFA11,NDUFA13,NDUFA7,NDUFAF3,NDUFB11,NDUFB7,NDUFS6,NDUFS7,NDUFS8,NDUFV1
GO:0016032	viral process	40	571	0.0175	ENSP00000219476,ENSP00000220509,ENSP00000221566,ENSP00000221930,ENSP00000252483,ENSP00000253108,ENSP00000263270,ENSP00000267202,ENSP00000290921,ENSP00000301727,ENSP00000309555,ENSP00000310226,ENSP00000312262,ENSP00000316454,ENSP00000317468,ENSP00000323065,ENSP00000324810,ENSP00000329213,ENSP00000329757,ENSP00000346155,ENSP00000348632,ENSP00000349428,ENSP00000349486,ENSP00000350199,ENSP00000351926…	ADRBK1,AP1B1,AP1M1,AP2A1,AP2S1,ARF1,ATP6V0C,BAD,C9orf69,CHMP1A,CHMP6,CTBP1,E4F1,EIF3G,FKBP8,FURIN,GADD45GIP1,HCFC1,HYAL2,IRAK1,IRF3,MVB12A,PACS1,PACS2,POLR2E,PTBP1,PVRL2,RAB1B,RBCK1,RELA,SCRIB,SGTA,SIVA1,SLC52A2,TGFB1,TSC2,UCKL1,VPS18,VPS28,VPS37B
GO:0042775	mitochondrial ATP synthesis coupled electron transport	11	78	0.0175	ENSP00000215565,ENSP00000233627,ENSP00000258424,ENSP00000274137,ENSP00000301457,ENSP00000315774,ENSP00000317159,ENSP00000321260,ENSP00000322450,ENSP00000395535,ENSP00000432692	COX5B,COX8A,CYC1,MECP2,NDUFA7,NDUFB7,NDUFS6,NDUFS7,NDUFS8,NDUFV1,UQCC3
GO:0044403	symbiont process	44	650	0.018	ENSP00000219476,ENSP00000220509,ENSP00000221566,ENSP00000221930,ENSP00000229239,ENSP00000252483,ENSP00000253108,ENSP00000263270,ENSP00000267202,ENSP00000290921,ENSP00000301727,ENSP00000309555,ENSP00000310226,ENSP00000312262,ENSP00000316454,ENSP00000317468,ENSP00000323065,ENSP00000324560,ENSP00000324810,ENSP00000329213,ENSP00000329757,ENSP00000346155,ENSP00000348632,ENSP00000349428,ENSP00000349486…	ADRBK1,AP1B1,AP1M1,AP2A1,AP2S1,ARF1,ATP6V0C,BAD,C9orf69,CHMP1A,CHMP6,CTBP1,CTDP1,E4F1,EIF3G,FKBP8,FURIN,GADD45GIP1,GAPDH,HCFC1,HYAL2,IRAK1,IRF3,MVB12A,PACS1,PACS2,POLR2E,PTBP1,PVRL2,RAB1B,RBCK1,RELA,SCRIB,SGTA,SIVA1,SLC52A2,SMARCA4,TGFB1,TSC2,UCKL1,ULK1,VPS18,VPS28,VPS37B
GO:0006614	SRP-dependent cotranslational protein targeting to membrane	12	92	0.0183	ENSP00000222247,ENSP00000259469,ENSP00000262584,ENSP00000302896,ENSP00000322419,ENSP00000341885,ENSP00000346037,ENSP00000418868,ENSP00000435370,ENSP00000464342,ENSP00000467466,ENSP00000472985	FAU,RPL18A,RPL29,RPL35,RPL36,RPL8,RPLP1,RPLP2,RPS15,RPS2,RPS5,RPS9
GO:0009132	nucleoside diphosphate metabolic process	11	80	0.0205	ENSP00000219302,ENSP00000229239,ENSP00000269848,ENSP00000349486,ENSP00000355689,ENSP00000362271,ENSP00000376886,ENSP00000376889,ENSP00000378040,ENSP00000378669,ENSP00000465930	AK1,ALDOA,BAD,GALK1,GAPDH,GUK1,NME1-NME2,NME2,NME3,PFKL,SCRIB
GO:0044085	cellular component biogenesis	132	2556	0.0212	ENSP00000007390,ENSP00000080059,ENSP00000200457,ENSP00000215565,ENSP00000215754,ENSP00000221494,ENSP00000221930,ENSP00000223127,ENSP00000233627,ENSP00000241041,ENSP00000245816,ENSP00000247003,ENSP00000248450,ENSP00000248846,ENSP00000251588,ENSP00000252483,ENSP00000253024,ENSP00000253107,ENSP00000259469,ENSP00000261623,ENSP00000262302,ENSP00000262306,ENSP00000262320,ENSP00000263270,ENSP00000263381…	AAMP,ACD,ACTG1,ADRM1,ALDOA,AP2S1,ARRDC1,ATG4B,ATG4D,ATP13A2,ATP6V0D1,AXIN1,BAD,BCL9L,BRF1,CHMP1A,CHMP6,CLPP,CORO1B,CTTN,CYBA,DBNL,DCXR,DDX49,DGKQ,DHX37,DNM2,DVL1,EMC6,EMILIN1,ENSG00000103426,EXOSC4,FARSA,FLNA,FSCN1,GAK,GPAA1,GPC1,H1FX,HDAC7,HGS,HRAS,HSF1,INPPL1,IRAK1,KCTD14,KCTD17,LETM1,LLGL1,LONP1,MECP2,MICALL2,MIF,MTG2,MVB12A,NAA60,NACC1,NARFL,NDUFA11,NDUFA13,NDUFA7,NDUFAF3,NDUFB11,NDUFB7,NDUFS…
GO:0046129	purine ribonucleoside biosynthetic process	6	23	0.0212	ENSP00000219302,ENSP00000345096,ENSP00000355689,ENSP00000367615,ENSP00000376886,ENSP00000376889	APRT,GUK1,IMPDH1,NME1-NME2,NME2,NME3
GO:0045333	cellular respiration	16	153	0.0217	ENSP00000215565,ENSP00000216254,ENSP00000217901,ENSP00000233627,ENSP00000258424,ENSP00000258770,ENSP00000274137,ENSP00000301457,ENSP00000315774,ENSP00000317159,ENSP00000321260,ENSP00000322450,ENSP00000325655,ENSP00000370968,ENSP00000395535,ENSP00000432692	ACO2,CHCHD5,COX5B,COX8A,CYC1,IDH3G,MECP2,MYBBP1A,NDUFA7,NDUFB7,NDUFS6,NDUFS7,NDUFS8,NDUFV1,TBRG4,UQCC3
GO:0070972	protein localization to endoplasmic reticulum	14	123	0.0217	ENSP00000216259,ENSP00000222247,ENSP00000259469,ENSP00000262584,ENSP00000302896,ENSP00000322419,ENSP00000341885,ENSP00000346037,ENSP00000347206,ENSP00000418868,ENSP00000435370,ENSP00000464342,ENSP00000467466,ENSP00000472985	FAU,GPAA1,PMM1,RPL18A,RPL29,RPL35,RPL36,RPL8,RPLP1,RPLP2,RPS15,RPS2,RPS5,RPS9
GO:0016197	endosomal transport	18	185	0.022	ENSP00000265562,ENSP00000267202,ENSP00000279281,ENSP00000292363,ENSP00000297508,ENSP00000297562,ENSP00000301281,ENSP00000317468,ENSP00000324810,ENSP00000331201,ENSP00000333547,ENSP00000349486,ENSP00000366565,ENSP00000386538,ENSP00000464955,ENSP00000466298,ENSP00000481750,ENSP00000483486	AP5S1,AP5Z1,ARFRP1,CHMP6,HGS,MICALL2,MVB12A,PLEKHJ1,PTPN23,RAB11B,RNF126,SCRIB,STX10,TBC1D10B,UBXN6,VPS28,VPS37B,VPS51
GO:0022900	electron transport chain	17	169	0.022	ENSP00000215565,ENSP00000233627,ENSP00000258424,ENSP00000261623,ENSP00000274137,ENSP00000301457,ENSP00000315774,ENSP00000317159,ENSP00000321260,ENSP00000322450,ENSP00000345341,ENSP00000346173,ENSP00000370968,ENSP00000377311,ENSP00000395535,ENSP00000398803,ENSP00000432692	COX5B,COX8A,CYBA,CYC1,ETFB,FDX1L,MECP2,MYBBP1A,NDUFA7,NDUFB7,NDUFS6,NDUFS7,NDUFS8,NDUFV1,PTGES2,TSTA3,UQCC3
GO:0044257	cellular protein catabolic process	39	562	0.0222	ENSP00000171111,ENSP00000215574,ENSP00000219548,ENSP00000221566,ENSP00000226760,ENSP00000245816,ENSP00000248958,ENSP00000255608,ENSP00000263270,ENSP00000264552,ENSP00000265562,ENSP00000265686,ENSP00000265857,ENSP00000292363,ENSP00000301281,ENSP00000302830,ENSP00000313034,ENSP00000314004,ENSP00000314733,ENSP00000324810,ENSP00000325677,ENSP00000333633,ENSP00000341483,ENSP00000348632,ENSP00000349957…	ADRM1,AGAP3,ANAPC11,ANAPC2,AP2A1,AP2S1,ARRDC1,BTBD2,CDC34,CLPP,FBXL19,FBXW5,FZR1,GET4,KCTD17,KEAP1,LONP1,MAEA,MTA1,MVB12A,PTPN23,RANBP3,RBCK1,RNF126,RNF40,SDF2L1,SGTA,SHARPIN,STUB1,TCIRG1,TGFB1I1,TMEM129,TMUB1,TOLLIP,UBE2J2,UBE2S,UBXN6,VPS28,WFS1
GO:0034470	ncRNA processing	27	340	0.0233	ENSP00000007390,ENSP00000247003,ENSP00000250237,ENSP00000259469,ENSP00000274606,ENSP00000302896,ENSP00000309126,ENSP00000310448,ENSP00000311135,ENSP00000311977,ENSP00000315476,ENSP00000328854,ENSP00000341885,ENSP00000346280,ENSP00000365837,ENSP00000368318,ENSP00000374399,ENSP00000385722,ENSP00000388320,ENSP00000397402,ENSP00000409799,ENSP00000445001,ENSP00000454836,ENSP00000455026,ENSP00000466967…	CPSF3L,CTU2,DDX49,DHX37,DUS1L,DUS3L,EXOSC4,INTS1,NHP2,NOC4L,NSUN5,PUS1,PUSL1,QTRT1,RPL35,RPP21,RPS15,RPS2,RPS9,RPUSD1,SART1,TBL3,TRMT1,TRMT61A,TSEN34,TSR3,WDR18
[truncated: 25 more rows]

## Sheet: Magenta
#term ID	term description	observed gene count	background gene count	false discovery rate	matching proteins in your network (IDs)	matching proteins in your network (labels)
[truncated: 196 more rows]

## Sheet: Black
#term ID	term description	observed gene count	background gene count	false discovery rate	matching proteins in your network (IDs)	matching proteins in your network (labels)
[truncated: 168 more rows]
