# Supplementary material for: Analysis of transcriptional modules during human fibroblast ageing
Source: Sci Rep. 2020 Nov 5;10:19086. doi: 10.1038/s41598-020-76117-y (PMC7645754; doi:10.1038/s41598-020-76117-y)
Supplement: Supplementary file 2 — Supplementary Information 2. [file 41598_2020_76117_MOESM2_ESM.xlsx]

## Sheet: Blue
Gene	Interactions
CDK1	241
CDC20	189
CCNA2	185
AURKB	185
PLK1	184
CCNB1	182
BUB1B	179
MAD2L1	175
BUB1	174
CCNB2	171
AURKA	163
TOP2A	161
NDC80	156
CDCA8	152
KIF11	150
NCAPG	149
KIF2C	144
BIRC5	142
CDC45	141
UBE2C	139
CDC6	139
TTK	138
TPX2	137
CENPF	130
RFC4	130
ASPM	130
CHEK1	128
DLGAP5	126
RRM2	126
EXO1	125
KIF20A	123
CENPE	123
CENPA	123
MCM2	121
PBK	121
ESPL1	120
MCM4	118
NUSAP1	118
NUF2	117
MELK	115
DTL	113
PCNA	112
MCM3	111
MCM5	111
KIF23	111
MCM10	109
PTTG1	109
NEK2	109
KIF4A	108
ZWINT	107
KIF15	107
PRC1	106
HMMR	106
CDCA5	104
CENPN	103
BRCA1	102
SMC2	100
FEN1	100
CEP55	100
MCM7	99
TYMS	99
RAD51	98
HJURP	98
CENPU	98
CENPM	98
OIP5	97
KIAA0101	97
POLE2	96
MCM6	95
GINS2	95
FANCI	94
INCENP	92
RAD51AP1	92
RACGAP1	91
PLK4	90
CDK2	89
RFC3	89
BUB3	87
POLR2D	87
NUP107	87
SMC4	86
NUP85	86
SGOL1	86
SPAG5	86
KIF18A	85
CKAP5	84
RPA1	84
CDKN3	84
KNTC1	82
RPA3	82
MKI67	82
NCAPH	82
POLE	81
SPC25	79
ASF1B	79
POLA1	78
CDT1	78
FOXM1	78
HSPA8	78
SNRPF	77
ORC1	77
SNRPG	77
PRIM1	77
H2AFX	77
MAPRE1	77
CASC5	76
TRIP13	74
RFC5	73
APITD1	73
SMC1A	73
SNRPD3	73
PRPF19	72
WDHD1	72
SKA1	72
PPP2R5D	72
SNRPB	71
RANGAP1	71
ALYREF	71
SNRPD1	70
SRSF2	69
RNPS1	69
CDCA3	69
SRSF7	68
KIF14	68
POLD1	67
CDC25C	67
ECT2	67
CENPI	67
CKS1B	66
ERCC6L	66
ANLN	66
RRM1	66
FBXO5	66
CENPK	65
RBM8A	64
ZWILCH	64
CENPH	64
DHX38	64
CPSF3	64
RFC2	64
DHX9	63
H2AFZ	63
U2AF1L4	63
RAD54L	63
CPSF4	62
NUDC	62
BLM	61
SPC24	61
CENPO	61
HNRNPM	61
GTSE1	61
CENPL	61
ZW10	61
NOP56	60
HNRNPA2B1	59
LIG1	59
DSN1	58
NCAPD2	58
CKS2	58
GMNN	58
KIFC1	58
SHCBP1	58
EFTUD2	57
ESCO2	57
NCAPG2	56
POLE3	56
SNRNP40	56
HNRNPL	56
FBL	56
POLA2	55
NOP58	55
UBE2T	55
FUS	55
H2AFV	55
TIMELESS	54
SRRT	54
ELAVL1	54
SGOL2	54
PDCD11	53
RBMX	53
CKAP2	53
CLSPN	52
NSL1	52
UHRF1	52
KAT5	52
RUVBL1	52
TROAP	52
DEPDC1	52
KIF22	52
SF3B2	51
SNRPC	51
CSTF2	51
BARD1	51
TOPBP1	51
YBX1	51
KPNA2	50
LSM2	50
PHF5A	50
SF3B4	50
SF3A3	50
CDC25A	50
SNRPA	50
PCBP1	50
HNRNPUL1	50
PQBP1	50
LSM4	49
PSMA7	49
CDC7	49
LSM3	49
PSMD1	49
PSMD2	49
DDX23	49
DHX16	49
DDX46	49
WBP11	49
PSMC5	48
TIPIN	48
POLD2	48
PPIL1	48
ARHGAP11A	48
PRPF3	47
RRP9	47
PRPF4	47
RBBP7	47
PPIH	47
CENPW	47
MRTO4	47
PSMC4	47
ATRIP	46
PSMD14	45
PSMD4	45
NUP62	45
TUBB4B	45
KIF18B	45
PSME3	45
FAM64A	45
NUP93	44
PSMC3	44
DKC1	44
NUP155	44
NUP35	44
NUP205	43
WDR46	43
MCM8	43
PES1	43
NUP88	43
ANAPC7	42
NOP14	42
IMP4	42
NUP188	42
TACC3	42
KIF20B	42
NDC1	42
AAAS	42
RAN	41
SKA3	41
FANCD2	41
PSMB3	40
PSMB2	40
PSMB7	40
PSMD7	40
BYSL	40
ACTR1A	40
PSMD3	39
EBNA1BP2	39
KPNB1	39
CEP164	39
CCT5	38
TUBB	38
PWP2	38
CHTF18	38
PSMD9	38
RPS26	38
POLD3	38
MND1	38
DCTN3	38
DBF4	37
SSRP1	37
DDX56	37
EMG1	36
CENPJ	36
PARP1	36
RNASEH2A	36
CCT7	36
CCT4	35
ORC6	35
CCT2	35
XRCC3	35
DDX27	35
GRWD1	35
CDCA2	35
ANAPC15	34
EZH2	34
NASP	34
MYBL2	34
TFDP1	33
NOP2	33
CHTOP	33
PCNT	33
MDC1	33
XRCC6	33
STRA13	32
GINS4	32
MRPS7	32
CCNF	32
WDR74	32
AATF	32
TK1	32
POLQ	32
GTF2H4	32
POLR1E	31
DDX39A	31
HELLS	31
CKAP2L	31
VCP	30
TUFM	30
HAUS1	30
TUBG1	30
CNTRL	30
NCAPD3	29
STIL	29
E2F1	29
PA2G4	29
ODF2	29
KRI1	29
HAUS8	29
ATAD2	29
EXOSC10	28
GINS1	28
BORA	28
HAUS5	28
RRP36	28
LMNB1	28
CEP78	28
XRCC1	28
LIG3	27
XRCC5	27
EIF3B	27
RRP1	27
HSPD1	26
TCP1	26
CHAF1B	26
NLE1	26
ILF2	26
NOP9	26
RECQL4	26
GINS3	25
WDR5	25
DNMT1	25
RAD18	25
SENP3	25
SUPT16H	25
CCT3	24
CCT6A	24
TUBGCP2	24
PRMT5	24
PKMYT1	24
NCL	24
HAT1	24
LAS1L	24
FAM83D	24
RAB8A	24
PARP2	24
TUBGCP3	23
FANCA	23
EIF3I	23
EME1	23
RBM19	23
ATP5B	23
NXT1	23
CHAF1A	23
LYAR	23
FANCG	22
MRPS5	22
EXOSC2	22
SCLT1	22
RPL36AL	22
RRP1B	22
EXOSC3	21
PRMT1	21
FANCE	21
ARHGAP11B	21
EXOSC8	20
TUBA1B	20
UCHL5	20
MIS18A	20
CDK11B	20
MAD2L2	20
TCF19	20
IPO4	20
EXOSC5	20
MRPS15	19
MRPL9	19
MRPL24	19
GEMIN4	19
GEMIN6	19
WDR77	19
TUBA1C	19
NSUN2	19
KNSTRN	19
MRPL27	19
MRPS2	18
MRPS11	18
ACTL6A	18
RAD23A	18
ILF3	18
RHNO1	18
NCAPH2	17
MRPL37	17
GLE1	17
NOL12	17
RBM14	17
SNRNP25	17
TRAF2	17
EIF4G1	16
ICT1	16
CS	16
RCC1	16
STIP1	16
TSFM	16
ERAL1	16
UFD1L	16
UBE2M	16
KHSRP	15
LIN9	15
MRPL18	15
MRPL52	15
MRPL35	15
EIF4A1	15
MDH2	15
CDC25B	15
RNF4	15
PINX1	15
DIAPH3	14
PFDN2	14
COPS3	14
NEIL3	14
RBL1	13
POP1	13
BCS1L	13
DCAF7	13
WDR4	13
DNAJC9	13
CSE1L	13
HSPE1	13
DHFR	12
TIMM22	12
TUBB6	12
DCLRE1B	12
SDHA	12
IQGAP3	12
PIF1	12
RAD54B	12
UQCRFS1	11
STMN1	11
TIMM10	11
BABAM1	11
WHSC1	11
MCRS1	11
GSG2	11
DONSON	11
TDP1	11
GNB1	10
NDUFA9	10
ASH2L	10
RAD51D	10
DROSHA	10
NOP16	10
SUV39H1	10
WRAP53	10
NELFE	10
POP7	10
NONO	10
UQCRC1	10
DMAP1	9
MASTL	9
CIT	9
DTYMK	9
LRR1	9
BUD13	9
USP10	9
HMGB2	9
COMMD4	9
COX5A	8
TIMM50	8
NME1	8
LMNB2	8
DCTPP1	8
HNRNPAB	8
SAE1	8
KARS	8
MTA2	8
EIF4H	8
TARBP2	8
C1QBP	8
PSMC3IP	7
POP4	7
EWSR1	7
ARID1A	7
CHCHD3	7
PPP1CA	7
TRAIP	7
SAP130	7
TRNAU1AP	7
KXD1	7
POLR3K	7
TIMM21	7
CMC2	7
EIF5A	6
BANF1	6
ADSL	6
CHTF8	6
VPS72	6
RANBP1	6
PHF19	6
SHMT1	6
TOMM5	6
CASP2	6
SETD8	6
CLPB	6
NOL7	6
SAP30BP	6
COA4	6
TOMM6	6
VDAC3	6
ARPC1A	6
SAFB	6
UBQLN4	6
PFAS	6
DBF4B	6
GOT2	6
VRK1	6
CLTA	6
MTHFD1	6
NDUFA6	5
FAF1	5
PAF1	5
IMMT	5
PAICS	5
BAP1	5
TBCD	5
XPO6	5
U2AFBP	5
EIF5AL1	5
CBX1	5
APEX2	5
AIFM1	5
SMG9	5
PRR11	5
NSFL1C	4
EMD	4
HARS	4
CAD	4
CFL1	4
WDR62	4
IPO9	4
NAP1L4	4
TTC4	4
FUBP1	4
MCM3AP	4
ELAC2	4
DEPDC1B	4
TNPO3	4
DHPS	4
PFN1	4
EEFSEC	4
TRAP1	4
USP5	4
GTF3C5	3
GTF3C6	3
ENSG00000258947	3
FADD	3
PHB2	3
ACAD9	3
GTF3C2	3
PACSIN2	3
CANT1	3
SLIRP	3
ELP6	3
H2AFY	3
GPATCH4	3
CEP128	3
TMPO	3
C1orf112	3
MTFR2	3
SLC19A1	3
TMEM194A	3
CINP	3
FARSB	3
PAPD7	3
DNAJA3	3
ENO1	3
SLC25A11	3
RFWD3	2
EEF1E1	2
DNAJC11	2
ENDOG	2
HMGB3	2
SLC25A5	2
SEPHS1	2
NABP2	2
SNF8	2
GLRX3	2
CACYBP	2
UBL7	2
PDHA1	2
CDKN2D	2
TCOF1	2
APOBEC3B	2
PDCD5	2
TONSL	2
DARS2	2
BOLA3	2
KIAA1524	2
ENSA	2
PA1	2
RQCD1	2
ABCF1	2
HN1L	2
CCDC86	2
RIC8A	2
EMC8	2
POC1A	2
TACO1	2
BRMS1	1
HYLS1	1
TTI1	1
NSMCE4A	1
HMGA1	1
PRMT7	1
METTL3	1
MSN	1
FAM192A	1
NFYC	1
SAC3D1	1
HMBS	1
FTSJ2	1
C14orf80	1
CCHCR1	1
TAGLN2	1
SMS	1
POLG	1
SIGMAR1	1
EIF2B3	1
TSSC1	1
PCMT1	1
PSMG3	1
CDCA4	1
TOE1	1
FAM216A	1
MXD3	1
NUDT1	1
MGME1	1
CCAR2	1
FOXK2	1
NUBP1	1
RAB35	1
PKN3	1
REEP4	1
PTMA	1
HN1	1
TTLL12	1
WDR76	1
POLDIP2	1
C16orf59	1
PDXP	1
DTD1	1
DCPS	1
TPM3	1
METTL17	1
HIRIP3	1
SUV39H2	1
CLN6	1
CCDC34	1
PRELID1	1
LRRC45	1

## Sheet: Turquoise
Gene	Interactions
POLR2F	36
POLR2L	34
PPP2R1A	33
TCEB2	32
POLR2E	31
AKT1	31
RPS15	30
RPS2	30
RPS5	29
RPS9	29
MRPS12	29
FAU	28
MRPL4	28
GTF2F1	27
POLR2J	27
FBXW5	27
RPL35	26
NHP2	26
RPL8	25
MRPL36	25
CYC1	25
STUB1	25
RPL18A	25
RPL36	24
NDUFB7	24
KLHL22	24
KEAP1	24
FZR1	23
RPL29	23
RPLP2	23
PRPF31	23
ASB6	23
FBXL19	23
DDX49	23
RBCK1	22
ANAPC11	22
TBL3	22
MRPL12	22
RNF126	22
UBAC1	22
SF3A2	22
RPLP1	21
ANAPC2	21
LSM7	21
UBE2J2	21
UBE2S	21
TRIM11	21
CDC34	21
ATP5D	21
EIF3G	20
MGRN1	20
TRAF7	20
MIB2	20
TRIM41	20
NDUFA7	19
SF3B5	19
CPSF1	19
SART1	18
HRAS	18
XAB2	18
WDR18	18
EEF1B2	18
AP2S1	18
ATP5I	17
NDUFS7	17
U2AF2	17
PTBP1	17
SNRNP70	17
AURKAIP1	17
MRPS34	17
NDUFA11	16
NDUFV1	16
AP2A1	16
MRPL43	16
CHERP	16
RELA	16
PUF60	16
MRPL53	16
MRPL55	16
EXOSC4	16
NDUFS8	15
MRPL41	15
NDUFB11	15
DHX37	15
GADD45GIP1	15
NOC4L	15
COX5B	15
GPS1	15
NDUFA13	14
NDUFS6	14
MRPL38	14
RPL23L	14
MRPL34	14
HGS	14
AKT2	14
MRPL28	14
NME2	14
UPF1	14
NOC2L	14
CTTN	14
PLEC	14
AP1M1	13
EEF1D	13
DDX54	13
CLTB	13
NME1-NME2	13
MYBBP1A	13
ARF1	12
RHOC	12
GAK	12
TIMM44	12
RPTOR	11
TOMM40	11
DNM2	11
RAB1B	11
PHPT1	11
COPE	11
MLST8	10
NDUFAF3	10
GNB2	10
NCOR2	10
SURF6	10
HDAC10	10
TSC2	10
CTDP1	9
INTS1	9
RHOG	9
AP1B1	9
RUVBL2	9
RPP21	9
KLC2	9
CCDC22	9
HSPBP1	9
GAPDH	9
CPSF3L	8
GATAD2A	8
NELFA	8
AKT1S1	8
ARAF	8
GNAI2	8
EPN1	8
NAA38	8
ARFGAP1	8
PLCB3	8
MTA1	8
SPSB3	8
SH3GL1	8
ACO2	8
NELFB	8
ROMO1	8
PPAN	8
TIMM13	8
TGFB1	8
MBD3	7
PAM16	7
ALDOA	7
IRF3	7
ULK1	7
BCAR1	7
RPS6KB2	7
CHMP6	7
RHOT2	7
MAP2K2	7
PIP5K1C	7
TAF1C	7
MAP3K11	7
TRMT1	7
CLPP	7
GNA11	7
HDAC7	7
CSK	7
MAPK12	7
SNAPC2	7
ATP6V0C	6
VPS28	6
IDH3G	6
PMPCA	6
ACTG1	6
AXIN1	6
SIN3B	6
AK1	6
ENSG00000243207	6
LMNA	6
TFPT	6
RAB11B	5
MED16	5
ATP6V0D1	5
COX8A	5
GFER	5
MED22	5
PHB	5
APRT	5
MAP2K7	5
MYO9B	5
STK11	5
SMARCA4	5
CTBP1	5
CDC37	5
GUK1	5
CHCHD5	5
DPP7	5
HSF1	5
TRMT61A	5
DNAJC5	5
IMPDH1	5
TOLLIP	5
ZNF593	5
SPG7	5
MED15	5
PIN1	5
NME3	5
PYGB	5
MVB12A	4
MZT2B	4
DVL1	4
TRAPPC5	4
G6PD	4
NUBP2	4
ARHGEF1	4
MED25	4
MZT2A	4
DDA1	4
RTEL1	4
ARHGEF18	4
GPC1	4
ATN1	4
SSNA1	4
GIT1	4
AGPAT2	4
PTGES2	4
LONP1	4
AP5Z1	4
DUS1L	4
TRMT2A	4
ABHD17A	4
VPS37B	4
TUBGCP6	4
HSPB1	4
BRD1	4
CYBA	4
RGS19	3
IRAK1	3
AP5S1	3
NDOR1	3
B4GALT7	3
BRF1	3
C19orf70	3
CXXC1	3
ADRBK1	3
CHMP1A	3
FURIN	3
INO80E	3
STRN4	3
RAB4B	3
RAB40C	3
TYK2	3
SYDE1	3
ARFRP1	3
SCYL1	3
A1BG	3
VPS51	3
RPS6KA4	3
STK25	3
VARS	3
PFKL	3
KIAA2013	3
SCO2	3
DOHH	3
SIRT6	3
FKBP8	3
MPG	3
TGFB1I1	3
ARHGDIA	3
TCIRG1	3
GGA1	3
NARFL	3
TELO2	3
MAPK8IP3	3
HCFC1	3
NTHL1	3
SGTA	3
LENG1	3
PTPN23	3
DGKQ	3
SHARPIN	2
STX10	2
GPSM1	2
OGG1	2
EDC4	2
ZNF282	2
WDR83	2
BAD	2
PAK4	2
TRAPPC12	2
GET4	2
MECP2	2
B3GAT3	2
POLRMT	2
ESRRA	2
MAD1L1	2
CAPN1	2
PEX14	2
TMEM115	2
PPP1R14B	2
PLXNA1	2
DBNL	2
TCF3	2
GPAA1	2
RBM10	2
FAM89B	2
AP3D1	2
ZNF598	2
PNPLA6	2
ATAD3A	2
TSSC4	2
SLC9A3R2	2
R3HCC1	2
VPS18	2
GPN2	2
RNF40	2
ALKBH7	2
FLII	2
FSCN1	2
TNK2	2
GIPC1	2
SIRT7	2
FKRP	2
RFXANK	2
YIF1A	2
BCL7C	2
ECI1	2
PUS1	2
LYPLA2	2
DUS3L	2
TSEN34	2
BCKDK	2
MFSD12	2
RNF31	2
XYLT2	2
FARSA	2
DCAF15	2
ARPC1B	2
TRIM28	2
PLIN3	2
CSNK1G2	2
LLGL1	2
TAX1BP3	2
LMAN2	2
NT5C	2
PLXNA3	2
INPP5E	2
TWF2	2
ACADS	2
RBM42	2
REXO1	2
RABAC1	2
PPP1R35	2
C1orf86	1
PKN1	1
SLC16A3	1
LRRC47	1
PTDSS2	1
HMG20B	1
SCRIB	1
ZNF668	1
ATG4B	1
ST3GAL2	1
PRR12	1
BCL9L	1
MON1A	1
PPARD	1
PRKCSH	1
JMJD4	1
PPP1R9B	1
DPP3	1
KATNB1	1
ETFB	1
CLCN7	1
PLEKHJ1	1
MBOAT7	1
IFRD2	1
C11orf31	1
HOMER3	1
TMEM259	1
CTU2	1
ZDHHC8	1
CCM2	1
PNKP	1
NOSIP	1
ADRM1	1
ASPSCR1	1
RRBP1	1
GAS2L1	1
CAPN10	1
DPM3	1
C19orf43	1
COMTD1	1
DMWD	1
ZC3H18	1
DNLZ	1
PPP6R1	1
TNRC18	1
CCDC124	1
CLUH	1
SCAMP4	1
DOT1L	1
SCAND1	1
CYHR1	1
PKD1	1
DRAP1	1
SLC39A13	1
FAM73B	1
FBXL6	1
RAI1	1
C17orf70	1
NFKBIB	1
PGLS	1
NR1H2	1
BSG	1
TICAM1	1
INPPL1	1
CHCHD6	1
TMEM129	1
ZNHIT1	1
RIN1	1
TRIP6	1
PEMT	1
MMP17	1
AES	1
PLEKHM2	1
PPP4C	1
ST6GALNAC4	1
RPS19BP1	1
SCAF1	1
DECR2	1
NACC1	1
MAPK7	1
TRIM3	1
TBCB	1
SPHK2	1
WFS1	1
LZTS2	1
DPP9	1
SSSCA1	1
AAMP	1
PACS1	1
ZNHIT2	1
DGKZ	1
DNPH1	1
ILVBL	1
SELO	1
PLOD3	1
DBN1	1
C7orf43	1
SRM	1
MPST	1
PEX16	1
NR2F6	1
RAVER1	1
RCN3	1
UBXN6	1
RNPEPL1	1
FASN	1
WIZ	1
C20orf27	1
ISOC2	1
FLNA	1
PHLDA2	1
MIIP	1
RCE1	1
LZTR1	1
ZNF444	1
PPP1R16A	1
ATG4D	1
ZGPAT	1
ROGDI	1
CC2D1A	1
CD320	1
MFSD3	1
SLC39A3	1
EDF1	1
NCLN	1
MIF	1
THAP7	1
ALG12	1
EMC6	1

## Sheet: Green
Gene	Interactions
SNAP23	7
B2M	6
HGSNAT	6
LAMTOR3	5
ASAH1	4
BBS1	3
UBR2	3
STX6	3
WDR19	3
SEC22B	3
RHOBTB1	3
UBE2B	3
ATP6AP2	3
FBXW11	3
RHOQ	3
MKRN1	3
PGRMC1	3
TTC8	2
DYNC2LI1	2
NBR1	2
OPTN	2
RUNX1	2
ARHGEF6	2
UGCG	2
RAB9A	2
ARHGAP26	2
SAR1A	2
JAZF1	2
BBS4	2
IFT57	2
GABARAPL2	2
HIBADH	2
PPAP2B	2
YPEL5	2
GNS	2
SCP2	1
MR1	1
POLI	1
STAT2	1
DCAF6	1
ARL1	1
ALDH3A2	1
ANAPC16	1
RECK	1
SUMF1	1
TCF7L2	1
PARVA	1
RRAGB	1
ACOX1	1
REV3L	1
IL10RB	1
ELF1	1
DCAF5	1
RAB29	1
TRIM22	1
BRE	1
SMARCA2	1
C3orf58	1
PDCD4	1
SPIDR	1
ITGB8	1

## Sheet: Magenta
Gene	Interactions
UBE2D1	38
UBE2D3	32
VHL	31
CUL3	30
UBA3	29
CUL5	29
KLHL9	28
FBXO11	28
FBXL3	28
BTBD1	28
FBXO30	28
UBE2E1	25
UBE4A	24
ITCH	24
UBE3A	23
UFL1	22
LTN1	22
UBA5	22
RAB1A	21
PJA2	21
RNF19A	21
RLIM	21
UBE2Q2	21
COMMD8	19
COPS2	18
DCUN1D4	18
COMMD10	18
NCBP2	17
SUMO1	16
CAND1	15
ATM	15
RAB14	15
SOCS5	15
PTEN	14
CHM	14
RAB11A	14
FEM1C	14
RAB10	13
RAP1A	13
VAMP4	13
PPP2R5A	13
PSMD10	13
NCK1	12
RAB18	12
COG3	12
UBQLN2	12
RAB2A	11
RAB8B	11
MDM2	11
RAB22A	11
GTF2H3	10
YAP1	10
SMAD4	10
PPP1CB	10
GTF2H1	10
AGFG1	9
SRSF11	9
ATF2	9
RAB12	9
CAPZA2	9
TMED2	9
PAPOLA	9
DCTN4	8
RAD23B	8
NUDT21	8
EPS15	8
PRPF40A	8
SOS1	8
USP34	8
PPP2R5E	8
STAM2	8
CD47	8
WASL	8
EXOC5	7
TRAPPC6B	7
CDC73	7
DDX6	7
ANO6	7
DCAF10	7
FMR1	7
PRKACB	7
TMEM30A	7
PPP4R2	7
BMI1	7
XRN1	7
STAG2	7
NR3C1	7
CMTM6	7
MAP3K7	6
UFM1	6
RPL22	6
GTF2A1	6
GNA13	6
SCFD1	6
FCHO2	6
TCEA1	6
TMED7	6
STX17	6
PRKAA1	6
YY1	6
GNG12	6
HNRNPH2	6
PPP3CB	6
PPP3CA	6
SMNDC1	6
LAMP2	6
PEX2	6
SCAMP1	6
IDE	6
VPS26A	5
CCNC	5
QKI	5
ATG14	5
VPS54	5
ENSG00000269897	5
EXOC1	5
GCC2	5
EEA1	5
YES1	5
TAOK1	5
ATRX	5
ZRANB2	5
DICER1	5
VPS4B	5
ATG12	4
STK3	4
PDS5A	4
CNOT8	4
MED13	4
DIS3	4
SMAD5	4
USP8	4
ATG5	4
TRAPPC11	4
XIAP	4
TMF1	4
STXBP3	4
TNKS2	4
RAB3GAP2	4
AP3S1	4
TIA1	4
TNKS	4
FYTTD1	4
TRAPPC8	4
MED4	4
RB1CC1	4
ROCK2	4
RANBP9	4
TWISTNB	4
MSL2	4
NDUFA5	3
MED21	3
MBIP	3
SIKE1	3
ATP11B	3
TMEM126B	3
ARHGEF12	3
SPRED1	3
CSNK1A1	3
WTAP	3
SRP9	3
DNAJC3	3
MAT2B	3
LSM14A	3
SCAF11	3
BBS10	3
SNX3	3
NDUFB5	3
CNOT2	3
NUFIP2	3
ZFAND6	3
RAP2C	3
SDCBP	3
SLC30A9	3
YTHDC2	3
SEC63	2
RAD17	2
SMEK1	2
PDCD6IP	2
AP3M1	2
RYBP	2
SMEK2	2
KRIT1	2
NCKAP1	2
ZMPSTE24	2
DENND4C	2
SEL1L	2
BBIP1	2
FRS2	2
ARIH1	2
VPS36	2
FAM175A	2
WDR26	2
MKLN1	2
SMARCA5	2
SDHD	2
AEBP2	2
SACM1L	2
TNPO1	2
ORMDL1	2
TBL1XR1	2
TMED5	2
SENP6	2
TOMM20	2
USP33	2
C6orf120	2
SNX6	2
PPP2R3C	2
G3BP2	2
RBMS1	2
RABEP1	2
AHCYL1	2
SEC62	2
SOCS4	2
PMS1	2
MTPN	2
WAC	2
TAB2	2
KIAA0196	2
MOB1A	2
SREK1	2
LZTFL1	2
SP3	2
GNAQ	2
NEMF	2
RASA2	2
ARID4B	2
RBPJ	2
SOS2	2
STRN3	2
TRAM1	2
AGGF1	2
PHIP	2
YME1L1	2
YIPF5	2
KIAA1033	1
TDP2	1
CCNG1	1
PPP1R2	1
TOP2B	1
C3orf38	1
PEX3	1
CHD9	1
MAN1A2	1
ATMIN	1
SLC30A6	1
SLC30A5	1
SLC30A7	1
ARHGAP12	1
SCAF8	1
PRKD3	1
OPA1	1
CSDE1	1
TRUB1	1
SAMD8	1
CGGBP1	1
TRPC1	1
ZMYND11	1
FNIP1	1
PTBP2	1
YTHDF3	1
ZDHHC20	1
JMJD1C	1
LUZP6	1
TMEM167A	1
DHX36	1
PAPD4	1
IFNAR1	1
ZZZ3	1
TBK1	1
FNTA	1
RNF139	1
CAB39	1
ZNF654	1
RBL2	1
AP5M1	1
SPTLC1	1
PDCL	1
PRPF39	1
IL6ST	1
ARFGEF1	1
ARL8B	1
ATF1	1
ARFGEF2	1
CRBN	1
BLOC1S6	1
UBXN4	1
GOLPH3L	1
MMGT1	1
ZNF638	1
SETX	1
THUMPD1	1
HRSP12	1
AASDHPPT	1
TRIP11	1
TRPM7	1
RAP2A	1
ZHX1	1
VMA21	1
PRPF4B	1
MICU2	1
REEP3	1
PURA	1
SYPL1	1
PUM2	1
AKAP11	1
CD302	1
APPL1	1

## Sheet: Black
Gene	Interactions
MYH11	8
MYL9	8
ACTA2	7
TAGLN	7
ACTG2	6
CALD1	6
LMOD1	5
RHOB	5
COL4A1	4
GNAI1	4
COL4A2	4
COL11A1	3
IGFBP7	3
ADCY4	3
SDC2	3
PRSS23	3
MYOCD	3
ADCY6	3
COL4A5	3
MFGE8	3
F2R	2
ITGA7	2
PDE3A	2
CD4	2
TGFB2	1
ADAMTS7	1
FGD4	1
PPP1R14A	1
TPD52L1	1
PADI2	1
TEAD3	1
PLAT	1
CSRP1	1
HEYL	1
F2RL2	1
SRGN	1
ADAMTS15	1
ARHGAP31	1
SORT1	1
FUCA1	1
TCF7L1	1
FHL2	1
JAG1	1
