# Supplementary material for: Analysis of transcriptional modules during human fibroblast ageing
Source: Sci Rep. 2020 Nov 5;10:19086. doi: 10.1038/s41598-020-76117-y (PMC7645754; doi:10.1038/s41598-020-76117-y)
Supplement: Supplementary file 3 — Supplementary Information 3. [file 41598_2020_76117_MOESM3_ESM.xlsx]

## Sheet: Genes_RT_qPCR
Gene	Protein	Module	p-value from statistical testing
DTYMK	Thymidylate kinase	Blue	0.000804375	N/A:	Not applicable for statistical testing (No. of replicate < 3)
LMNB2	Lamin-B2	Blue	0.051584	N.S:	Not significant (p-value > 0.1)
LMNB1	Lamin-B1	Blue	0.0322372
DLGAP5	Disks large-associated protein 5	Blue	0.026145
H2AFZ	Histone H2A.Z	Blue	N/A
KIFC1	Kinesin-like protein KIFC1	Blue	0.00908507
ANLN	Anillin	Blue	0.0268109
NUP93	Nuclear pore complex protein Nup93	Blue	0.0531923
RANBP1	Ran-specific GTPase-activating protein	Blue	N/A
IQGAP3	Ras GTPase-activating-like protein IQGAP3	Blue	N/A
TACC3	Transforming acidic coiled-coil-containing protein 3	Blue	0.0459104
PTTG1	Securin	Blue	N/A
MKI67	Proliferation marker protein Ki-67	Blue	N/A
MAD2L2	Mitotic spindle assembly checkpoint protein MAD2B	Blue	N/A
LIG3	DNA ligase 3	Blue	N/A
FSCN1	Fascin	Turquoise	N/A
GNB2	Guanine nucleotide-binding protein G(I)/G(S)/G(T) subunit beta-2	Turquoise	N/A
MIF	Macrophage migration inhibitory factor	Turquoise	N.S
ARHGDIA	Rho GDP-dissociation inhibitor 1	Turquoise	N/A
SLC9A3R2	Na(+)/H(+) exchange regulatory cofactor NHE-RF2	Turquoise	N/A
GSTP1	Glutathione S-transferase P	Turquoise	N.S
RPS2	40S ribosomal protein S2	Turquoise	0.0931328
SLC25A46	Solute carrier family 25 member 46	Magenta	N.S
CGGBP1	CGG triplet repeat-binding protein 1	Magenta	0.368866
DCTN4	Dynactin subunit 4	Magenta	0.0134392
ZBTB33	Transcriptional regulator Kaiso	Magenta	N/A
ZMYND11	Zinc finger MYND domain-containing protein 11	Magenta	N.S
ARHGAP12	Rho GTPase-activating protein 12	Magenta	N.S
WASL	Neural Wiskott-Aldrich syndrome protein	Magenta	N/A
FCHO2	F-BAR domain only protein 2	Magenta	N/A
PLSCR4	Phospholipid scramblase 4	Green	0.044567
SMARCA2	Probable global transcription activator SNF2L2	Green	N/A
KLHL24	Kelch-like protein 24	Green	0.0512929
ECM2	Extracellular matrix protein 2	Green	0.0106639
TOR1AIP1 (Transcript variant1)	Torsin-1A-interacting protein 1	Green	0.000103221
ITGB8	Integrin beta-8	Green	N.S
SEMA3D	Semaphorin-3D	Green	0.0519457
SVEP1	Sushi, von Willebrand factor type A, EGF and pentraxin domain-containing protein 1	Green	0.0150927
PARD3B	Partitioning defective 3 homolog B	Green	N/A
USP53	Inactive ubiquitin carboxyl-terminal hydrolase 53	Green	N/A
SELENOP	Selenoprotein P	Green	N/A
ACKR4	Atypical chemokine receptor 4	Green	N/A
RCAN2	Calcipressin-2	Green	N/A
DCN	Decorin	Green	N/A
CREBL2	cAMP-responsive element-binding protein-like 2	Green	N/A
ZMAT3	Zinc finger matrin-type protein 3	Green	N/A
COL4A2	Collagen alpha-2(IV) chain	Black	N/A
TAGLN	Transgelin	Black	N.S
COL4A1	Collagen alpha-1(IV) chain	Black	N.S
MFGE8	Lactadherin	Black	N/A
MYOCD	Myocardin	Black	N/A
HPRT1	Hypoxanthine Phosphoribosyltransferase 1	Control	N.S

## Sheet: qPCR_primers
Gene	Module	Primer_Fwd	Primer_Rev
DTYMK	Blue	GCTGGGAACAAGTGCCGTT	GGAAAAATTCTCCTTGGCACCG
LMNB2	Blue	TTTTCCACCAACAGGGGGAC	GGTGTGTGGATGAGGAGTGT
LMNB1	Blue	GCCTGAGAGGAAACAAAGTGC	CTTAGCATAGACACGCACGC
DLGAP5	Blue	GTCGTCCAGACCGAGTGTTC	ATGAAGACATCCTGAGCCACC
H2AFZ	Blue	AGCGGAATTCGAAATGGCTG	GGAAACCGCCTTTGTCTTGG
KIFC1	Blue	ACTCTCTGGGTGGTAGTGCT	ACACACTGGTTCACCTTGGA
ANLN	Blue	ACAGAAAAGGTGACCGAAAACC	CACGTATCACTTCTTTAGGTTCTGT
NUP93	Blue	GCTGTAGCACAAGGATCTGCATC	GCTCTGAGATGCCCTCAGTCT
RANBP1	Blue	GAAAAGAAAGCAGGATCAGGCA	TTGGTCTCCTCCTTCACCGA
IQGAP3	Blue	TAGTTCCCGACTGTGCCAAC	GTGTCTGCTGGACGCTGTTT
TACC3	Blue	AGGACCTGGATGCAGTGGTAA	CCAGTTCCAGGTTCTTCCCG
PTTG1	Blue	GCGGCTGTTAAGACCTGCAATAA	TCAGCCCATCCTTAGCAACC
MKI67	Blue	AATTTGCTTCTGGCCTTCCC	CGTCTCGTGGGCCACATTTT
MAD2L2	Blue	AACTTTGGCCAAGTGGTGGC	GCGCACGTAGAGGATGAGAT
LIG3	Blue	GCCGGAGAGGCAGCTATATG	GGCACAGTTCTTTTCGGCTG
FSCN1	Turquoise	CAAGGACGAGCTCTTTGCTCT	CAGGTCCATACCCTGGCG
GNB2	Turquoise	CGCCTGTGATGCCTCTATCA	CGTTGGGGAAGAAAGCCACT
MIF	Turquoise	CCGGACAGGGTCTACATCAA	GCGAAGGTGGAGTTGTTCCA
ARHGDIA	Turquoise	GAACCCTCCGGTGTCCC	CTCGTTCTCCGCTGCAATCT
SLC9A3R2	Turquoise	ACCCCAGAGGCTGGATGTC	TGCAGGTTGAACCCATAGCC
GSTP1	Turquoise	TGGACATGGTGAATGACGGC	CTTGCCCGCCTCATAGTTGG
RPS2	Turquoise	GCACCAGGTTCAAGGCATTTG	CCACCTCCTTGGAGCACTTA
SLC25A46	Magenta	AATCCTGGGCTTCCAACGAG	AGCTGTTCTGTTTTCATTAGCTCC
CGGBP1	Magenta	CGGCCTCGATCCTACGTAAAG	TAGTTTCTGGGCTTGCACCC
DCTN4	Magenta	CACAACGGATGAACAAATTGATTG	TGTCCGAAAAAGCCAGAGG
ZBTB33	Magenta	TAAAGAAGGGGCAGAATCGCTG	CTACTCTCCATGCCTGCTTCC
ZMYND11	Magenta	CGACAGGCGGATACAAAAGC	CGTGGACTCGAGACATATACTTTG
ARHGAP12	Magenta	CCAAAGCACCAAGATACAGATCAA	CGCCCAAGAAGACAACCAGT
WASL	Magenta	TGTCCTGCTCTGGACGAGAT	TTGGCCATCAGCCACAGATT
FCHO2	Magenta	GACAGAAACAGCTCAGGTCCAT	TCCTTCCCAGTGCCTTTTGA
PLSCR4	Green	CGGGGCAGGCGGATTAATTG	GGCCTTGGATCTGGTGGTTT
SMARCA2	Green	TGGGAGCCGTCTGTATGTTG	AGTCTCTTCATCAGCCCCAGT
KLHL24	Green	CGAGGAACCGGTGTGGAAA	TGTGGCTTTTTAGCATTTGGTTGA
ECM2	Green	TTCCCTTCTGTCCTTTCTTTGT	CCAGCCAATTTCTGGAGATCTAA
TOR1AIP1 (Transcript variant1)	Green	CATACAAGAGGCTCCAGCAGTG	TTGGGTATCTTAGAGGGGGTCG
ITGB8	Green	GTGCCCAATGACGGAAACTG	AGGGGTGTTCCATGGTTGTC
SEMA3D	Green	GACCATGTTGTTTCTTCCAGTCA	GAAAGCAGCAAGTCTTTGTAGGT
SVEP1	Green	AGTCCTATACCGACGTGCCA	CCTGCCAGTTGTATGCTCCA
PARD3B	Green	TGGACAAAAATCGGACGGTCT	CTGAGGGGCAGACTCACAAT
USP53	Green	GGTGTCGGCGTGAAGC	CACGGAACTTGAGCTCTACCC
SELENOP	Green	ACTGCTCTCTCACGACTCTCA	AGGCGATGGAGTTTCAACTGT
ACKR4	Green	TGCCGACTACAACAGATTGGA	TTGACTGTAGTCATAAGTGCCA
RCAN2	Green	GCCAAACTAGGACCAGGAGAG	CTATGTCACTGTCGCACACG
DCN	Green	TTTACAACTCTCTTGCAAGGTTC	TGCAAGCAGAAGGAGGATGAT
CREBL2	Green	CGATGGATGACAGTAAGGTGGT	TCAATTTTGGCTGGCTTCCG
ZMAT3	Green	CAGTACAGAATAATTCAGCAGGTC	ATGGCCAGATCACGTGGAAT
COL4A2	Black	GGATGGCTATCAAGGGCCTG	CTGGCACCTTTTGCTAGGGA
TAGLN	Black	GAAGCCTTCTTTCCCCAGACA	TCGATTTTGGACTGCACTTCG
COL4A1	Black	GCCCTTCTGCTCCACGAG	GGCCTCTTTCACCCTTTTGT
MFGE8	Black	CTCGTCGCCCTGGAATGTG	GCTGCAAACCCAAGAAGGTC
MYOCD	Black	ATACCACCACTGAAACGTCCA	CACCTGTTTCTGGCTTTGCG
HPRT1	Housekeeping Control	ATGGACAGGACTGAACGTCTT	TCCAGCAGGTCAGCAAAGAA
